# Supplementary material for: Akkermansia muciniphila‐Derived N‐Acetylspermidine Modulates the Localization of Intestinal α1,2‐Fucosylated Proteins to Maintain Gut Homeostasis
Source: Adv Sci (Weinh). 2025 Aug 7;12(38):e06576. doi: 10.1002/advs.202506576 (PMC12520552; doi:10.1002/advs.202506576)
Supplement: Supplementary file 2 — Supplemental Table 1 [file ADVS-12-e06576-s007.xlsx]

## Sheet: Sheet1
Table S1. The differentially expressed genes of control mice, colitis mice and those gavaged with A. muciniphila BAA835, strain CCFM1079, and strain CCFM1082.
Con vs DSS			DSS vs Akk. BAA835			DSS vs Akk. 1079			DSS vs Akk. 1082
Gene name	log2FC	PValue	Gene name	log2FC	PValue	Gene name	log2FC	PValue	Gene name	log2FC	PValue
Nos2	8.2	2.98924e-104	Apod	-2.7	2.52658e-10	Creb3l3	-2.4	2.80582e-22	Igfbp3	-1.7	1.13351e-13
Cxcl2	13.3	5.1498e-65	Reg3g	2.3	1.50096e-10	Per2	-1.7	7.34936e-15	Reg3g	1.8	5.908e-14
Il1b	6.7	5.43548e-57	Per2	-1.5	1.80017e-10	Ace	-1.4	2.00555e-12	Gm15947	2.2	8.85602e-13
S100a9	10.2	4.55709e-53	Ciart	-1.9	5.53351e-10	Scnn1a	-1.7	2.14669e-12	Ighv1-19	6.3	8.94081e-13
Mmp3	5.4	7.25252e-51	Ms4a12	1.6	5.97092e-10	Apod	-2.6	5.34812e-12	Sun2	-1.4	1.78e-12
Lcn2	4.7	4.34516e-45	Reg3b	2.3	2.22384e-09	Sun2	-1.3	6.65707e-11	Apod	-2.8	3.48957e-12
S100a8	9.3	3.28536e-43	Cyp26b1	-2.6	3.26231e-09	Slc9a3	-2.2	1.05637e-10	Tacr2	-1.7	1.50757e-11
Duoxa2	4.3	2.48045e-40	Spink4	1.6	4.65131e-09	Edn1	-2	1.95783e-10	Reg3b	1.8	2.15355e-11
Mmp13	4.9	3.79339e-40	Creb3l3	-1.8	1.29398e-08	Slc15a1	-1.9	1.74448e-10	2010016I18Rik	1.9	2.88661e-11
Mmp10	6	3.03416e-38	Tmem200b	-1.3	1.4753e-08	H2-Q6	-2.4	1.86507e-10	Cyp26b1	-2.5	3.27217e-11
Cxcl3	11	1.20499e-36	Slc7a8	-1.3	1.96578e-08	Carmn	-2.2	1.54238e-10	Tmem200b	-1.7	4.71436e-11
Serpina3n	5.2	3.96881e-36	Pdk4	-1.9	2.57544e-08	Cd74	-2.2	3.88603e-10	Plpp3	-1.5	5.57345e-11
Cxcr2	7.9	1.31605e-35	Mt2	-2.5	2.99528e-08	Adarb1	-1.8	4.73777e-10	Igkv6-25	3.8	6.69563e-11
Steap4	3.2	2.48854e-35	Tacr2	-1.4	4.82641e-08	Igkv10-96	2.1	1.13914e-09	Ms4a12	1.5	1.05055e-10
Slc16a3	3.9	4.43625e-34	Per1	-1.6	4.79475e-08	Adamts1	-1.7	1.24775e-09	Gm43775	3.6	9.87224e-11
Clca4b	5.4	3.29698e-32	Atcayos	-2.6	5.20883e-08	Slco2a1	-1.5	1.59092e-09	Slc7a8	-1.6	1.18408e-10
Acod1	7.6	6.66851e-32	Tef	-1.1	9.23794e-08	Slc7a8	-1.3	1.87522e-09	Tgfbr3	-1.3	2.05397e-10
Osm	7.2	1.9723e-31	Gstk1	1.2	1.1205e-07	Mafb	-1.2	3.03473e-09	Ahnak2	-1.2	2.47402e-10
Socs3	3.5	3.76988e-31	Lars2	1.1	1.5978e-07	Tgfbr3	-1.1	3.73685e-09	Gm16015	2.3	4.04507e-10
Duox2	3.1	5.68028e-29	Slc9a3	-2	1.54022e-07	Tmem200b	-1.4	5.87569e-09	Axl	-1.1	4.8931e-10
Cxcl1	6.4	1.6222e-28	Gm24270	1	1.71751e-07	Per1	-1.7	7.52416e-09	Slc43a3	-1.4	7.01669e-10
Tnf	4.7	5.43977e-28	Igkv4-61	3.2	1.7862e-07	Pdk4	-2.2	8.31751e-09	1810017P11Rik	2.3	7.23864e-10
Marcksl1	2.7	8.83142e-28	Adamts1	-1.6	2.0385e-07	Spink4	1.7	8.85221e-09	Galnt15	-2.7	1.04234e-09
Retnlg	8	4.44263e-27	Hlf	-1.2	2.34737e-07	Hlf	-1.6	9.83946e-09	Gsn	-1.2	1.05276e-09
Hdc	5.4	5.76197e-27	Scnn1a	-1.5	2.55043e-07	H2-DMb1	-2.3	9.74497e-09	Gm26870	7.4	1.04975e-09
Ptk6	2.7	1.20092e-26	P2ry2	-1.1	3.7031e-07	Inmt	-2.5	1.19596e-08	Gm37859	2.4	9.40774e-10
Tppp	-2.5	1.46998e-26	Slc6a19	-3.4	3.99052e-07	Serpine1	-1.8	2.22432e-08	Gm11534	2.7	1.66216e-09
C1qtnf3	-3.7	4.07122e-26	Galnt15	-2.1	4.82341e-07	Cyp26b1	-2	2.71114e-08	Ighv1-82	-4.9	1.6664e-09
Clec4e	5.9	7.92514e-26	Mfsd2a	1.2	4.77747e-07	Sgk2	-1.2	3.03132e-08	Col23a1	-1.9	2.34272e-09
Igkv10-96	-3.4	9.56776e-26	Rusc2	-1	4.58957e-07	Csf3	-2.6	3.70912e-08	Pdk4	-2.1	2.56335e-09
Prss22	7.4	1.86296e-25	Igkv4-72	4	4.93039e-07	Reg3b	1.5	4.01924e-08	Cyp2d35-ps	5.1	3.31066e-09
Cxcl5	6.7	8.28451e-25	Gdpd2	-2.1	5.18887e-07	Gm12840	-1.8	4.30186e-08	Cmklr1	-1.5	3.98484e-09
Igkv1-117	-3.7	4.15785e-24	2310069B03Rik	2.1	5.96527e-07	Gm37859	1.9	4.30268e-08	Dkk3	-1.4	5.19189e-09
Csf3r	3.4	5.10895e-24	Gm23935	1.1	6.75352e-07	Ubd	-3.8	5.20288e-08	Creb3l3	-1.5	5.64769e-09
Ccl3	6.2	1.40791e-23	Klf15	-1.8	7.5365e-07	Gstk1	1.3	6.50708e-08	Gm16014	3.8	7.17745e-09
Csf3	8.7	5.05192e-23	Carmn	-1.8	8.00796e-07	Klf15	-1.9	7.7653e-08	Mroh3	1.9	9.68986e-09
Il1a	5.3	5.28551e-23	Sgk1	-2	8.42753e-07	Usp54	-1.4	8.05172e-08	Pdzrn3	-1.2	1.09247e-08
Ltf	6.6	2.70581e-22	Edn1	-1.7	8.74237e-07	Bnip3	-1.3	9.59074e-08	Adamts1	-1.8	1.28995e-08
Il22ra2	-3.9	8.74722e-22	Lama5	-1	9.59268e-07	Depp1	-3	1.15905e-07	Gm14508	2.2	1.30535e-08
Ier3	2.2	1.26522e-21	Ace	-1	9.65302e-07	Ptpru	-1.7	1.29816e-07	Gm38244	2.2	1.25648e-08
Serpina3m	7.5	1.41243e-21	Il5ra	2	1.21455e-06	Npr1	-1.1	1.51033e-07	Hand2	-1.1	1.38716e-08
Lbp	2.5	3.74281e-21	Cirbp	-1.4	1.20724e-06	H2-Q7	-1.7	1.4776e-07	Inmt	-2.8	1.49515e-08
Lrg1	4.4	5.53954e-21	Rpl13a	1.3	1.20927e-06	Angptl7	-3.6	1.57065e-07	Pik3ip1	-1.7	1.59329e-08
Ripk3	1.9	7.88069e-21	Pla2g5	1.3	1.24683e-06	Tacr2	-1.3	1.75451e-07	Hlf	-1.6	1.78577e-08
9030616G12Rik	-4.8	1.05698e-20	Col23a1	-1.2	1.44341e-06	Ism1	-1.9	1.84202e-07	Serpine1	-2.2	1.88195e-08
Trem1	6.2	1.09319e-20	Pipox	-2	1.76725e-06	Slc43a3	-1.2	1.97284e-07	Atcayos	-2.7	2.02121e-08
Hhip	-2.5	1.48043e-20	Usp54	-1.3	1.68716e-06	Plpp3	-1	2.07157e-07	Klf15	-2.1	2.31509e-08
Gm8989	-2.2	6.07444e-20	mt-Tc	-1.5	1.78712e-06	Sgk1	-1.9	2.37895e-07	Nlrp9b	1.3	2.5295e-08
Gm9458	5.3	6.26044e-20	Gm44386	-3.2	1.71465e-06	Clic5	-1.3	2.29127e-07	Adarb1	-1.7	3.15575e-08
Lilr4b	3.2	6.69645e-20	Adcyap1r1	-0.9	1.85841e-06	Reg3g	1.6	2.34443e-07	Zan	1.8	3.8774e-08
Ace	2.1	7.18686e-20	Cry2	-1.1	1.93259e-06	Slc43a2	-1.2	2.32511e-07	Gm13889	-1.4	4.0798e-08
Gml2	9.3	7.89251e-20	Arl4d	-1.2	2.06796e-06	Cry2	-1.2	2.45387e-07	Cd300lg	-1.7	4.5476e-08
Chrdl2	3.9	9.14001e-20	Sun2	-1	2.29735e-06	Btnl7-ps	-1.6	2.63681e-07	AI480526	1.6	4.81471e-08
Il1r2	4.6	1.16456e-19	Hspe1	1	3.09323e-06	Rusc2	-1.1	2.87607e-07	Malat1	1	4.73408e-08
Rtn4rl2	4	1.64742e-19	Mir143	-1.9	3.70619e-06	Best2	-2.3	2.98408e-07	Gm10800	6	5.04276e-08
Hmox1	2.3	2.09904e-19	Plpp3	-1	3.8488e-06	Pipox	-2.3	3.21675e-07	D930048N14Rik	2	5.19514e-08
Apod	3.9	3.16165e-19	Ptpru	-1.4	3.96605e-06	Snta1	-1	3.34771e-07	Gm16137	3.2	6.06555e-08
Prr5l	2.9	4.6005e-19	4732463B04Rik	-2.3	3.91223e-06	Nat8f4	-1.2	3.36591e-07	Timp2	-1.1	6.40807e-08
Ptgs2	2	7.68478e-19	Igfbp3	-1.1	4.47452e-06	Rorc	-1.1	3.72835e-07	Mxra8	-1.2	6.30243e-08
Mafb	2.1	8.3197e-19	1700001K19Rik	-2.3	4.78671e-06	Agr2	1.2	3.99312e-07	Slc13a2os	2	6.55138e-08
Lrat	-3.1	8.46174e-19	Gm15779	4.3	4.88542e-06	Gcnt1	-1.5	4.22274e-07	Gm13648	1.3	7.21738e-08
Chil3	11.5	8.95038e-19	Gm5485	1.3	4.92521e-06	Galnt15	-2.3	4.40708e-07	Hspb8	-1.4	7.94226e-08
Il11	5	9.5591e-19	Gm38255	-3.3	5.12159e-06	H2-Aa	-2.3	4.36394e-07	Agt	-1.6	9.54663e-08
C4b	2.8	1.41117e-18	Zfp512b	-1	5.56016e-06	Igkv4-70	6.4	4.43674e-07	Gm37261	2.2	9.97992e-08
Adamts1	2.7	2.15855e-18	Gm3054	-1.8	5.8525e-06	Fmo2	-1.6	4.83491e-07	Gm45727	4.9	1.12555e-07
Plaur	2.8	3.32174e-18	Crispld2	-1.1	6.12091e-06	Ace2	-1.8	4.95949e-07	Crabp1	-2.9	1.27568e-07
Ccl4	5.4	7.04e-18	Jade2	-1.2	7.03502e-06	Unc5b	-1.2	5.44054e-07	Plekhf1	-1.5	1.48313e-07
Creb3l3	2.9	7.28563e-18	Eps8l3	-1.1	9.42673e-06	Tef	-1.1	5.65452e-07	Usp54	-1.4	1.51896e-07
Serpine1	3	1.03751e-17	Plekhg6	-1	1.13941e-05	Htra3	-1.1	6.83428e-07	Igkv17-127	3.6	1.57069e-07
Il6	5.6	1.15777e-17	Chid1	1.2	1.17631e-05	Abca1	-0.9	7.64178e-07	Timp3	-1.2	1.7073e-07
Gml	8.1	2.51186e-17	Igkv16-104	-3.1	1.2734e-05	P2ry2	-1.1	7.82447e-07	Flt1	-1.3	1.75762e-07
Agr2	-2.3	2.6536e-17	AC130815.2	-1.9	1.27769e-05	Gm16118	-3.3	7.90886e-07	Ighv14-4	5.8	1.73888e-07
Saa3	3.5	4.64897e-17	Ptgr1	1.3	1.45266e-05	Vegfa	-1	8.15151e-07	Pcsk1n	-1.3	2.24873e-07
Cd74	3.3	5.85759e-17	Rasgef1b	-0.9	1.55316e-05	0610040F04Rik	2.3	8.65074e-07	Isl2	-1.4	2.30395e-07
Atp12a	6.5	7.18825e-17	Hspb7	-1.4	1.66532e-05	Zc2hc1c	-1.4	9.68508e-07	Alpk1	1.4	2.35567e-07
H2-Q6	3.1	1.46389e-16	Sptssb	1.1	1.6118e-05	Xdh	-1.6	1.0024e-06	Gm28417	1.9	2.38263e-07
Clec10a	2.9	1.58421e-16	Dact1	-1.2	1.61253e-05	Crispld2	-1.1	9.91948e-07	Arl4d	-1.5	2.44658e-07
H2-DMb1	3.6	1.61505e-16	Arhgap23	-0.9	1.62748e-05	Rab11fip4	-1	1.11615e-06	Art3	-1.3	2.65867e-07
Gm8979	-2.1	1.63285e-16	Igkv4-53	3.1	1.65333e-05	Adgrf5	-1.1	1.17312e-06	Nbl1	-1.2	2.63698e-07
Adcy2	2.7	1.73108e-16	Tvp23b	0.9	1.69656e-05	Mir143	-2.6	1.1664e-06	Tns2	-1.1	2.69841e-07
BC025446	1.8	3.12618e-16	Igkv1-117	2.3	1.74245e-05	Igkc	1.3	1.14842e-06	Slc6a7	1.7	3.04791e-07
Hnf4g	-1.8	4.17709e-16	Hoga1	-2.3	1.927e-05	Ms4a12	1.1	1.24278e-06	Rgma	-1	3.28445e-07
Ms4a10	3.7	6.93864e-16	Slco2a1	-1.1	1.86288e-05	Ctla2a	-1.7	1.27905e-06	Fbxo32	-1.4	3.3744e-07
Trim15	2.5	7.05454e-16	Slc43a2	-1	1.90766e-05	Slc35d3	-1.5	1.28754e-06	Angptl4	-1.9	3.7886e-07
Ccl8	2.9	8.23931e-16	mt-Tn	-1.4	1.90059e-05	Jade2	-1.2	1.39952e-06	Aspg	1.4	3.76374e-07
Igkv14-111	-3.6	1.31526e-15	Ighg1	1.7	1.86362e-05	Mttp	-1.8	1.40919e-06	Hlx	-1	3.70965e-07
Gm12840	3.6	1.59025e-15	Gm24187	1.2	1.96464e-05	H2-Q4	-1.6	1.56926e-06	Gm16731	2.6	3.79264e-07
Cd38	1.8	1.66179e-15	Ston1	-1	2.01733e-05	Nov	1	1.61097e-06	Gm37652	4.1	3.64466e-07
Ifit2	4.7	2.55644e-15	Hif3a	-1.4	2.05037e-05	Kcne3	1.1	1.65504e-06	E230034D01Rik	3.4	3.80296e-07
Kcne4	2.4	3.23505e-15	Slc2a1	-0.9	2.08724e-05	Arhgef37	-1.2	1.64191e-06	Ism1	-1.9	4.12508e-07
Nlrp3	4	3.63919e-15	Pdzrn3	-0.9	2.13287e-05	Igkv4-86	3	1.68629e-06	Gm20476	3.2	4.39066e-07
Zc3h12a	2.1	3.75659e-15	Atpif1	0.8	2.13544e-05	Ms4a10	-1.5	1.77352e-06	mt-Tc	-1.5	4.46141e-07
9130208D14Rik	-2.2	3.9837e-15	Slc43a3	-1.1	2.19519e-05	H2-DMa	-1.7	1.79869e-06	Pla2g3	1.5	4.65383e-07
Alox5ap	2.4	7.31874e-15	Gm16118	-2.5	2.25003e-05	Atcayos	-2.2	1.84385e-06	Reln	-1.3	4.87932e-07
Tmem37	2.8	9.61231e-15	Rnf144b	-1.3	2.41761e-05	Rnf144b	-1.4	1.9141e-06	Tmem119	-1	4.90785e-07
Cebpb	1.8	1.31072e-14	Gm27252	-2.8	2.45731e-05	H2-Ab1	-1.6	1.92654e-06	Rusc2	-1.1	5.28584e-07
Igfbp5	1.7	1.3891e-14	Cttnbp2	-0.9	2.55966e-05	Bmp2	-1	2.00614e-06	Dact1	-1.5	5.33709e-07
Kcne3	-1.9	1.56283e-14	Rida	1.2	2.64791e-05	9130204K15Rik	-2.1	2.05653e-06	Ttll3	1.7	5.80646e-07
Pde9a	2.6	1.61691e-14	Vegfa	-0.9	2.62962e-05	Gm26917	1.8	2.04576e-06	Fgfr1	-1.1	5.8017e-07
Gm19276	-4.8	1.71683e-14	Gcat	1.5	2.77932e-05	Mxra8	-0.9	2.1819e-06	Gm43745	2.3	5.74523e-07
Il18bp	3.7	1.9176e-14	Hhipl1	-1.1	2.78582e-05	Klf2	-1.2	2.20587e-06	Tacc1	-1	5.87852e-07
Rdh16	3.1	2.07489e-14	Fgfr1	-0.8	2.87212e-05	Gm830	1.6	2.16346e-06	Spock2	-1.1	6.02911e-07
Fndc5	-2	2.58246e-14	Pkd1	-0.8	3.03065e-05	Rasgef1b	-1	2.19496e-06	Slc43a2	-1.2	6.47337e-07
Otc	-1.9	2.92261e-14	Gm13717	-3.6	3.03423e-05	Krt23	-1.6	2.22928e-06	Crispld2	-1.2	7.40583e-07
Igkv6-23	-3.7	3.10042e-14	Art3	-0.9	3.07186e-05	Ifit2	-2.5	2.39423e-06	Foxf1	-1	9.65906e-07
Wfdc21	4.8	3.69374e-14	Snta1	-0.9	3.13257e-05	Tshz3	-1.1	2.44207e-06	Acrbp	1.6	9.78952e-07
Nlrc5	3.7	3.98428e-14	Cd300lg	-1.2	3.20927e-05	AC140413.1	-1.7	2.52059e-06	Snta1	-1.2	1.0257e-06
Cd24a	-2	4.14009e-14	Uros	1.3	3.29551e-05	Bglap	-2.1	2.64827e-06	Adamts4	-1.9	1.0521e-06
Pla2g4f	3.9	4.1812e-14	Reg4	1.7	3.34325e-05	Pdzrn3	-0.9	2.74608e-06	Scube2	-1.8	1.10742e-06
Cd14	1.9	5.78222e-14	Ighv1-9	2.3	3.48063e-05	Igkv3-1	3.3	2.81646e-06	Jade2	-1.2	1.09847e-06
Egln3	1.6	6.20248e-14	Sik1	-0.9	3.87279e-05	Gm5485	1.3	2.85555e-06	Itgb2l	1.9	1.15922e-06
Apobec3	1.8	6.3184e-14	Cd74	-1.5	3.89622e-05	Art3	-1.1	3.00139e-06	Peli2	-1.1	1.17792e-06
Nos1	1.6	7.30953e-14	Gm11827	-2.8	3.90476e-05	Reln	-1.3	3.00323e-06	Tie1	-1.2	1.20646e-06
Mfap3l	-2.5	7.34915e-14	Rorc	-1	3.95986e-05	Car4	-1.3	3.07852e-06	Adcy5	-1	1.23112e-06
Hlf	1.7	8.06901e-14	Klf2	-1	3.98224e-05	Nxpe4	-2	3.10276e-06	Naip5	0.9	1.24133e-06
Fpr2	4.8	8.45065e-14	Cacna1e	-1	4.16425e-05	Ptgr1	1.5	3.1865e-06	Spsb1	-1.1	1.4545e-06
Aldh1l1	1.7	9.48017e-14	Sstr1	-1.4	4.14682e-05	Rdh9	-2.1	3.21497e-06	Bdkrb2	-1.2	1.53737e-06
Pla2g3	-2	9.63525e-14	Sprr1a	-1.7	4.10841e-05	Hspb8	-1.3	3.2554e-06	Ace	-1	1.57247e-06
Klk1	-2	1.16877e-13	Hnrnpc	0.9	4.05956e-05	Rpl13a	1.4	3.28976e-06	Ltbp4	-1.2	1.63683e-06
Xdh	2.8	1.29859e-13	Kmt2e	-0.7	4.24854e-05	Oas3	-2	3.71282e-06	Gm11948	4.4	1.67764e-06
Ada	1.7	1.49957e-13	Rpl22l1	0.8	4.37506e-05	Ptgs1	-0.9	3.6871e-06	Pdzd2	-1	1.75793e-06
Cyp2d9	2.8	1.59078e-13	Klf4	-0.9	4.43704e-05	Cyp2d12	-1.9	3.67002e-06	Gm15657	2.3	1.85066e-06
Pirb	2.3	1.83805e-13	Gm28512	-1.2	4.53952e-05	Tnip1	-0.9	3.85584e-06	Six2	-2.1	1.87388e-06
Tap1	4	1.93453e-13	Gm49086	2.2	4.5254e-05	Clec10a	-1.4	4.20523e-06	Gpx3	-0.9	2.05217e-06
Bambi	-2.2	2.0819e-13	Mamdc2	-1.1	4.59357e-05	Fbxo32	-1.2	4.16742e-06	Cntfr	-1.6	2.15172e-06
Irgm2	3.6	2.33851e-13	Clcn2	-0.9	4.97677e-05	Ciart	-1.7	4.23767e-06	Cpe	-1.1	2.17658e-06
9130204K15Rik	4.2	2.38674e-13	Slc25a34	-1	5.16334e-05	Dact1	-1.1	4.18402e-06	Adcyap1r1	-1	2.20384e-06
Ereg	1.9	2.93024e-13	Ostc	0.8	5.16437e-05	Cirbp	-1.3	4.23705e-06	Klf2	-1.2	2.3892e-06
Igkv6-25	-5.4	3.23557e-13	Gabbr1	-0.8	5.3342e-05	Gdpd2	-1.9	4.94504e-06	Gm43273	3.6	2.50495e-06
Zbp1	2.9	3.36443e-13	Il22	2.7	5.31213e-05	Reg4	1.6	4.94458e-06	Htra3	-1.1	2.55664e-06
Ifitm3	2.3	3.49248e-13	Tbx3os1	-1.8	5.59055e-05	Guca2b	-0.9	5.19406e-06	Spink4	1.2	2.73173e-06
Ciita	3.3	4.0722e-13	Igkv3-5	3.2	5.60207e-05	Lamb3	-0.9	5.25872e-06	Chst15	-1	2.67995e-06
H2-Q4	2.6	4.2222e-13	Ptgs1	-0.8	5.97063e-05	Kdelr3	1	5.32451e-06	Thsd7a	-1.3	2.71901e-06
Oasl2	2.8	4.57136e-13	Prdx1	0.9	6.14799e-05	Pde9a	-1.4	5.51095e-06	Chrm2	-1	2.63815e-06
Dusp1	1.8	4.71831e-13	Sh2d4a	0.8	6.25204e-05	Atp12a	-3.5	5.68256e-06	Gm37144	1.7	2.72203e-06
Stat3	1.8	4.85186e-13	Dusp10	-1	6.30615e-05	H2-K1	-1.2	5.97866e-06	AC174678.1	1.4	2.66529e-06
Serpina3f	5	6.69502e-13	E2f2	1	6.40924e-05	Per3	-1.1	6.07515e-06	Pipox	-1.9	2.81563e-06
Mfsd2a	2.5	7.56941e-13	Gm12840	-1.4	6.50979e-05	Hif3a	-1.5	6.14617e-06	Smoc1	-1.4	2.80632e-06
Nat8f4	1.9	7.7433e-13	Syt7	-0.7	6.78725e-05	Slc2a1	-0.9	6.70176e-06	Slc35d3	-1.5	3.01451e-06
E230034D01Rik	-4.4	8.92539e-13	Slc6a6	-1.2	6.74763e-05	Pla2g3	1.2	6.91006e-06	Mrvi1	-0.9	3.13975e-06
Tppp3	-1.5	9.16914e-13	Rexo5	1.4	7.10638e-05	Dusp10	-1	6.97174e-06	Vsig1	2.1	3.1414e-06
Cgref1	-1.8	1.03459e-12	Tmem139	1.2	7.18157e-05	Ptges	-1	7.09436e-06	Lrrc19	1	3.11175e-06
Sult1c2	-2.4	1.10671e-12	Paqr8	0.9	7.6726e-05	2310069B03Rik	1.6	7.07635e-06	Gm26642	1.9	3.0834e-06
Fpr1	3.8	1.28416e-12	Dhrs7b	1	7.79733e-05	Klf4	-0.9	7.292e-06	AC133488.1	2.1	3.05519e-06
Gm45912	-2.1	1.28727e-12	Reep6	-1.1	7.87583e-05	Rida	1.3	7.37581e-06	Rnf144b	-1.6	3.27791e-06
Crispld2	1.8	1.34265e-12	Mocs1	-0.9	8.13199e-05	Timp3	-1	7.43902e-06	Rexo5	1.6	3.32417e-06
Gpr137b-ps	2	1.49636e-12	Mxra8	-0.8	8.21936e-05	Mt2	-2	7.6926e-06	Zhx3	-1.1	3.35512e-06
Sprr2a3	2	1.64651e-12	Axl	-0.9	8.46057e-05	Rdh16	-1.5	7.7944e-06	Bmp6	-1.4	3.68413e-06
Csrnp1	2.1	1.65935e-12	Gbp11	-3.6	8.81203e-05	Usp2	-1.2	7.97442e-06	Apoe	-0.9	4.10069e-06
Slfn1	4.6	1.6706e-12	Krt23	-1.4	8.97374e-05	Tmem37	-1.5	8.07965e-06	Igkv16-104	-2.9	4.24065e-06
Cxcl10	5.5	1.81782e-12	Pou3f3	-1	8.99854e-05	H2-D1	-1.1	8.12224e-06	Gm11962	2.9	4.33027e-06
Gm4070	2.5	2.18031e-12	Pex11a	-1.2	9.07052e-05	Upp1	-2.6	8.27008e-06	Tns1	-0.9	4.56094e-06
Ubd	5.9	2.33682e-12	Pla2g3	1.2	9.30583e-05	Igkv4-57	5.6	8.55264e-06	Ikzf2	1.2	4.85207e-06
Igkc	-2	2.45463e-12	Hlx	-0.8	9.29486e-05	Clcn2	-1	9.49888e-06	Hsd3b2	1.3	4.90461e-06
Car4	2.1	2.55499e-12	Rpe	0.8	9.58224e-05	Rasd2	-1.1	9.63961e-06	Igkv13-84	3.9	4.95452e-06
H2-DMa	2.6	2.63223e-12	Pou6f1	-1	0.000102464	Tsc22d3	-1.2	1.05124e-05	Tmem179	-1.6	5.02016e-06
Nlrx1	1.6	3.19834e-12	Zfpm1	-1	0.000105488	Il18bp	-2	1.08899e-05	Chga	-1.3	5.09159e-06
Htr3a	2.1	3.20943e-12	AC117239.2	1.1	0.000106039	Chid1	1.2	1.14881e-05	Bglap2	-2.5	5.19172e-06
Inhba	2.7	3.25926e-12	Ism1	-1.4	0.000107714	Hhipl1	-1.1	1.22267e-05	Ppnr	3.4	5.20709e-06
Cd163	1.8	3.46188e-12	Ace2	-1.3	0.000112039	Dgat2	-0.9	1.24079e-05	Ivns1abp	0.9	5.30447e-06
Gm14548	3	3.57661e-12	Igkc	1.1	0.000115123	Phlpp2	-1.1	1.24048e-05	Carmn	-1.4	5.33914e-06
Slpi	2.7	3.73381e-12	Vamp1	-0.9	0.000116079	Pnpla7	-1	1.23846e-05	Mgst2	0.8	5.68491e-06
Ly6a	3	4.00288e-12	Ly6i	1.9	0.000119839	Gm10800	4.5	1.22735e-05	Mir5125	1.6	5.71431e-06
Upp1	4.7	4.57246e-12	Scube2	-1.3	0.000125018	Col23a1	-1.3	1.40945e-05	Plau	-1.2	6.02113e-06
Sema7a	1.8	4.63323e-12	Sgk2	-0.9	0.000123902	Pdia6	0.9	1.42138e-05	Hspb7	-1.4	6.2254e-06
Hsd3b2	-1.8	4.76537e-12	Per3	-1	0.000125208	Lama5	-0.9	1.43976e-05	Hap1	-1.1	6.28115e-06
Gm830	-2.4	4.81917e-12	Gm12219	-2.6	0.000124061	Ltf	-2	1.4518e-05	Lamc1	-0.9	6.25698e-06
Slc6a8	1.7	4.96547e-12	Igkv5-43	2.2	0.00012313	Rpl22l1	1	1.45253e-05	Ugt1a6a	1.7	6.87973e-06
Saa1	2.2	5.00102e-12	Mchr1	-1.6	0.000126909	Tns2	-0.8	1.46491e-05	Hspa2	-1.5	6.88756e-06
Trim40	1.8	5.05507e-12	Dixdc1	-0.8	0.00012777	Apold1	-1.5	1.48299e-05	C230034O21Rik	-2.2	6.91747e-06
Cyp2d12	3.3	5.38592e-12	Chordc1	1.1	0.0001324	Cenpv	0.9	1.52349e-05	Mapk4	-1.4	6.98467e-06
Ifitm1	2.1	5.90774e-12	Nav2	-0.8	0.000133663	Tm7sf2	1.1	1.52922e-05	Nsg1	-1	7.31966e-06
Gm13657	-3.4	6.02962e-12	Gm10638	-1.2	0.000133892	Map3k9	-1.2	1.5498e-05	Prickle2	-1	7.37204e-06
Ctps	2.4	6.36729e-12	Gm38344	-3.4	0.000134374	Cmklr1	-1	1.57484e-05	Slc25a34	-1	7.71428e-06
H2-Q7	2.4	6.46779e-12	Tmem119	-0.8	0.000139595	Spock2	-1	1.56885e-05	Arhgap23	-1	7.86787e-06
Gadd45g	2.1	6.78075e-12	Ly6g6c	-2.2	0.000140498	Gpihbp1	-1.3	1.61638e-05	Ctla2a	-1.4	8.59591e-06
Gdf15	2.6	7.05688e-12	Cmc2	0.9	0.000143116	Igkv2-109	-4.5	1.63636e-05	Eef1a2	-1	8.92826e-06
AC161438.1	3.1	7.32284e-12	Peli2	-0.9	0.00014539	Gsdmc4	1.2	1.67645e-05	Plvap	-1.1	8.90918e-06
Zfp36	1.7	7.44286e-12	Rasd2	-1.2	0.000147004	Cd300lg	-1.2	1.71299e-05	Gm10638	-1.5	8.94074e-06
Gbp5	4.2	7.42035e-12	Ly6d	1.3	0.000148726	Mpnd	0.8	1.72436e-05	Gm26530	1.8	9.07203e-06
H19	4.6	7.84557e-12	H2-Q4	-1.3	0.0001429	Ivns1abp	0.8	1.75914e-05	Gm15564	3.4	9.3629e-06
Csf2rb2	2.1	8.27355e-12	Tns2	-0.7	0.000148588	Slc6a4	-1.6	1.78526e-05	Ptpru	-1.4	9.60628e-06
Gm36548	-4.7	9.71476e-12	Flywch1	-0.8	0.00014624	Usp18	-2.4	1.78654e-05	Rprm	-1	9.72571e-06
Slc15a3	2.3	9.90437e-12	Cacna1c	-0.8	0.000148074	Foxo6	-1.4	1.80986e-05	Gng2	-0.9	9.84111e-06
Thpo	2.4	1.11257e-11	Gm26641	2.8	0.000147758	Atpif1	0.9	1.81127e-05	Clic4	-1	9.97331e-06
Hspa12a	1.6	1.22771e-11	Tie1	-0.9	0.000150716	Krtap3-1	-2.6	1.86471e-05	Marveld1	-1	9.96461e-06
Cp	1.5	1.26138e-11	Gm43965	2.2	0.000151336	Samd5	1.2	1.91432e-05	Muc1	-1.8	1.02161e-05
Spon1	1.7	1.2771e-11	Unc5b	-0.9	0.000152811	Zmiz1	-0.9	1.92698e-05	Gm12786	4.3	1.05901e-05
H2-Ab1	2.5	1.32876e-11	Cwh43	1	0.00015338	Ciita	-1.8	1.94611e-05	Vldlr	-1.4	1.10641e-05
Iigp1	5.3	1.337e-11	Pdia6	0.8	0.000163481	Pex11a	-1.4	1.94622e-05	Cdh5	-1.3	1.10427e-05
Ltb4r2	2.1	1.54312e-11	Sh2d7	-1.4	0.000160838	Apobr	-1.2	2.00523e-05	Dennd2a	-1.1	1.10539e-05
Sp100	1.7	1.65905e-11	Slc35d3	-1.2	0.000161797	Axl	-0.8	2.02993e-05	Trabd2b	-1.3	1.09497e-05
Ang	-1.6	1.6623e-11	Foxo6	-1.2	0.000163319	Gsn	-0.8	2.03775e-05	Cacng7	-1.1	1.13829e-05
Gm12250	5	1.95731e-11	Mafb	-0.9	0.000165561	Sox13	-1	2.12494e-05	Gm20342	1.3	1.15118e-05
Samhd1	2.6	2.09847e-11	Ccdc152	-1.5	0.000164961	Hlx	-0.8	2.17478e-05	Ngfr	-1.2	1.2069e-05
Casq2	-2.3	2.11254e-11	Rn7s1	5.1	0.000164022	Slc6a8	-0.9	2.20409e-05	Camsap2	-0.9	1.21902e-05
Gvin1	2.3	2.24284e-11	Rn7s2	5.1	0.000163953	Pcx	-0.8	2.29456e-05	Ppp1r14a	-0.9	1.25439e-05
Fcgr2b	1.8	2.28617e-11	Tgfbr3	-0.8	0.000172234	Gm6532	-1.4	2.29842e-05	Scnn1a	-1.1	1.30049e-05
Tspan4	2.1	2.43631e-11	Gm3336	0.8	0.000176343	2010109I03Rik	-1.3	2.32049e-05	Gpnmb	-1.7	1.37006e-05
Gstp3	2.5	2.45309e-11	Hand2	-0.8	0.000181218	Syne3	-1.1	2.37809e-05	Col4a2	-1	1.37458e-05
Anxa13	-2.5	2.86216e-11	Slc20a2	-0.7	0.00018405	Slc11a2	-0.9	2.41048e-05	Gm38320	2.4	1.43316e-05
Rnf183	3.6	2.86373e-11	C1qtnf3	1.5	0.000193623	Gm11827	-2.6	2.43301e-05	Abca1	-1	1.45865e-05
Slc43a3	1.7	3.16577e-11	Dkk3	-0.9	0.000195389	Apol9a	-1.6	2.48003e-05	Flt4	-0.9	1.46482e-05
Reg4	-2.3	3.14052e-11	Tnip1	-0.8	0.000196657	Hspe1	1	2.50978e-05	Chrdl1	-1.1	1.53155e-05
Map3k6	1.9	3.17635e-11	Cops9	0.9	0.000199466	Plin4	-1.1	2.54968e-05	Prickle1	-1	1.53194e-05
Slit3	1.8	3.18533e-11	Reln	-1	0.000205053	Dusp1	-1.1	2.61902e-05	Ighv1-75	-2.3	1.56969e-05
Nov	-2	3.46677e-11	Rps12-ps9	0.8	0.000205363	Oasl2	-1.4	2.60345e-05	Trnp1	-1	1.58181e-05
Lepr	-1.6	3.48948e-11	Peli3	-1.1	0.000208388	Gm44343	-3.6	2.61379e-05	Ston1	-1.1	1.61043e-05
Btnl7-ps	2.3	3.49507e-11	Ighv1-82	-3	0.000210352	Rnaseh2c	1.1	2.69551e-05	Bglap	-2.1	1.60866e-05
Cxcl9	4.5	3.62664e-11	Gm11948	4	0.000212428	B2m	-1.4	2.72002e-05	Zfp286os	2.1	1.62605e-05
C1ra	1.8	3.68751e-11	Hivep1	-0.7	0.000222527	Nlrp10	-1.7	2.78865e-05	Zfp651	-0.9	1.66417e-05
A4gnt	-2.8	4.81791e-11	Isl2	-1.1	0.000220707	Ptpro	1.3	2.82255e-05	Prph	-0.9	1.69449e-05
Slc15a1	3.4	5.16326e-11	Afg1l	1	0.000220707	Eps8l2	-1	2.85039e-05	Nfic	-0.9	1.68652e-05
Capn13	2.1	5.18313e-11	Tatdn2	-0.8	0.000222887	Eps8l3	-1.1	2.85174e-05	Gm15903	3.6	1.6938e-05
Tap2	2	5.32366e-11	Gm44343	-2.8	0.000222551	Tmem182	1.5	2.87754e-05	Ramp2	-1.1	1.70956e-05
Slc9a3	2.6	5.30984e-11	Tmem51	0.7	0.000227614	Sp100	-1	2.90555e-05	Capn9	-0.8	1.72706e-05
Adarb1	2.2	5.45864e-11	Scarb1	-0.9	0.000232354	Synpo	-0.8	2.91232e-05	Baiap2l2	1.4	1.74422e-05
Bche	-1.7	6.09337e-11	Cacna1h	-0.8	0.000233434	Cbs	1.1	3.00529e-05	Antxr1	-0.9	1.73775e-05
Ret	1.5	6.2682e-11	Angptl7	-2.7	0.000234776	Mt1	-1.4	3.01754e-05	Gm48086	2	1.79656e-05
Sh3bgr	-2	6.70044e-11	Akr1c13	0.8	0.0002368	Celf6	-1.2	3.00493e-05	Gm5485	1.2	1.85047e-05
Gm28875	2.1	6.98621e-11	Furin	-0.8	0.000238031	Egln3	-0.8	3.03624e-05	4933406C10Rik	2	1.87427e-05
Ksr1	1.4	7.1834e-11	Gm47920	-1.9	0.000240895	Gm9908	-1.6	3.04457e-05	Gm43858	1.8	1.9111e-05
Clec4d	4.5	7.32808e-11	C330018D20Rik	0.9	0.000242188	Slc20a1	-1.1	3.06227e-05	Hhatl	-1.7	1.91986e-05
Fn1	1.5	7.71137e-11	Slc9a3r1	-0.8	0.000248388	Slc1a4	0.9	3.13658e-05	Cyyr1	-1.2	2.07179e-05
Adamts4	2.5	7.86545e-11	Fam43a	-1.3	0.000247655	Jun	-0.8	3.10913e-05	9530026P05Rik	-1.9	2.07165e-05
Tgfbr3	1.4	8.75787e-11	4931440F15Rik	-1.4	0.000250805	Sh2d4a	0.7	3.12575e-05	Kcnd3	-1.1	2.08824e-05
Igtp	4.6	8.9642e-11	Ighv5-9-1	4.1	0.000250147	Mamdc2	-1.1	3.28328e-05	Guca2b	-0.9	2.11726e-05
Muc1	3.7	1.04201e-10	Mrpl18	0.7	0.000254884	Gm45912	1.2	3.27301e-05	Cldn5	-1.1	2.13195e-05
Reg3g	3.5	1.11271e-10	Sox13	-0.9	0.00025464	Noxa1	0.8	3.36686e-05	Egr1	-1	2.19561e-05
Nxpe2	-2.6	1.2003e-10	Ikzf2	1	0.000257988	Samd12	1.1	3.36454e-05	mt-Tn	-1.2	2.22006e-05
Grik3	1.6	1.21227e-10	Mical3	-0.7	0.000259677	Slc9a3r1	-0.8	3.39052e-05	Enpp2	-1	2.30147e-05
5730419F03Rik	-2.7	1.22368e-10	Ang	0.8	0.000261057	Gal3st2b	-1.4	3.42261e-05	Htr3a	-1.1	2.28743e-05
Ddit4	1.5	1.23621e-10	Uhrf2	0.7	0.000266888	Scube2	-1.3	3.46325e-05	Tmem158	-0.9	2.31161e-05
C1rb	2.1	1.26267e-10	Galk2	0.7	0.000266862	Nt5e	-1.4	3.4752e-05	Gm8989	0.9	2.27787e-05
Chil1	4	1.28128e-10	Nfic	-0.7	0.000265264	E230034D01Rik	2.9	3.45146e-05	Gm26762	1.7	2.30899e-05
B3gnt6	-1.7	1.31704e-10	Gm13375	-1	0.000274929	Paqr8	0.9	3.57588e-05	Gbp11	-3.6	2.33457e-05
Samd5	-1.9	1.36598e-10	Gm16341	2.9	0.000275061	Fgfr1	-0.7	3.57306e-05	Mamdc2	-1.5	2.35965e-05
Ido1	3.7	1.43577e-10	Vsig1	2.2	0.000284412	Sult1c2	1.3	3.71387e-05	Rragb	-1.3	2.40572e-05
Tnfaip2	2.4	1.47639e-10	Ctla2a	-1.2	0.00028259	Gm45727	4.2	3.80921e-05	Ccl17	-2.5	2.4358e-05
Cyp2c55	-2.3	1.52705e-10	Arhgef37	-1.1	0.000280413	Gbp11	-3.7	3.84127e-05	Tenm3	-1.1	2.46056e-05
Spink4	-2.2	1.57242e-10	Adgrf5	-0.8	0.00028428	Hspb7	-1.3	3.96583e-05	Ier3	-0.9	2.47279e-05
Igkv4-86	-3.4	1.67223e-10	Btnl7-ps	-1.2	0.000281831	Lcn2	-1.5	3.93727e-05	Cacna1c	-0.9	2.53036e-05
Ms4a4a	2.5	1.71569e-10	Sh3bgr	1.1	0.00028894	Gjb1	0.7	3.95471e-05	Sobp	-1.1	2.62165e-05
Psmb8	2.8	1.72489e-10	Upp1	-2.3	0.000295509	Ostc	0.9	4.03958e-05	Naip6	0.9	2.64066e-05
Hspa2	2.1	1.7332e-10	Rnaseh2c	0.9	0.000300789	Otc	1.1	4.15107e-05	Zfp950	1.1	2.68397e-05
Tmem173	2	1.74656e-10	Gpx2	1.3	0.000311218	Maf	-0.8	4.14574e-05	Kirrel	-0.9	2.7097e-05
Ighg1	-3.5	1.76853e-10	Sec61b	0.7	0.000309223	Ubc	-0.8	4.23639e-05	Ptgs1	-0.8	2.71271e-05
Rdh9	3.5	1.93871e-10	Igkv6-32	-2.7	0.000310098	Galk2	0.7	4.2313e-05	Rhoj	-1.2	2.73912e-05
Sp110	2.5	2.18855e-10	Errfi1	-0.7	0.000317108	Ston1	-1	4.31516e-05	A530020G20Rik	1.4	2.75041e-05
Atp1b2	1.6	2.24256e-10	Gm4951	-2.4	0.000317085	Spats2l	-1	4.38389e-05	4932422M17Rik	1.6	2.79682e-05
Ckmt2	2.2	2.46591e-10	Hap1	-0.8	0.000324673	Gm44220	-1.7	4.38545e-05	Pde3b	-0.8	2.88693e-05
Cdk6	-1.5	2.80102e-10	Cacna1d	-0.9	0.000323607	Agt	-1.1	4.48397e-05	Gpihbp1	-1.4	2.91294e-05
Tmem150b	1.4	2.87656e-10	Tacc1	-0.8	0.000325392	Gm11775	-1.4	4.53812e-05	Wfdc2	-1.2	2.97751e-05
Prss23os	-5.2	2.95205e-10	Zmiz1	-0.8	0.000331132	Bglap2	-2.1	4.63876e-05	Gprc5b	-1.3	3.03125e-05
Pnpla7	1.5	3.18148e-10	Samd12	1	0.000331249	Dkk3	-0.9	4.78418e-05	Gm11739	1.6	3.03754e-05
Usp54	1.7	3.44579e-10	Klhdc7a	-1.2	0.000329943	Oasl1	-1.1	4.80304e-05	Gm26813	-2.2	3.03368e-05
P2ry2	1.6	3.47653e-10	Kcne3	0.8	0.00033385	Xaf1	-1.7	4.88988e-05	Sesn1	-1	3.29699e-05
Lpcat4	1.3	3.55978e-10	Apobr	-1.1	0.000333411	Ckmt2	-1.2	5.0175e-05	Pecam1	-1	3.31613e-05
Gm5431	2.8	3.65001e-10	Snrpe	0.7	0.000335632	Arl4d	-1.2	5.0246e-05	Prdm6	-1.2	3.33274e-05
Scin	-1.5	3.83833e-10	Hsp90b1	0.7	0.00034378	Aspg	1.2	5.12499e-05	Abtb2	-1.2	3.36457e-05
Gpr137b	2	3.84012e-10	Ighv1-81	2.9	0.000349215	Gpr137b-ps	-1.1	5.13055e-05	Mroh2a	1.1	3.39668e-05
Gm18853	3.9	3.88095e-10	Mpnd	0.7	0.000351104	Ccrl2	-1.8	5.27827e-05	Gm8979	0.9	3.39115e-05
Acadl	1.4	3.9725e-10	Sh3bgrl2	0.7	0.000354521	Atp1a1	-0.9	5.35532e-05	Sik1	-1	3.42865e-05
Plpp3	1.3	4.00281e-10	Igkv4-86	3.6	0.000355151	Uros	1.2	5.40116e-05	Kif12	1.8	3.4644e-05
Cebpd	2.2	4.18926e-10	Plekhf1	-1	0.000357714	Gm44250	0.9	5.41583e-05	Gm28913	2.8	3.46648e-05
Gstk1	-1.8	4.24818e-10	Kit	-0.6	0.000361563	Slc34a2	-1.5	5.5152e-05	Naip3-ps1	1	3.63691e-05
Sh3d21	1.7	4.75715e-10	Chac2	0.9	0.000363589	Igfbp5	-0.8	5.54529e-05	Zbtb4	-0.8	3.75874e-05
Ifi204	3.1	4.81735e-10	Pof1b	0.8	0.000362454	Chrm2	-0.8	5.57433e-05	Ttll7	-0.9	3.76314e-05
Tacr1	2.1	4.98955e-10	Tm6sf2	-0.9	0.000363242	Apob	-1	5.61098e-05	Vwf	-1.1	3.85452e-05
Tmem35a	-2.3	5.13829e-10	Bhmt-ps1	3.9	0.000368226	Tgm3	-2.5	5.65337e-05	Ngb	-1.3	4.05148e-05
Gbp2	4.8	5.54468e-10	9530026P05Rik	-1.5	0.000374276	Pik3ip1	-1.2	5.67766e-05	Notch2	-0.8	4.06067e-05
Hp	4.8	5.81808e-10	Glo1	0.7	0.000388468	Errfi1	-0.7	5.79028e-05	Gm15884	1.5	4.19932e-05
Ltb4r1	2.1	6.09855e-10	Xdh	-1.2	0.000385102	Slc7a9	-1.4	5.88029e-05	Gm49492	-1.5	4.20965e-05
Gm14137	2.4	7.04537e-10	Dgat2	-0.8	0.000390239	Slc25a34	-1.1	5.94826e-05	Tcf21	-0.8	4.29208e-05
Trim6	2.3	7.02916e-10	Pik3ip1	-1	0.000383738	Gm3054	-1.6	5.94759e-05	Hhipl1	-1.1	4.35216e-05
Apobr	2.3	7.2771e-10	Fut2	0.7	0.000384717	Igkv1-117	2	5.93804e-05	0610040F04Rik	2.3	4.33815e-05
Olfml3	1.5	7.38288e-10	Gm26917	1.4	0.000386354	AC130815.2	-1.6	5.93515e-05	Lama5	-1	4.50877e-05
Laptm5	1.5	7.39854e-10	Gm29560	2.1	0.000390199	Kif12	1.7	6.07308e-05	Csrnp1	-1.2	4.49671e-05
Hsd11b2	1.6	7.41105e-10	Jun	-0.7	0.000398249	Mtmr4	-0.7	6.10835e-05	Lamb2	-0.9	4.47917e-05
Gna14	2	7.50359e-10	Cfdp1	0.7	0.000404104	Uhrf2	0.7	6.47157e-05	Zfp692	1.1	4.60322e-05
Pcp4	-2.5	7.48006e-10	Gm15542	0.7	0.000403592	Cwh43	1.1	6.4309e-05	Samd12	1.2	4.64733e-05
Ggt5	1.4	7.54642e-10	Gm22615	2.2	0.000400273	Gbp5	-2.3	6.47658e-05	Postn	-0.8	4.77669e-05
5430427M07Rik	-2.3	7.65853e-10	Gm44220	-1.3	0.000403545	Prdx1	0.9	6.50094e-05	Npr1	-1	4.76056e-05
Ppp1r15a	1.4	8.63078e-10	Zc3h6	-1.3	0.000405724	Timp2	-0.7	6.86799e-05	Rab11fip5	-0.9	4.80487e-05
Fgfbp1	-1.6	9.26825e-10	Gm22107	-2.1	0.000411795	Grina	-0.8	6.85411e-05	Tnc	-1	4.89788e-05
St6galnac2	-1.3	9.73755e-10	Gm45004	5	0.000414069	Gpnmb	-1.7	6.85614e-05	Fam193b	0.9	4.96174e-05
Gm18852	3.9	9.99564e-10	Nfrkb	-0.8	0.000420482	Muc1	-1.4	6.8344e-05	Serping1	-0.9	4.98088e-05
Socs1	3.3	1.02612e-09	Mecp2	-0.7	0.000424249	Gm4951	-2.7	6.80076e-05	Ppp1r15a	-0.9	5.0522e-05
Gm8540	5.2	1.02634e-09	Ryr2	-0.8	0.000426915	Tox2	-1.2	6.81889e-05	Clip3	-1	5.10501e-05
Slc7a8	1.6	1.03132e-09	Prss22	1.1	0.000441718	Gm43965	2.4	6.73644e-05	Igf1r	-0.8	5.19944e-05
4933406C10Rik	-2.4	1.05029e-09	Gm49492	-1.3	0.00044485	Fkbp5	-1.3	6.98803e-05	Snrnp48	0.8	5.22469e-05
Gm16685	3.3	1.09851e-09	Eif4a2	0.7	0.000450083	Arhgap23	-0.8	7.14811e-05	Ighv3-6	-2.5	5.38493e-05
Gm9973	3.9	1.09986e-09	Vldlr	-1.2	0.00045025	Tpcn1	-0.8	7.21751e-05	Gm26917	2.4	5.34063e-05
Gm33051	2.4	1.12911e-09	Rpsa-ps5	1.7	0.000447968	Max	-0.7	7.4021e-05	Gm29008	1.8	5.37145e-05
Sytl4	-1.3	1.14714e-09	Ackr1	-1.1	0.00045264	Cacnb2	-0.9	7.58993e-05	Gm44639	2	5.39416e-05
Ifi47	3.5	1.14816e-09	Bcl9l	-0.8	0.00045864	Ahnak2	-0.8	7.58295e-05	4930448D08Rik	2.8	5.49091e-05
Best2	2.7	1.15889e-09	Fam20a	-1.1	0.000461832	Tacc1	-0.8	7.76569e-05	Il17d	-1	5.56799e-05
Psmb9	2.4	1.18952e-09	Gm12868	-2.1	0.00046062	Ighg1	1.6	7.82952e-05	Dnajb5	-1	5.63022e-05
Gng11	-1.4	1.21592e-09	Snrpg	0.7	0.000466718	Apol6	-1.1	7.91229e-05	4930417H01Rik	1.6	5.62296e-05
Wfdc17	2.3	1.23899e-09	Rps21	0.7	0.000477463	Atf3	-0.9	7.98188e-05	Sphk1	-1.2	5.70594e-05
Hk2	1.6	1.32461e-09	Gbp5	-1.9	0.000480495	Sptssb	0.9	8.02603e-05	Gm16861	1.8	5.70262e-05
Mmp9	2.2	1.32215e-09	Synpo	-0.7	0.000482274	Gcat	1.4	8.15157e-05	Gm15401	2.4	5.72894e-05
Tnfaip3	1.6	1.35111e-09	Nedd9	-0.7	0.000489587	Cdkn1a	-0.8	8.22251e-05	Cacnb2	-1.1	5.81033e-05
Sh3tc1	1.3	1.35391e-09	Bet1	0.7	0.00048854	Adcyap1r1	-0.7	8.46793e-05	Rpl13a	1.1	5.82867e-05
Tnfrsf1b	1.4	1.38859e-09	Bglap2	-1.8	0.000488296	Rprm	-0.8	8.52348e-05	Arhgef17	-0.8	5.94598e-05
Sbno2	1.8	1.45567e-09	Phf2	-0.7	0.000494984	Gm28512	-1.3	8.51268e-05	Gm26663	2.3	5.92837e-05
Bnip3	1.6	1.47509e-09	Ivns1abp	0.8	0.000496975	Gse1	-0.8	8.60672e-05	Gpr146	-1.1	5.99349e-05
Slco2a1	1.6	1.6588e-09	1600002K03Rik	0.9	0.000501648	Gm14066	-2	8.59595e-05	Inafm2	-0.7	6.01668e-05
Ccl2	3.4	1.71334e-09	Gm10259	0.9	0.000501465	Bcl9l	-0.8	8.69956e-05	Gm27010	1.7	6.29378e-05
Pim1	1.6	1.73602e-09	Abca1	-0.7	0.000504269	AI427809	1.9	8.77254e-05	Gm47585	2.4	6.45229e-05
Pira2	2.4	1.74585e-09	Gpnmb	-1.4	0.000506425	Cp	-0.8	8.97863e-05	Zfp503	-1	6.49401e-05
Guca2b	1.5	1.79458e-09	Kcna2	-0.8	0.000508984	Zhx3	-0.9	8.99832e-05	Lrp3	-1.1	6.65213e-05
Reps2	-1.1	1.80376e-09	Tent5b	-1.3	0.000513346	Igkv6-13	6.3	8.97978e-05	Bmp2	-1	6.65413e-05
H2-D1	1.7	1.81767e-09	H2-Q6	-1.3	0.000519716	Gm29560	2.1	9.00505e-05	Ttc7b	-1	6.61313e-05
Gbp4	4.4	1.83993e-09	Gm9522	2.3	0.000520275	Pkd1	-0.8	9.04906e-05	Cirbp	-1.2	6.73615e-05
Optc	-1.7	1.96881e-09	Myl7	1.4	0.000528875	Cyfip2	-0.8	9.09802e-05	Gm24996	5.3	6.81904e-05
Arhgap20	-1.8	2.00699e-09	Rasl10b	-1.1	0.000530041	Mrpl50	0.7	9.35032e-05	Igkv2-112	3.6	6.86112e-05
C5ar1	1.7	2.04718e-09	Tshz3	-1	0.000533762	Eef1a2	-0.8	9.65408e-05	Stxbp1	-0.8	6.98928e-05
Sult1d1	-1.9	2.09165e-09	Mttp	-1.3	0.00053474	Cyp27a1	-1.1	9.69967e-05	Gm27184	2.4	7.18988e-05
Gm48336	-3.4	2.15243e-09	Htra3	-0.8	0.000533574	Mocs1	-0.8	9.67512e-05	Sox18	-1.1	7.2739e-05
Sulf2	1.3	2.1608e-09	Usp18	-1.9	0.000535207	Nlrc5	-1.6	9.64345e-05	Hspa1a	-0.8	7.43265e-05
Ugt2b35	-1.6	2.28082e-09	Pnpla7	-0.8	0.000530361	Lncppara	-1.7	9.70221e-05	2310069B03Rik	1.8	7.46171e-05
Fgfr3	-1.6	2.40361e-09	Nme1	0.9	0.000536529	Gm5431	-1.6	9.95161e-05	Gipc3	-1.3	7.5228e-05
Ifi207	2.3	2.5707e-09	Cacng7	-0.9	0.000532862	Fam57a	0.8	9.92386e-05	Foxo6	-1.3	7.54229e-05
Slc10a6	3	2.58506e-09	Prdx2	0.7	0.000540467	Muc3	-0.7	9.98674e-05	Gm49413	2.1	7.52484e-05
Gm4951	4.9	2.61137e-09	Igf1r	-0.7	0.000542112	Csrnp1	-1.1	0.000102263	Pcbp3	-1	7.57465e-05
Gm19951	4.5	2.82555e-09	4930570G19Rik	-2	0.000539832	Ptpn13	-0.8	0.000102355	Foxf2	-1.1	7.61349e-05
Stxbp1	1.2	2.98572e-09	Mettl23	0.8	0.000544014	Mir22hg	-0.9	0.000104028	Plekho2	-0.9	7.63401e-05
Icam1	2	3.08358e-09	Serf1	1.3	0.000556099	Gm26809	-1	0.000104435	Daam2	-0.8	7.96137e-05
Sult1a1	-1.3	3.13381e-09	Hspd1	0.9	0.000555965	Gbp3	-2.3	0.000110102	Gm26931	2.3	7.94466e-05
Usp18	3.6	3.18607e-09	Rin3	-0.8	0.000557597	Notch2	-0.7	0.000112673	Slc2a4rg-ps	1.8	8.04564e-05
Pipox	2.5	3.26644e-09	Rps12-ps4	0.8	0.000554662	Pdss1	0.7	0.000115998	Pyy	-0.9	8.14648e-05
Cmah	-2	3.35778e-09	Dnaja1	0.7	0.000563801	Tspan13	0.7	0.000116888	Tmigd1	1	8.22532e-05
Il4ra	1.5	3.55771e-09	Gbp9	-1.9	0.000566133	Cldn2	0.9	0.00011812	Larp6	-1.1	8.24878e-05
Tmem181c-ps	1.3	3.6224e-09	Gm10184	0.8	0.00057014	Gm12250	-2.4	0.000117955	Gdpd2	-1.5	8.32708e-05
Ly6g	5.6	3.94278e-09	Dio1	1.2	0.000585942	Sesn1	-1	0.000119953	Acot2	-1.3	8.32862e-05
Fcgr4	2.7	3.94707e-09	Kirrel	-0.8	0.000585059	Chil3	-3	0.000120542	Mafb	-0.8	8.43205e-05
Smpdl3b	2	4.20891e-09	1700056E22Rik	-1.5	0.000591535	Ryr2	-0.9	0.000123125	Mab21l2	-0.8	8.55042e-05
Mgp	1.5	4.20525e-09	Gdpd1	0.7	0.000593651	Rev1	-1	0.000123036	Ass1	-0.7	8.65415e-05
Apol6	1.8	4.35821e-09	Snrpd1	0.8	0.000599643	Flt4	-0.8	0.000125342	Krt23	-1.4	8.74892e-05
Hcls1	1.7	4.56218e-09	Slc11a2	-0.8	0.000600989	Gbp2	-2.6	0.000126641	Prrt1	-1.1	8.74977e-05
Igkv8-21	-2.8	4.62732e-09	Gm14173	1.5	0.000600794	Irs2	-0.8	0.000126372	Ttc28	-1	8.71628e-05
Isg15	3.2	4.65708e-09	mt-Tl1	-1.4	0.000600722	Ighv9-3	3	0.000128993	F2r	-0.8	8.77982e-05
Cmklr1	1.5	4.88709e-09	Lst1	1.2	0.000610127	Tap2	-1	0.000131019	Slc6a19	-2.6	8.84947e-05
Hhipl1	1.6	5.03673e-09	Akr1e1	0.7	0.00061629	Tie1	-0.9	0.000133437	Ssbp2	-0.8	8.92448e-05
Zfp697	-1.4	5.02973e-09	Rpsa-ps10	0.7	0.000616962	Parp14	-1.2	0.000133416	6330403K07Rik	-1.1	8.97928e-05
Cd68	2.1	5.18334e-09	Cenpx	0.7	0.000637135	Ceacam10	1.3	0.000133327	Gm43011	2.3	9.18026e-05
Ly6e	1.5	5.28205e-09	9130024F11Rik	-1.3	0.000645916	Gbp4	-2.6	0.000134988	Rasl10b	-1.3	9.27734e-05
Ifitm6	2.8	5.38055e-09	Gm44250	0.8	0.000646481	Rpl27-ps1	1.3	0.000135667	Fermt2	-0.7	9.34759e-05
Aqp12	-3.2	5.65768e-09	mt-Nd5	-0.8	0.000651256	Tmem45b	-0.8	0.00013768	Zfp580	-1.1	9.3478e-05
Scgb2b15	-5.3	5.7635e-09	Aatk	-0.8	0.000660033	Hebp2	1.1	0.000139973	Firre	0.8	9.35261e-05
AB124611	2.3	5.86954e-09	Tomm7	0.7	0.000661801	Vwf	-1	0.000142535	Neat1	1.1	9.24244e-05
Prss23	-1.5	6.18213e-09	Ptger4	-0.7	0.000662667	Tbc1d2	-0.8	0.000142608	Gm43963	2.6	9.35218e-05
Fabp2	-1.4	6.32702e-09	Rpl27-ps1	1.1	0.000660388	Txndc5	0.7	0.000143079	1700058P15Rik	2	9.41456e-05
Card14	1.7	6.83998e-09	Ccdc120	-0.7	0.000664726	Rnf213	-1.2	0.000144256	Tshz3	-1	9.49573e-05
Tgtp1	4.6	7.09152e-09	Aamdc	0.8	0.000677514	Hao2	0.8	0.000144854	S1pr1	-1	9.53397e-05
Hlx	1.2	7.23779e-09	Timp3	-0.9	0.000689924	Scarb1	-0.8	0.000146333	Doc2g	1.4	9.59251e-05
Plekho2	1.5	7.29979e-09	Fbxo32	-0.9	0.000695798	Cxcl13	-1.3	0.000147559	Clip1	-0.8	9.69938e-05
Osmr	1.9	7.35434e-09	Gbp3	-2.1	0.000696658	Egr1	-0.9	0.000147508	B230206H07Rik	1.6	9.86815e-05
Capsl	-2.5	7.45504e-09	1110006O24Rik	-1.3	0.000694698	Srsf7	0.8	0.000150011	Gm43637	2.1	9.90346e-05
Per2	1.7	7.48403e-09	Tmem208	0.6	0.000701486	AC168090.1	-3	0.000149896	Lyve1	-0.8	0.000100269
Slc12a2	-1.2	8.51857e-09	Mn1	-0.8	0.000706079	Hand2	-0.7	0.000151727	Gm15953	3.8	0.000103342
Batf2	1.9	8.5903e-09	Hist1h3g	2.3	0.000705849	Cxcl3	-1.7	0.000152243	Slc25a37	1	0.000104282
Slc11a2	1.3	8.68162e-09	Igkv10-96	1.6	0.000712249	Slc25a20	-0.8	0.000153879	St3gal2	-0.8	0.000105084
Ace2	2.3	8.86766e-09	Papln	-1	0.000731432	Ceacam20	-0.8	0.000155868	Psd	-0.8	0.00010529
Mxra8	1.2	8.87874e-09	Plxna2	-0.7	0.000728146	Acap2	-0.7	0.000157432	Rtn4rl2	-1.6	0.000106299
Mchr1	2.6	8.95705e-09	Tmod2	-0.7	0.000731244	Capn9	-0.8	0.000157938	Numbl	-0.9	0.000106886
Nfil3	2	9.00833e-09	Zswim4	-0.8	0.000736326	Doc2b	-1	0.000159159	Gm10277	1.7	0.000106944
Cyp2d34	1.4	9.15044e-09	Tinag	0.9	0.000743893	Abcg1	-0.9	0.000159725	Foxd2os	0.8	0.00010655
Spi1	1.8	9.59808e-09	Lrrc29	-1.1	0.000739984	Ezr	-0.8	0.000161605	Gm25492	2.7	0.000106722
Hsd3b3	-1.6	9.90089e-09	AC073683.1	3.6	0.000742817	Ighv1-78	2.6	0.000164802	Crip2	-0.7	0.000107818
Lama5	1.2	1.02005e-08	Tmem182	1.4	0.00075302	Igkv6-25	3.9	0.000168149	Rprml	-1.4	0.000107969
Gm45004	-6.2	1.04059e-08	1110019D14Rik	1.1	0.000753226	Fam136a	0.8	0.000168915	Kcnj8	-1	0.0001084
Bglap	3.7	1.06351e-08	Elavl3	-0.9	0.000757624	Cgref1	0.9	0.000169833	Sncb	-1.4	0.000109089
Timp1	3.6	1.07747e-08	Thsd7a	-0.9	0.000758588	Spen	-0.8	0.000170074	Gm11827	-2.6	0.000108802
Adamdec1	-1.6	1.0785e-08	Ccdc28a	0.7	0.000766946	Sectm1b	-1	0.000170969	Fam19a5	-1.1	0.000109552
Prr13	1.2	1.09778e-08	Vsig10l	-1	0.000768376	C1qtnf3	1.5	0.000172015	Bmp5	-1.2	0.000110423
Col4a2	1.4	1.10834e-08	Inmt	-1.8	0.0007772	Rsad2	-1.5	0.000172538	Pkd2	-0.8	0.000109948
Rgma	1.1	1.11547e-08	Eps8l2	-0.9	0.000775562	Rhob	-0.7	0.000174988	Fbxw23	3.5	0.000110497
Junb	1.3	1.32916e-08	Spen	-0.7	0.000779931	Igfbp3	-0.9	0.000176595	Mchr1	-1.8	0.000113531
Gbp9	3.3	1.36532e-08	Prss27	1.7	0.000788418	Pon3	0.7	0.00017626	Ptprb	-0.9	0.000114248
Spats2l	1.5	1.38181e-08	Fabp1	-3.1	0.000786546	Sh3bgrl2	0.7	0.000176228	Junb	-0.7	0.000115376
Igkv12-46	-3.3	1.45204e-08	Rgma	-0.7	0.000789926	Tap1	-1.8	0.000177598	Jun	-0.7	0.000116602
Prlr	-1.9	1.56825e-08	Gse1	-0.7	0.000795592	Slc35a1	0.8	0.000178318	Gm49432	1.8	0.000118325
Foxa3	-1.1	1.5688e-08	Pdpr	-0.7	0.000797821	Ccdc120	-0.7	0.000178553	Peli3	-1.2	0.000118723
Cd274	3.7	1.60449e-08	Med13l	-0.7	0.00080479	Tvp23b	0.8	0.000179103	Gstk1	0.9	0.000119845
Dio2	2.5	1.64382e-08	Atoh1	-0.7	0.00080833	Gbp6	-2.6	0.000179913	Arhgap6	-0.9	0.000120415
Cyp4f18	2.2	1.7818e-08	H2-DMb1	-1.6	0.000807349	Gm29371	-1.4	0.000180677	Tcp11l2	-0.9	0.0001217
Pyy	1.3	1.81965e-08	Lncppara	-2	0.000813509	Ttc39c	-1.2	0.000182518	Scd2	1.2	0.000121553
Svep1	1.7	1.85153e-08	Capn9	-0.7	0.000832965	Capn13	-1.1	0.00018233	Gm16071	1.7	0.000122529
Celf6	1.7	1.87546e-08	Zdhhc13	0.7	0.000837687	H2-Eb1	-1.3	0.000182569	Nap1l5	-0.9	0.000123486
Adm	2	1.97519e-08	Ldah	0.7	0.00085192	Igkv17-127	3.3	0.000183233	A730091E23Rik	1.6	0.000123435
Tifa	1.6	2.0442e-08	Gm6139	0.6	0.00084976	Hnrnpc	0.8	0.000184644	Gm44343	-3.2	0.000124106
H2-Aa	2.7	2.07942e-08	Nos1	-0.7	0.000862731	Gm12922	0.7	0.000187159	Azin2	-1.2	0.000124692
Btnl2	1.4	2.10515e-08	Depp1	-2	0.000864319	Flt1	-0.9	0.000189251	Gm20275	1.5	0.000125117
Csf2rb	1.5	2.25748e-08	Prdm11	-0.8	0.000864336	Clip1	-0.7	0.000188789	Rp2	0.7	0.00012604
Npr1	1.3	2.33032e-08	AV026068	-0.7	0.00086188	Selenoh	1.1	0.000188562	Snora69	3.5	0.000126285
Ctla2a	2.2	2.32937e-08	Garem1	-0.7	0.000881325	Foxd2os	0.7	0.000189578	Igfbp5	-0.9	0.000126786
F13a1	1.6	2.36221e-08	Fut4	-1.2	0.000879544	Tmem51	0.6	0.000191203	Gm44645	-1.3	0.000127083
Plau	1.4	2.39938e-08	Gm49327	-1.1	0.000878413	Hap1	-0.8	0.000201203	Sptssb	0.9	0.000127993
Snta1	1.2	2.41942e-08	Prap1	1.6	0.000895169	Gale	0.7	0.000200831	Unc5b	-0.9	0.000128737
Hand2	1.2	2.52163e-08	Znrd1	0.7	0.000900691	Mchr1	-1.5	0.000199828	Uchl1	-0.8	0.000128883
Egr1	1.7	2.5507e-08	Mrpl50	0.6	0.000901709	Gm4841	-2.8	0.000198905	Cygb	-0.8	0.000129289
Abcg1	1.4	2.67035e-08	Igkv8-19	2.8	0.000900753	Igkv8-21	2.6	0.000200837	Prkag2os1	1.4	0.000129865
Jade2	1.6	2.68169e-08	Gm30414	1.4	0.000896551	Serpina3m	-2.1	0.000201261	Gm42726	3.4	0.000131236
9330175E14Rik	4	2.71119e-08	Magt1	0.7	0.000911944	A4gnt	1.6	0.000201833	Gm22637	-4.1	0.000132944
Ceacam20	1.3	2.72244e-08	Prkra	0.6	0.000914658	9530026P05Rik	-1.6	0.000203287	Gm9968	3.8	0.000133384
Slc10a4	1.5	2.764e-08	Urah	0.8	0.000920416	Herc6	-1.6	0.000203946	Plch2	0.8	0.000133977
Odf3b	-2	2.94066e-08	Pde9a	-1.1	0.000932842	Gm6311	0.7	0.000204915	Dmwd	-0.9	0.00013535
4732471J01Rik	2.4	2.96222e-08	Prrt1	-0.9	0.000941335	Gm49377	1.4	0.000205771	Eif4a2	0.7	0.000135889
Igkv3-7	-5.9	2.98723e-08	Ncor2	-0.6	0.000957223	Trak1	-0.8	0.000207578	Dusp26	-1.2	0.000138367
Tspan13	-1.1	3.00046e-08	Tra2a	0.8	0.000958953	Ccl5	-1.1	0.000207733	Gm45767	1.6	0.000138717
Rab32	1.4	3.02961e-08	Trabd2b	-1	0.000950458	Gm27252	-2.2	0.000209275	Iglv2	-3.1	0.000140594
Sphk1	1.7	3.12609e-08	Rpl36a-ps3	0.7	0.000956318	Ifi204	-1.7	0.000212361	Slc9a3	-1.4	0.000141715
Tfpi2	-1.9	3.17607e-08	Gm43412	-2.2	0.000952578	4933406C10Rik	1.6	0.000213548	Gbp6	-2.7	0.000142007
AI661453	1.4	3.52677e-08	Dapk2	0.7	0.000976281	Prrt1	-1	0.000216921	H2-K2	1.1	0.000143501
Wars	2.3	3.75948e-08	Dpp7	0.9	0.000982	Hsd3b2	1	0.000217346	Gm43099	2.3	0.000145219
Apaf1	1.3	3.84e-08	Myb	0.9	0.000987305	Sec61b	0.9	0.000220448	Inhbb	-1.4	0.00014699
Slc10a5	-1.4	3.91369e-08	Gcnt1	-1	0.000986942	Slc12a2	0.7	0.000220993	Slc9a5	1.4	0.000147648
Kdelr3	-1.2	4.21801e-08	Timp2	-0.7	0.000998247	Fcrls	2	0.000223515	Mmrn2	-1.1	0.000149652
Per1	1.7	4.27394e-08	Cep55	1.2	0.000999887	4930509E16Rik	1.4	0.000223055	Ccbe1	-0.9	0.00015009
Abcc9	1.1	4.26917e-08	Antxr1	-0.6	0.000996764	AI661453	-0.8	0.000224333	Qk	-0.7	0.000150348
Slc2a1	1.3	4.31052e-08	Dusp19	0.9	0.00102153	Pcbd1	0.8	0.000225827	Kcnma1	-0.7	0.000150308
Adam8	2.3	4.36632e-08	Kcnd3	-0.9	0.00102009	Furin	-0.7	0.000227501	Ighv1-39	2.4	0.000150451
Oas3	2.8	4.51376e-08	Impa1	0.7	0.00102997	Rtp4	-1.4	0.000227996	Gm40309	2.9	0.000152172
Srd5a2	2.4	4.55524e-08	Atg9a	-0.7	0.00102803	Cd24a	0.9	0.000227913	Casp2	0.7	0.000153391
Map1b	1.1	4.58396e-08	Mipep	0.7	0.00105395	Hoga1	-1.9	0.000229147	Hand1	-0.8	0.00015381
Slfn2	2.2	4.83936e-08	Hexa	0.7	0.00105334	Car14	-2.1	0.000228684	Gsg1l	-1.3	0.000155531
Stat2	1.9	4.86494e-08	Ciao2a	0.6	0.00106117	Map3k6	-0.9	0.000230414	Mmrn1	-0.9	0.000155506
Ccbe1	1.2	4.86754e-08	Cmklr1	-0.9	0.00106425	Dhrs7b	0.9	0.00023033	Apbb1	-0.8	0.000156264
Dio1	-1.9	4.94211e-08	Zfp609	-0.7	0.00107341	Thsd7a	-0.9	0.000231544	Zcchc24	-0.7	0.000156489
Zfp750	2.2	5.1205e-08	Alg6	0.9	0.00107321	Ifit3	-2	0.000234495	Mustn1	-0.8	0.000157083
Gpnmb	2.4	5.14499e-08	Pappa	-1.1	0.00107617	Ifit3b	-1.6	0.000239136	Reps2	0.7	0.000158944
Fer1l4	2.6	5.20398e-08	Flt1	-0.8	0.00108343	Kctd12	-0.8	0.000242257	Hic1	-0.9	0.000158905
Sdk1	1.3	5.29083e-08	Ccbe1	-0.9	0.00109176	Parp12	-0.8	0.000244896	Gm19938	2.5	0.000158817
Gm44250	-1.4	5.4336e-08	Abcc4	-0.8	0.00109824	Pcsk9	1.3	0.000245327	Gm28536	2.8	0.000159898
Pon3	-1.3	5.556e-08	Cdh19	-0.8	0.0011044	4930565N06Rik	-1.6	0.000245018	Gm47583	1.9	0.000162457
Parp14	1.9	5.55317e-08	Ezr	-0.7	0.00110991	Fgfbp1	0.8	0.0002504	4933407K13Rik	1	0.000164069
Tgtp2	4.1	5.75444e-08	Gm37314	-2	0.00111974	Gm7143	0.8	0.000253488	Faim2	-1	0.000165181
Chrd	1.4	5.86246e-08	Hsph1	1	0.00112246	Trafd1	-1.1	0.000254197	Doc2b	-1.1	0.000165771
Kng2	2.3	5.94429e-08	Mgst2	0.6	0.00112882	Tmem119	-0.7	0.000257686	Cped1	-0.7	0.000166071
Parp12	1.3	6.057e-08	Myom1	-0.7	0.00113584	Rbp2	-1.1	0.000261001	Pof1b	0.9	0.000166615
Rnase4	-1.2	6.31164e-08	Herpud1	-0.8	0.00113569	L2hgdh	0.9	0.000263936	Kdm5d	0.7	0.000168212
Tnfrsf1a	1.2	6.46118e-08	Hltf	0.7	0.0011432	A730089K16Rik	1.3	0.00026505	Gm24187	1.3	0.000169609
Kif5a	1.1	6.64814e-08	Syt1	-0.8	0.00114274	Gm16685	-1.6	0.000265706	Pcdhgc3	-1	0.000169502
C4a	2.4	6.80686e-08	Celf6	-1	0.00115258	Gm31812	3.3	0.000271289	Gbp5	-2.3	0.00016897
Doc2b	1.5	6.86867e-08	Rpsa-ps2	0.7	0.00115751	Tmem208	0.7	0.000273298	Uros	1.2	0.000170414
Rnf19b	1.5	6.90858e-08	Rai1	-0.7	0.00115922	Ddx60	-1.4	0.000275032	Gm36266	1.4	0.000170606
Aspg	-1.8	7.07237e-08	Cenpv	0.7	0.0011813	Lyve1	-0.7	0.000278173	Gm28370	1.1	0.000172046
Nfkbia	1.4	7.33899e-08	Abl1	-0.6	0.00117528	1700003I22Rik	2.5	0.00028056	Scarb1	-0.8	0.00017348
Rgs17	-1.3	7.53818e-08	Dnajb5	-0.8	0.00118131	Mtcl1	-0.8	0.000282245	Gm1123	-0.9	0.000177696
Clcn2	1.4	7.78983e-08	0610040F04Rik	1.9	0.00117843	Isg15	-1.6	0.000284002	Gm12840	-1.4	0.000177604
Ptges	1.2	7.86544e-08	Gm45145	1.9	0.00117261	Fa2h	-0.7	0.0002876	Kif26a	-1	0.000179287
Fscn1	1.6	8.22932e-08	Stx1b	-0.9	0.00119295	Cd274	-2.2	0.000290942	Mtss1l	-0.9	0.00017933
Gm43302	3.8	8.58369e-08	Il1f9	1.5	0.00119325	Gpr137b	-1	0.000292302	Gm17491	1.1	0.000180725
Fes	1.5	8.66522e-08	Rapgef1	-0.6	0.00120885	Calcoco1	-0.7	0.000302826	Ntn1	-0.9	0.000183427
Ly6c1	1.7	8.67502e-08	Rpa3	0.8	0.00121191	Vldlr	-1.2	0.000305786	Gm14558	2.9	0.00018468
Gm2447	-3.1	8.82049e-08	CT573017.1	-4.7	0.00121697	Dusp5	-0.7	0.000305898	Gm26631	1.5	0.000185141
Eef1a2	1.2	8.87736e-08	Srsf7	0.7	0.0012359	Mtif2	0.7	0.000308436	Mir3473g	3.4	0.000186621
Slc35d3	1.7	9.0866e-08	Hcar2	1.1	0.00123455	Ripply1	1.8	0.000308477	Phf21b	1	0.000187393
F3	1.3	9.40014e-08	Gsdmc4	1.3	0.00123941	Noct	-0.9	0.000309397	Arhgap44	-1	0.000188341
Srgn	1.8	9.48683e-08	Praf2	0.9	0.00126236	Gprc5b	-0.8	0.000314894	Prdm11	-0.9	0.000188257
Ubc	1.4	9.51476e-08	Sobp	-0.8	0.00126424	Ppp1r14b	0.8	0.000314563	Cttnbp2	-0.8	0.000189236
Lgmn	1.1	9.89232e-08	Tsc22d3	-1	0.00126807	Fkbp4	0.9	0.000316824	Best2	-1.6	0.000188955
Akr1b7	-2.6	1.00193e-07	Tenm3	-0.8	0.00128245	Mrpl18	0.7	0.000316153	Pnrc1	-0.7	0.000190822
Anxa8	2.6	1.01238e-07	Shank3	-0.8	0.00132291	Gns	-0.8	0.000317664	9030619P08Rik	1.4	0.000192373
Casp7	1.2	1.01924e-07	Lamb3	-0.7	0.0013172	Lrrn4cl	-1.1	0.000318217	Arhgap27os3	2	0.000192404
Mapk13	1.2	1.02728e-07	Fam136a	0.7	0.0013193	Papln	-1	0.000323197	Gm49284	1.2	0.000192229
Gsdmd	1.1	1.08979e-07	AC140413.1	-1.5	0.00132374	Slc9a2	-0.7	0.000324818	Ccl11	-1.6	0.000198461
Lamc2	1.4	1.12679e-07	Ly6g6f	-1.6	0.00132874	D5Ertd579e	-0.8	0.000321844	Prss22	1.2	0.000198945
1700108F19Rik	-3.2	1.13687e-07	Mrvi1	-0.6	0.00133328	Ces1f	1.7	0.000324205	Amigo2	-0.9	0.000199866
Hpse2	-3.5	1.15444e-07	Gm14226	-1.5	0.00133765	Nbl1	-0.8	0.00032446	Mir143	-1.6	0.000202197
Vwf	1.6	1.19419e-07	Gm12335	1.3	0.00133623	Nfic	-0.7	0.000324628	Clvs2	-1	0.000204386
Stk17b	-1.4	1.25518e-07	Dennd1a	-0.7	0.00134612	Gm47920	-2	0.000324732	Gm26789	2	0.000204151
Ces1f	-2.6	1.2562e-07	Asnsd1	0.7	0.00135114	Csrp2	0.7	0.000331107	Gm44014	3	0.000204429
Nt5e	2	1.26432e-07	Fgfbp1	0.7	0.00135551	Stxbp1	-0.6	0.000330697	Cplx2	-0.8	0.000206594
Eno1	1.1	1.26565e-07	Xaf1	-1.4	0.00136027	Tmod1	-1	0.000330104	AC130815.2	-1.5	0.000207904
Bglap3	1.4	1.26817e-07	Agps	0.7	0.00136951	St3gal4	-0.7	0.000329998	Nsg2	-0.8	0.000211385
Gbp3	3.3	1.29348e-07	Gm47917	1.4	0.00136495	Gpx2	1.5	0.00033044	Bmp4	-0.8	0.000211609
Reg3b	3.2	1.37735e-07	AC166821.1	-2.1	0.00136882	Kpna2	0.8	0.000334411	Gbp9	-2.1	0.000211651
Etv5	-1.4	1.40176e-07	Soat2	-1.5	0.00138207	N4bp2l1	-1.2	0.000334138	Lars2	1.2	0.000213077
Smpx	-2.1	1.42206e-07	Tmem8b	-0.8	0.00138438	Mtf1	-0.8	0.000337959	Pou6f1	-1	0.000214771
Igkv8-19	-4.4	1.44097e-07	Zbtb4	-0.6	0.00139879	Trpv3	-2	0.0003363	Cyfip2	-0.8	0.000215169
Aqp1	-1.5	1.44766e-07	Ptpn21	-0.6	0.0013977	S1pr1	-0.9	0.000337105	Gm26621	1.6	0.000216042
Gbp6	4	1.46728e-07	Ints6l	-0.7	0.00139562	H2-Q5	-1.5	0.000336636	Nptxr	-1.1	0.000217092
Slc16a7	-1.5	1.48497e-07	Polr3k	0.7	0.00139457	Gm6139	0.7	0.000337626	Bcl9l	-0.8	0.000217422
Itgb6	1.3	1.48265e-07	Rragb	-0.9	0.00139857	Gbp9	-2	0.000340537	Gm16348	2.2	0.00021685
2010001M07Rik	2	1.51987e-07	Hmx3	-1.2	0.00141094	Fam174b	0.6	0.000340892	Fos	-0.9	0.000219762
Gm20275	-2.1	1.52958e-07	Camsap2	-0.7	0.00141112	Akr1c13	0.8	0.000343404	Gm45220	2	0.000220486
Litaf	1.2	1.53629e-07	4930431P19Rik	-1.4	0.00140769	Ptk2b	-0.6	0.0003478	Plin4	-1.3	0.000222687
Gbp7	3	1.57292e-07	Rp2	0.6	0.00141616	H6pd	-0.7	0.000349171	Ebf4	-1.3	0.000223289
Slc2a3	1.3	1.60538e-07	Id4	-0.8	0.0014214	Rps10	1.4	0.000356807	Kank3	-1	0.000224797
ccdc198	-2.1	1.67244e-07	Gm26813	-1.8	0.00142919	Nxpe2	1	0.000359144	Cacna1h	-0.9	0.000226155
Mier3	-1	1.70943e-07	Zc2hc1c	-1	0.00143727	Fam219a	-0.8	0.000362303	Maf	-0.7	0.000226363
Alpi	1.8	1.775e-07	Gm45727	3.7	0.00143641	Pou3f3	-1	0.000363065	Angptl7	-2.4	0.000233558
Hba-a1	3.8	1.78807e-07	Zswim8	-0.6	0.00146912	Cd300lf	-1.2	0.000364658	Ackr3	-1.1	0.000233162
Fgfr1	1	1.82319e-07	Mrpl9	0.6	0.00147888	Antxr1	-0.6	0.000368751	Btn1a1	1.5	0.000239742
Ms4a6d	2.2	1.88446e-07	Tfpi2	1.1	0.001464	Ovca2	0.9	0.000368424	Klf4	-0.7	0.000238628
Rnd1	2.9	1.88684e-07	Trim3	-0.7	0.00148339	Rps2-ps13	0.7	0.000372749	Ckmt2	-1.2	0.000239451
Nfam1	1.7	1.88762e-07	Chpf2	-0.8	0.001485	Phgdh	1	0.000378916	Abhd6	-0.7	0.000239957
Cyp39a1	-1.3	1.94224e-07	Sesn1	-0.8	0.00147732	Rpn1	0.7	0.000381802	Col4a1	-0.8	0.000238552
Car1	-2.4	1.95006e-07	Sem1	0.7	0.00148023	Gm15421	1	0.000384607	Gm38102	1.3	0.000237956
Inpp5d	1.3	1.9591e-07	Gm6311	0.6	0.00147678	Rasl10b	-1.1	0.000386117	Pex11a	-1.1	0.000241625
Dhx58	1.9	1.97104e-07	Gm19938	2.3	0.00147296	Polr2a	-0.7	0.000390093	Spry4	-0.8	0.000242365
Scarb1	1.2	1.97e-07	Ep300	-0.6	0.00149392	Sorbs3	-0.7	0.000389544	Evc2	-1	0.000246201
Mttp	2.6	1.97868e-07	Gm15675	-1.1	0.00149577	Anxa13	1.4	0.000389334	Prkar1b	-0.8	0.000246894
Cpxm1	2.3	1.99982e-07	Plbd2	-0.6	0.00150221	Apol9b	-1.6	0.000387606	Gjc1	-1	0.000251038
Ttc22	1.2	2.01996e-07	Ighv7-3	2.8	0.00152525	Fat1	-0.7	0.000388265	Fer1l6	-0.8	0.000251783
Gpr146	1.4	2.17014e-07	Pon3	0.7	0.00154159	Nudcd2	0.8	0.000393206	Pcsk9	1.3	0.000252276
Gm6560	1	2.19811e-07	Oas3	-1.3	0.00153784	Abcc4	-0.8	0.000399227	Gm28802	3.7	0.000253175
Ceacam10	-1.8	2.20509e-07	Ank2	-0.6	0.00153632	Adar	-0.8	0.00040444	Rin3	-0.8	0.000254643
Adh1	1.6	2.34058e-07	Map3k9	-0.9	0.00154559	Nr4a1	-0.7	0.000410757	Pitpnm2	-0.9	0.000258589
Gem	1.3	2.34796e-07	C77080	-0.7	0.00154631	Pnliprp2	-1.2	0.000410026	Rab34	-0.8	0.00025927
Colec10	-1.9	2.35574e-07	Klhl29	-0.8	0.00155292	Pdzd2	-0.7	0.000415847	Lix1	-1.1	0.000262446
Pla2g5	2.1	2.38971e-07	Ifit3	-1.7	0.00155001	Rpe	0.6	0.000413829	9130017K11Rik	1.3	0.000262973
Gm4735	1	2.39884e-07	Adcy5	-0.6	0.00156046	D930048N14Rik	1.4	0.000417459	H6pd	-0.7	0.000266618
Ugt2b36	-2.6	2.42977e-07	Trafd1	-1	0.00155791	Isoc2b	1.1	0.00041776	Mdm4	0.7	0.000267875
Hap1	1.2	2.47503e-07	Gbp2	-2.2	0.00158343	Gm45145	2.1	0.000415638	Syt1	-1.1	0.000268706
Pcsk1	-1.2	2.48429e-07	Nbl1	-0.7	0.00158699	2010001M07Rik	-1.2	0.000416304	Nt5dc3	-0.7	0.000269128
Rdm1	-1.2	2.55711e-07	Gpt	-1.1	0.00160361	Gsta4	0.8	0.000423327	Ccdc116	0.8	0.000271464
Clip4	1.2	2.57578e-07	Arhgef17	-0.6	0.00160482	Ighv6-6	3.2	0.000423421	Frmd6	-0.8	0.000271115
Notch4	1.5	2.71313e-07	Fam214a	-0.8	0.0016026	Rars2	0.7	0.000426869	Pfkfb3	-1	0.000272695
Slc25a20	1.2	2.79287e-07	Pcbp3	-0.7	0.00162346	Nqo1	0.9	0.000428366	H2-Q4	-1.3	0.000274982
Adk	-1.1	2.87709e-07	Nmnat3	-0.9	0.00162717	Gm10593	-1.1	0.000431897	Nkx3-2	-1	0.00027698
Eno1b	1.1	2.87968e-07	Plvap	-0.6	0.00162554	Mlec	0.8	0.000434719	Gm49027	-1.2	0.000276464
Tnfrsf19	-1.5	2.88619e-07	Cldn23	-0.7	0.00162796	mt-Tc	-1.2	0.000434653	Gbp3	-2.3	0.000282181
Oasl1	1.6	2.93423e-07	Tap1	-1.5	0.00164847	Tmem243	-0.7	0.00043608	Rps12-ps17	1.4	0.000282557
Fcgr3	1.5	2.94331e-07	Pm20d1	-0.9	0.00164619	Gm13657	1.8	0.000435742	Slc8a3	-1.2	0.000284648
Hba-a2	3.7	2.97948e-07	Cdkn1a	-0.7	0.00165307	1810017P11Rik	1.3	0.000434345	Klhl29	-1	0.000285767
H2-Q5	2.3	3.01322e-07	Oasl1	-0.8	0.00165728	Bet1	0.7	0.000439796	Itpkb	-0.7	0.000285705
Spdef	-1.1	3.0566e-07	Gm15401	2	0.00165801	Ccng2	-0.7	0.000448413	Gm15727	1.7	0.00028997
Mettl23	-1.2	3.10082e-07	Hnrnpa2b1	0.7	0.00169266	Gm14964	-2.2	0.000447762	E2f2	0.8	0.000292081
Naga	1.2	3.11186e-07	Por	-0.7	0.00169962	Defb37	2.2	0.000446578	Tox2	-1.2	0.000297192
Fxyd3	-1.2	3.15399e-07	Patz1	-0.8	0.00168565	Ighv1-9	2.1	0.000447416	Zg16	-1	0.00029853
Cep85	1.3	3.1961e-07	Ttc39c	-1	0.00169658	Gm8989	0.9	0.000447618	Pcdh20	-1.1	0.000300372
Ugt1a6a	-1.9	3.21958e-07	Isoc2b	0.9	0.00169597	Fkbp11	1.4	0.000450242	Per1	-1	0.000305808
Igkv3-5	-4.7	3.24185e-07	Rps2-ps13	0.6	0.00169829	Nos3	-1.1	0.000451733	Sparcl1	-1	0.000308767
Sertad1	1.1	3.29446e-07	Gm15421	0.9	0.00169701	B4galt4	0.7	0.000456144	Dtnbp1	-0.8	0.000307512
Lgals9	1.5	3.37438e-07	Gm3531	0.6	0.0016891	Abtb2	-0.9	0.00045503	Gm24270	1.2	0.000307963
H6pd	1.1	3.41188e-07	Gm48236	-4.6	0.00169599	Gm38344	-2.9	0.000455349	Gm43141	2.7	0.000308978
Asprv1	2.2	3.41576e-07	Atp5k	0.6	0.00171274	Prcp	0.7	0.00045733	Sfi1	0.8	0.000310984
Slc17a1	-2.4	3.47475e-07	9030619P08Rik	1.3	0.00171132	Gm36638	4.8	0.0004615	Cacna1d	-0.8	0.000313671
Vcam1	1.4	3.4852e-07	Igkv5-45	2.1	0.00170916	Cyp39a1	0.9	0.000462989	Tgfbr2	-0.7	0.000316841
Kalrn	1.1	3.53439e-07	Gbp4	-2.1	0.00171648	Crls1	0.6	0.000464075	Fabp1	-3.3	0.000316684
Tnip3	3	3.77053e-07	Gm15564	1.2	0.00172033	Plbd2	-0.6	0.000467616	4930556I23Rik	2.5	0.000316092
Svip	-1.2	3.78231e-07	Ripor1	-0.6	0.00172681	Ngp	-4.1	0.000468294	Gm26814	1.8	0.000318301
Reln	1.4	3.8328e-07	Acod1	1.2	0.00173871	Chst15	-0.8	0.00047014	Gfra1	-0.9	0.000319746
Rida	-1.5	4.00406e-07	Dbi	0.6	0.00174779	E2f2	0.9	0.000471935	mt-Atp8	-0.8	0.000319255
Xaf1	2.4	4.13147e-07	Usp2	-0.9	0.00175158	Gpx3	-0.7	0.00047542	Rtn1	-0.8	0.000321859
Ighv1-9	-3.1	4.14861e-07	Vps11	-0.6	0.00174421	Akr1e1	0.7	0.000477339	Nfatc4	-0.9	0.000321444
Faim2	1.3	4.16684e-07	Tmem256	0.6	0.00174927	Slc12a8	0.9	0.000482262	5033425B01Rik	1.8	0.000321821
Txndc5	-1	4.17634e-07	Spock2	-0.7	0.00177032	Rgma	-0.6	0.000482842	Igfbp7	-0.7	0.000325657
Tnfrsf17	-2.8	4.20901e-07	Ccdc9b	-0.6	0.00177724	Hspd1	0.9	0.000484156	Cd109	-1	0.000326545
Gm15283	3.3	4.23901e-07	Sox18	-0.8	0.00178006	Ngb	-1.1	0.000486355	Kcnk3	-1	0.000327514
Rgs16	1.8	4.2586e-07	Gale	0.6	0.00178648	Adk	0.7	0.000487439	Ighv1-76	-3	0.000329458
H60c	-2.5	4.32795e-07	Wars	-1.2	0.00181533	Acot2	-1.2	0.000494997	Msrb3	-0.7	0.000334518
Fads2	1.3	4.55163e-07	Thbs2	-0.6	0.00182399	Ugt2b35	1	0.000495941	Ighv1-12	3.6	0.000337225
Vps11	1.1	4.65546e-07	4933406C10Rik	1.3	0.00182196	Zfp512b	-0.8	0.000500663	Gm42941	2.1	0.000341763
Map3k8	2.3	4.69022e-07	Abca5	-0.9	0.00186345	Plxna2	-0.8	0.000500974	Gm37607	1.6	0.000343691
Gbp8	2.9	4.71271e-07	Gm12276	1.2	0.00186228	Nop10	0.7	0.000499517	Palm	-0.8	0.000346751
Tinag	-1.3	4.82765e-07	Gmcl1	0.6	0.00187998	Gm24996	4.9	0.000509013	Pde9a	-1.1	0.000345886
Per3	1.2	4.85325e-07	Rdm1	0.7	0.00187892	Mn1	-0.8	0.000512217	Gm44220	-1.6	0.000347069
Muc13	1.2	4.90025e-07	Gm29170	-1.4	0.00187543	Nme1	1.1	0.00051501	Tap2	-1	0.000350093
Gm9908	2.1	4.94246e-07	Rpl7a-ps10	1.4	0.00187704	Smoc1	-0.8	0.000517738	Tmod1	-1.2	0.000349977
Gpc4	1.2	4.98353e-07	Wfdc18	1.3	0.00189433	Ighv1-19	4	0.000517391	Cidec	-1.2	0.000349227
Znfx1	1.4	5.02416e-07	Nap1l5	-0.7	0.00189596	Rpa3	0.9	0.000528361	Tgfb1i1	-0.7	0.000350716
Oas1g	1.2	5.05045e-07	Fbxo17	-1	0.00190201	Cenpx	0.8	0.000528518	Gm43360	2.5	0.000351096
9030607J07Rik	-2.1	5.08643e-07	Zhx3	-0.7	0.00191217	Gbp7	-1.8	0.000526954	Lmcd1	-1.4	0.000354931
Gm37909	1.9	5.12787e-07	Gsn	-0.7	0.00192313	Rpl36a-ps3	0.8	0.000527114	Gm4468	4	0.000354055
Jchain	-2.2	5.13699e-07	Rpl13-ps1	-2.6	0.00192261	Lbp	-1	0.000537999	2700029L08Rik	3.8	0.000354478
Tm7sf2	-1.2	5.4848e-07	Gbp6	-2.1	0.0019254	Sectm1a	-1.5	0.000537806	Lrrc4b	-1.3	0.000356634
Ttc39c	1.7	5.50058e-07	Adarb1	-1.2	0.00193042	Dpp7	0.9	0.000544717	Atp1a2	-1.1	0.0003595
Gm5485	-1.7	5.5277e-07	Ptprb	-0.7	0.00195167	Ankrd50	-0.7	0.000558421	Mn1	-0.9	0.00036043
Gpx3	1.1	5.5688e-07	Rpn1	0.6	0.00195155	Btnl2	-0.9	0.000561126	Col6a1	-0.7	0.000361673
Mmp14	1	5.61136e-07	Tpcn1	-0.7	0.00195489	Chordc1	0.9	0.000571124	Itgb3	-0.8	0.00036293
Ccrl2	2.4	5.62274e-07	Mlec	0.7	0.00194516	Tmem139	1	0.00057079	Celf6	-1.1	0.000362413
Rnf213	1.7	5.81637e-07	Crybg2	-0.6	0.0019649	Cldn15	1.1	0.000575776	Gdf15	-1.5	0.000365328
Gm27149	-1.9	5.96326e-07	Doc2b	-0.8	0.00198013	Clic4	-0.8	0.000577155	Col13a1	-1.1	0.000370621
Gdpd2	2.2	6.11882e-07	Mmrn2	-0.8	0.00198298	Hsd3b3	0.9	0.000578159	Lonrf2	-1.1	0.000371614
Nceh1	-1.3	6.14587e-07	Tcea2	-1.1	0.00198208	Dnajb5	-0.8	0.000579351	Gypc	-0.9	0.000372775
Sik1	1.3	6.29533e-07	Mtcl1	-0.7	0.00199208	Daxx	-0.7	0.000581163	Fam20a	-1	0.000375476
Gadd45b	1.3	6.36156e-07	Arhgef38	0.8	0.00200703	Gm1673	1.3	0.000582471	Hba-a1	-2.3	0.000376066
C1qc	1.1	6.4198e-07	Cdh5	-0.8	0.00201068	Hoxa13	-0.9	0.000585392	Meis2	-0.7	0.000377557
Utp14b	-1.1	6.47048e-07	Scn5a	-0.8	0.00201874	Mmrn1	-0.9	0.000586293	Mfsd2a	1	0.000377203
Samsn1	2.2	6.49113e-07	Nr1d1	-0.7	0.0020265	Pard6b	-0.6	0.000590181	Gpc1	-0.8	0.00038133
Il1rn	1.5	6.49367e-07	Farsb	0.7	0.00203233	H2-T23	-1.1	0.000591413	Gm12829	1.9	0.000382321
Trafd1	1.7	6.5459e-07	Mapk4	-0.9	0.002042	Arhgef38	0.8	0.000608026	Prelp	-0.7	0.000383066
Rbp4	-1.4	6.63089e-07	Tbc1d2	-0.6	0.00203996	Pla2g4a	0.7	0.000607978	Jam3	-0.8	0.000385966
Ifi211	2.6	6.72424e-07	Dusp1	-0.8	0.00205103	Pcdh1	-0.7	0.000615431	Pcdhb9	-1.4	0.000385999
B4galt1	1	6.74679e-07	Slc7a14	-0.8	0.00206284	Myb	0.9	0.00061829	Gm17022	2.1	0.000385893
Igkv4-55	-3.6	6.75422e-07	Fat1	-0.7	0.00206622	Hspb1	-1.4	0.000626312	Gm47283	1.2	0.000386991
Tmigd1	-1.5	6.8965e-07	Fam155a	-1.1	0.00206579	Pecam1	-0.7	0.000626325	Ptgr1	1.1	0.0003931
Scnn1a	1.6	6.90471e-07	Gm36445	-1.3	0.00207444	Gm10638	-1	0.000625987	Cwh43	0.9	0.000393948
Ceacam2	1	6.93611e-07	Tmod1	-0.9	0.00209226	Mical3	-0.6	0.000630253	Dusp1	-0.9	0.000395481
BB123696	4	6.98466e-07	Phkb	0.7	0.00209069	Helz2	-0.8	0.00063188	Spaca4	1.1	0.000397968
Chid1	-1.5	7.05978e-07	Myl1	1	0.00208584	Bccip	0.6	0.000635464	Syngr1	-1.1	0.00039887
Foxd2os	-1	7.13844e-07	Lrp3	-0.8	0.00209633	Serf1	1.3	0.00063959	Pfkfb2	0.8	0.000399462
Rnf32	-1.6	7.1565e-07	Vps37b	-0.7	0.00210587	Sec11c	0.7	0.000637638	Gm37802	3	0.000401493
Hsbp1l1	-2	7.44361e-07	Timmdc1	0.7	0.00211864	Gm10600	-1.1	0.0006386	4930413G21Rik	-1.5	0.000402676
Maoa	-1.1	7.46077e-07	Serp1	0.6	0.00212063	Hmox1	-0.9	0.000644258	Cdkn1a	-0.7	0.000405793
Pla1a	1.7	7.51117e-07	Hspb8	-1	0.00211323	Fos	-0.8	0.000648873	Hspg2	-0.8	0.000406083
Acsl3	-1	7.62336e-07	Ccrl2	-1.4	0.00212276	Aff1	-0.7	0.00064934	Rbpms	-0.7	0.00040999
Cdkl1	-1.4	7.68116e-07	Tob2	-0.7	0.00213485	Mcee	0.7	0.00065157	Gm30708	3.1	0.000409525
Igkv17-127	-4.6	7.74331e-07	Creld2	0.7	0.00213851	Rapgef4os1	4.8	0.000650751	Pts	0.7	0.000411463
Arid5a	1.6	7.76038e-07	Ubd	-2.2	0.00215293	Gpt	-1.1	0.000655776	Nkx2-3	-0.8	0.000411757
Pglyrp1	1.1	7.80191e-07	4833418N02Rik	-1.2	0.00215424	Sh3tc1	-0.6	0.0006553	Slc17a1	1.7	0.000413346
Sh3pxd2b	1	7.82043e-07	Egln3	-0.6	0.00218531	Ptprb	-0.7	0.000660099	Spry2	-0.7	0.000414142
Sun2	1.1	7.85474e-07	H2-DMa	-1.1	0.00218175	Gm10522	-1.4	0.000662817	Slc25a12	-0.7	0.000416235
Pbld1	-2.2	7.9252e-07	4930417H01Rik	1.2	0.00218542	Vamp1	-0.8	0.000665644	4933439C10Rik	1.1	0.000417489
Scarna2	-2.4	7.95974e-07	Gprc5b	-0.8	0.00219762	Me1	0.6	0.000667185	Ogt	0.8	0.000418306
Tspan2	-1	8.01532e-07	Tm7sf2	0.8	0.00219824	Igfbp2	1.3	0.000669346	Chad	1.4	0.000419712
Abcc4	1.3	8.02491e-07	Sncb	-1	0.00221981	Akap13	-0.7	0.000674687	Gm9908	-1.4	0.00041975
Dgat2	1.3	8.06223e-07	Selenoh	0.8	0.00221654	Zswim4	-0.8	0.000678533	Il6ra	-0.9	0.000422083
Mocs1	1.1	8.22297e-07	Mir145a	-1.1	0.00223236	Samhd1	-1.2	0.000680735	Gm43302	-2.4	0.000422785
Unc5b	1.3	8.44625e-07	Tomm5	0.6	0.0022297	Adamts4	-1.2	0.000688989	Gm44834	3.1	0.00042353
Trim30a	2.3	8.46062e-07	Lamc1	-0.6	0.00224539	Gm12868	-1.9	0.00069035	Sh3bgrl2	0.7	0.000426854
Dtx3l	1.8	8.48074e-07	Lcn2	-0.9	0.00224256	Aqp8	-1.2	0.000691988	Gcat	1.2	0.000437692
Gm47233	-2.4	8.48327e-07	Cd59b	1.4	0.00227219	Plk3	-0.8	0.000693487	Lbp	-0.9	0.000435879
AW551984	1.4	8.56222e-07	Etv1	-0.6	0.00227842	Cyyr1	-0.9	0.000699654	Slc10a6	-1.7	0.000437054
Lgals3bp	1.4	8.87143e-07	Abca3	-0.7	0.00229111	Prr5l	-1	0.000700867	Dixdc1	-0.8	0.00043488
Aldh1a3	1.6	9.00799e-07	Nudt1	0.7	0.00231216	Gbp8	-1.8	0.000704507	Filip1	-0.7	0.000433155
Cpn1	-2.1	9.0571e-07	Chd2	-0.6	0.00231629	Zfp36	-0.7	0.000706407	Fbxo2	-1.1	0.000436343
Myl4	-1.7	9.09163e-07	Igkv3-7	3.5	0.00232783	Klhdc7a	-1.1	0.000711531	Ifit3	-1.9	0.000433901
Efhd2	1	9.11346e-07	Serpina3m	-1.4	0.0023455	Amotl2	-0.9	0.000713946	Gm12276	1.2	0.000435913
Ifit3b	2.4	9.41187e-07	Rnf217	-0.7	0.00235152	Timmdc1	0.8	0.000718719	Sh2d4a	0.6	0.000443197
Slc37a2	2.7	9.52404e-07	Ccdc34	0.8	0.00236353	Efna1	-0.7	0.000719675	Gpam	-0.7	0.000446352
Noc4l	1.3	9.57585e-07	Gm5256	-2.1	0.00236715	Phf2	-0.6	0.000722119	Rassf8	-0.8	0.000449199
Klf2	1.3	9.5816e-07	Slc35a1	0.7	0.0023816	Afg1l	0.8	0.000717804	Nr4a1	-0.8	0.000451073
Fcer1g	1.3	9.61318e-07	Manf	0.6	0.00238528	Rab11fip5	-0.7	0.000720729	Adgra2	-0.8	0.000451047
Actb	1	9.71688e-07	Fam102a	-0.7	0.00237825	Tcea2	-1	0.000721436	Ctsf	-0.8	0.000451894
Got1	1.2	9.74271e-07	Mir22hg	-0.8	0.00239406	Gm15542	0.7	0.000722922	Slc20a2	-0.7	0.000459394
Ighv1-64	-3.8	9.94376e-07	Faim2	-0.8	0.00240003	Igsf3	-0.7	0.000724394	Gbp2	-2.7	0.000461484
Rsad2	2.2	1.02384e-06	Agr2	0.8	0.00243298	Gsdmcl-ps	1.3	0.00072626	Gm45250	1.2	0.000464256
C3	1.7	1.07872e-06	Sorbs3	-0.6	0.00244392	Snhg18	0.7	0.000731695	Slc17a4	1.4	0.000469722
Cd302	1.3	1.09717e-06	C130071C03Rik	-1.5	0.00244069	Plekhg6	-0.8	0.000736835	Dnajb13	1.4	0.000471489
Axl	1	1.12075e-06	Hist1h3c	1.7	0.00243916	Casz1	-0.7	0.000738457	Klhdc7a	-1.1	0.00047237
Slc7a9	2.2	1.12201e-06	Cd274	-1.8	0.00245967	Slc39a5	0.8	0.00075094	Arhgef37	-0.9	0.000479598
Sfrp5	1.6	1.16035e-06	Ptprm	-0.8	0.00245664	Hibch	0.7	0.000753632	Gal3st2b	-1	0.000478924
Rorc	1.1	1.19186e-06	Gipc3	-1	0.00245958	Hexa	0.7	0.000756692	AC154912.3	2.5	0.000479739
Mir22hg	1.3	1.19056e-06	Kif26a	-1	0.0024639	Iigp1	-2.3	0.000759125	Etv1	-0.7	0.000494463
Pcsk1n	1.1	1.20068e-06	Dmwd	-0.7	0.00247694	Mgst2	0.7	0.000759576	Hba-a2	-2.3	0.00049444
Nqo1	-1.2	1.21328e-06	Slc10a6	-1.3	0.00249738	Dusp19	0.9	0.000760983	Map1b	-0.7	0.000496712
Cdr2l	1.3	1.2135e-06	Apol6	-0.9	0.00250321	Hltf	0.7	0.000763527	Gm49377	1.4	0.000499518
Ighv1-47	-3.1	1.21261e-06	Irs2	-0.7	0.00249341	Snrpd1	0.8	0.000767473	Fmnl2	-0.9	0.000504905
Sprr2a1	1.2	1.22903e-06	Immp1l	0.6	0.00249795	9930111J21Rik2	-1.1	0.000768758	Tmcc2	-1	0.000503701
Gm26809	1.4	1.22818e-06	Gm8960	0.9	0.00250251	Nedd9	-0.6	0.000770597	4933431E20Rik	0.9	0.000505479
Pnrc1	1	1.23372e-06	Gm16014	2.5	0.00250783	mt-Tn	-1	0.000771978	Gm37145	1.8	0.000506013
Oas1a	1.1	1.23231e-06	Wfdc2	-1	0.00252905	Mettl26	0.7	0.000775157	Aldh1a3	-1.1	0.000507357
Jun	1.1	1.24939e-06	Adamts4	-1.1	0.00254996	Ost4	0.7	0.000778524	Zfand1	0.7	0.000508441
Agr3	-2.4	1.26534e-06	Cobl	-0.7	0.00257897	Gsdmc2	0.9	0.000781495	Fgfr2	-0.7	0.000513738
Tmem253	1.2	1.26655e-06	Kremen1	-0.6	0.00257198	4732463B04Rik	-1.5	0.000780484	Nxph3	-1.3	0.000513518
Dmbt1	1.4	1.33889e-06	Itgb3	-0.8	0.00256269	AC117239.2	1	0.00078524	1700003D09Rik	2.3	0.000516062
Flot2	1.1	1.39495e-06	Sgip1	-0.8	0.00256775	Dhx58	-1.1	0.000790509	Cdon	-0.7	0.00051884
Parp9	1.8	1.40763e-06	Tfdp2	-0.6	0.00256352	Psmb8	-1.3	0.000793283	Scarf2	-0.7	0.000520982
Itga5	1.5	1.4505e-06	Mrps14	0.6	0.00257751	Car1	1.4	0.000799286	Lix1l	-0.7	0.000523312
Olfr558	-1.8	1.47838e-06	Ighv9-3	1.8	0.0025899	Fabp1	-3.3	0.000800985	Mir7049	4.9	0.000522962
Stat1	1.9	1.48683e-06	Kif1a	-0.7	0.00261706	Tesk2	-0.7	0.000805656	P2ry2	-0.7	0.000524587
Ogn	-1.4	1.58705e-06	Acot2	-1	0.00261488	Snrpe	0.7	0.000807928	Flywch1	-0.8	0.000529905
Grina	1.2	1.59512e-06	Csnk1e	-0.6	0.00261782	Gm49492	-1.2	0.000816451	Trarg1	-2.1	0.000531075
Ckm	-1.5	1.6269e-06	4933434E20Rik	0.6	0.00259591	B4galt5	-0.7	0.000820584	Pirt	-0.9	0.000530836
Arhgap17	1.2	1.63514e-06	Clcn6	-0.7	0.00259961	Znfx1	-0.8	0.000820277	C030013C21Rik	1.3	0.000531499
Uros	-1.4	1.67685e-06	Pkd2	-0.5	0.0026162	Cmah	1.3	0.000827114	Gramd2	1.2	0.000534063
Tspan6	-1.4	1.73007e-06	Maf	-0.6	0.00261316	Wars	-1.3	0.000829543	Jcad	-0.8	0.000539204
Gm33424	-2.5	1.75959e-06	Txnip	-0.7	0.00263191	Trim30a	-1.5	0.000832115	Pard6g	-1	0.00053888
Gal3st2b	1.5	1.81922e-06	Nudcd2	0.6	0.00265502	Naa38	0.8	0.000836992	Fam155a	-1.4	0.000541314
Acox2	1.7	1.82879e-06	Rab43	-0.9	0.00266025	Fastkd2	0.8	0.00084068	4932442E05Rik	1.7	0.000541823
Abtb2	1.4	1.85129e-06	Ebf4	-1	0.00265503	Gm10184	0.8	0.000844507	Gm10686	2	0.000543825
Cyp2w1	-3	1.86425e-06	Rps12	0.6	0.00265862	Abce1	0.6	0.000847409	1700030A11Rik	1.9	0.000546308
Rtp4	2.2	1.87381e-06	Gm7143	0.6	0.00264731	Rph3al	0.9	0.000856943	Gm43314	1.7	0.000545829
Elf3	1.1	1.88041e-06	Pnp	0.6	0.00268066	C77080	-0.8	0.000858424	Utp20	0.8	0.000550155
Tmem45b	1.1	1.90905e-06	Cfap157	-1	0.00269155	Ep300	-0.6	0.000859382	Tfrc	0.9	0.000551253
Ugt2b34	-1.1	1.93815e-06	Grik3	-0.8	0.00271389	Got1	-0.6	0.000863738	Abcc4	-0.9	0.000551067
Arhgap24	-1.1	1.93612e-06	H2-K1	-0.8	0.00271834	Prkra	0.6	0.000875387	Vill	-0.9	0.000549598
Tnfsf10	1.9	1.94255e-06	Pnp2	0.6	0.00271057	Gm10259	0.8	0.000880555	Phf24	-0.9	0.00055418
Slc43a2	1.2	1.96802e-06	Snora57	1.2	0.00271783	Grik3	-0.8	0.000885025	Tm7sf2	0.9	0.000557512
Cox7a1	-1.3	1.98011e-06	A730089K16Rik	1	0.00270571	Slc27a2	-1.3	0.000883974	Cd36	-1.1	0.0005614
Gm36908	-5.6	1.98479e-06	Gm6210	0.6	0.00272082	Mapre3	-0.6	0.000889712	Pisd-ps1	1.1	0.000562365
Irf8	1.7	2.04428e-06	Chchd4	0.6	0.0027263	Txnip	-0.8	0.000887831	Ripor1	-0.7	0.000564666
Shisa3	-1.5	2.06062e-06	Adk	0.6	0.00273815	Cyp2d9	-1.1	0.00088773	Gja1	-0.7	0.000564637
Gm44275	-3.2	2.09948e-06	Krtap3-1	-1.7	0.00274847	Gm27228	1.9	0.000889975	Scg2	-0.9	0.000566312
Akr1c19	-1.8	2.17237e-06	Lrrc19	0.7	0.0027516	Myo15b	-0.7	0.000902027	Gm19461	1.6	0.000568866
Prdm1	1.7	2.18826e-06	Gm25219	-2.7	0.00275474	Gm16477	0.6	0.000900897	Nynrin	-0.9	0.00057383
Dusp5	1.2	2.19822e-06	4930509E16Rik	1.5	0.00274394	Fam20a	-0.9	0.000918821	Gm43051	3.5	0.000575506
Sprr2a2	1.2	2.20861e-06	Gm12198	-3	0.00276229	Neu3	-1.1	0.000918771	Gm15331	1.1	0.000580105
1810064F22Rik	-4.3	2.23715e-06	Ahnak2	-0.7	0.00276855	Phkb	0.7	0.000924991	Oprd1	-1.2	0.000582733
Gm13010	-2.5	2.27038e-06	Adcy9	-0.7	0.00277809	Pcsk1n	-0.8	0.000927909	Gm21887	1.1	0.000583767
Pfkp	1	2.28005e-06	Igkv8-27	3.7	0.00279456	Igtp	-2	0.000935039	Gabbr1	-0.8	0.000586273
Herc6	2.2	2.29391e-06	Mapk8ip2	-0.7	0.00282734	Gm20633	-1.8	0.000935253	Ackr1	-1	0.000585881
Hr	-1.2	2.31724e-06	9130204K15Rik	-1.6	0.00282405	AC154540.2	1.7	0.000939251	Flot2	-0.7	0.000587967
Creb3l4	-1.1	2.32402e-06	Tmem179	-0.9	0.00283757	Gjc1	-0.7	0.000941406	Sorbs3	-0.7	0.000588965
Fcgr1	2.1	2.34101e-06	Fndc10	-0.8	0.00283701	Gm24187	1.4	0.000945026	Lrrn4cl	-1.1	0.000592869
Bmp2	1.1	2.34174e-06	Rnf212	-1.2	0.00285191	Irgm2	-1.5	0.000949179	Gm44686	1.4	0.000597678
Gm44645	1.7	2.38043e-06	Chst15	-0.7	0.00290933	Hdac2	0.7	0.000954914	Gm18095	2.3	0.000597333
Pbp2	-2.6	2.41042e-06	Slc39a5	0.8	0.00291764	Zswim8	-0.6	0.000957088	Far1	0.7	0.000601035
Gm22107	3	2.51325e-06	A130071D04Rik	1.2	0.00291809	Rps2-ps10	0.6	0.000956746	D430013B06Rik	2	0.000600611
Gm6532	1.7	2.52938e-06	Atp1a1	-0.7	0.00292717	Etv5	0.8	0.000968872	Noxa1	0.7	0.000608074
Slc1a1	1.1	2.56977e-06	Noct	-0.7	0.00293679	Gm18853	-1.7	0.00097013	Mir196a-1	1.1	0.0006096
Mest	1.1	2.58458e-06	Inpp5k	-0.6	0.00295408	Cfdp1	0.7	0.00097348	Ptpn13	-0.8	0.000612607
Gm48969	-4.5	2.63906e-06	Garnl3	-0.8	0.0029614	Camsap2	-0.6	0.000978076	Rtl8b	-0.7	0.000615131
Col4a1	1.1	2.64802e-06	Gm17018	0.6	0.00296056	Snrpd2	0.7	0.000988282	Gm10762	-1	0.00061404
Shisa2	-1.2	2.64895e-06	Cyyr1	-0.8	0.00295258	Gsdmc3	1	0.00098799	Gm43759	1.9	0.000614581
Nrap	1.5	2.69328e-06	Sp2	-0.7	0.00298822	Ccdc152	-1.2	0.000986223	Wars	-1.4	0.000618141
Alas2	3.4	2.73187e-06	Inafm2	-0.6	0.00301979	Notch4	-0.9	0.000993795	Tgfbi	-0.6	0.000619215
Gm47033	2.8	2.77955e-06	Mrps21	0.6	0.00302621	Gm10146	0.9	0.000996547	Ror2	-0.8	0.000625057
Rac2	1.2	2.81074e-06	Rab11fip4	-0.7	0.00303124	Sult2b1	-0.6	0.00100236	Gadd45g	-0.9	0.00062862
Golph3l	-1.1	2.84018e-06	Adar	-0.6	0.00305347	Mrps14	0.7	0.00100471	Gm42686	2.3	0.000628099
Pmaip1	1.1	2.85085e-06	Kcnma1	-0.6	0.00305983	Cmc2	0.8	0.00101128	Gm42572	1.7	0.000631048
Apba2	1.4	2.85936e-06	Prps1	0.6	0.00310027	Cdh19	-0.8	0.00100966	Ncor2	-0.7	0.000633438
Gm13889	1.3	2.90606e-06	Il18	0.9	0.00310135	Zfpm1	-0.8	0.00101069	Gm16233	2.3	0.000634114
Zfp759	-1.4	2.9423e-06	Gm12922	0.6	0.00309613	Sp110	-1.2	0.00101116	Tspan4	-0.9	0.000636664
Il33	1.8	3.01589e-06	Ctsf	-0.7	0.00310072	Farsb	0.7	0.00101793	Ehd3	-0.9	0.000639793
Sprr1a	2.4	3.13047e-06	Lockd	1.4	0.00310117	Ltb4r2	-1	0.00101521	Adora2a	-1.2	0.000643604
Il34	1.2	3.21716e-06	Pcnx	-0.6	0.00313102	Ang	0.8	0.00101713	Gns	-0.8	0.00064287
Ugt2b5	-2.4	3.22611e-06	Gm44951	2.2	0.00313203	Hsp90b1	0.6	0.00102273	Tmem8b	-1	0.000642112
Tmem176b	0.9	3.24078e-06	Cyp2s1	-0.6	0.00313837	Cntfr	-1	0.00102631	Gm9752	1.4	0.000644973
Krtap3-1	2.8	3.24654e-06	Vwf	-0.8	0.00314479	Kti12	0.9	0.00102768	Prrc2b	-0.7	0.000645493
Lrrc19	-1	3.24236e-06	H2-Ab1	-1.1	0.00315612	Prdx2	0.6	0.00102944	Gm26772	1.5	0.000646616
Gm26917	-1.8	3.25821e-06	Slc17a1	1.4	0.00316476	Mrps21	0.6	0.00103119	Slco2a1	-0.9	0.000649669
Themis2	1.6	3.32506e-06	Anp32a	0.6	0.00319066	Nos2	-1.1	0.00103747	Gm47183	2.7	0.000649675
Ly75	1.4	3.33013e-06	Trappc1	0.5	0.00320237	Enpp2	-0.9	0.00103898	Irf2bpl	-0.7	0.000652623
Slc30a4	-1	3.36318e-06	Slc9a2	-0.6	0.0032259	Kmt2e	-0.6	0.00103908	Chgb	-1	0.00065458
Sema6b	1.2	3.37772e-06	Arhgap21	-0.6	0.00322022	Nudt1	0.8	0.00103939	Zc2hc1c	-1.1	0.00065844
9030622O22Rik	-1.9	3.4348e-06	Ece1	-0.6	0.00321962	Ccbe1	-0.7	0.00105204	Pkd1	-0.8	0.000660535
Hepacam2	-1.1	3.46903e-06	Rps2-ps6	0.6	0.00322165	St6galnac2	0.7	0.00105431	Depp1	-2	0.000660393
Crip1	-1.3	3.5306e-06	2010109I03Rik	-1.1	0.00323611	4930558J18Rik	3	0.00105439	Vstm2l	-0.9	0.000663063
Gm47345	-5.7	3.56022e-06	Cnpy2	0.6	0.00324754	9030622O22Rik	1.4	0.00106716	Tatdn2	-0.7	0.000663325
Ifi205	2.2	3.64466e-06	Mcee	0.6	0.00325329	Gm12505	-2.5	0.00106935	Slc3a2	-0.7	0.000682971
Irgm1	2.4	3.66865e-06	Igkv6-25	2.6	0.00325297	Abca2	-0.7	0.00107408	Tmem139	1	0.00068281
Igkv1-135	-2.5	3.70635e-06	Hmgxb3	-0.6	0.00326089	Actn4	-0.6	0.00108413	Gm26981	1.5	0.000681224
Unc93b1	1.1	3.76421e-06	Naa38	0.6	0.00326329	Tfpi2	1	0.0010932	Kcne3	0.9	0.000691362
Gm11534	-2.5	3.85332e-06	Npr1	-0.7	0.00327106	Clip3	-0.7	0.00109857	D130019J16Rik	2.5	0.000693533
Ffar2	-1	3.87228e-06	C430049B03Rik	2.2	0.00328146	6330403K07Rik	-1	0.00109529	Gm49086	2	0.000696631
Nfkb2	1	3.9361e-06	Daxx	-0.7	0.00329566	Acox1	-0.8	0.00109955	Mindy4	-1	0.000698951
Cbs	-1.2	3.9958e-06	Ssbp2	-0.6	0.00333736	Ppp1r15a	-0.7	0.00109821	Gm15929	2.6	0.000699648
Irf1	1.4	4.00192e-06	Gm49004	3.5	0.00334793	Sik1	-0.7	0.00110607	Twist1	-1	0.000704146
Ccl19-ps3	2.7	4.01894e-06	Prickle1	-0.6	0.00335846	Cep55	1.2	0.00110951	Icam1	-1	0.000704655
Mcemp1	2.5	4.05881e-06	Mcts1	0.6	0.00336609	Cyp51	0.7	0.00111265	Gbp7	-1.9	0.000707248
H2-Eb1	1.6	4.05829e-06	Acap2	-0.6	0.00337898	Mrvi1	-0.6	0.00111255	H2-DMb1	-1.5	0.000709614
Syne3	1.4	4.07968e-06	Fkbp5	-1	0.00339283	Stat2	-1	0.00111487	1700001K19Rik	-1.6	0.000711026
Kazn	1.1	4.12836e-06	Ttc28	-0.7	0.00339668	Lsm7	0.8	0.00111832	Rbpms2	-0.7	0.000717825
Retreg1	-1	4.16147e-06	Tifa	0.7	0.00340092	Dio1	1.1	0.00112308	Fgfbp1	0.7	0.000719543
Gda	1.2	4.18111e-06	Rnf24	-0.8	0.00342521	Gm11687	0.7	0.00112173	Gdpd1	0.6	0.000718885
B3galt2	-1.9	4.18927e-06	Matk	-0.8	0.00343277	Sorbs1	-0.6	0.00112604	Smad9	-1	0.000721686
Irf9	1.4	4.21846e-06	Zfp820	0.9	0.00344534	Ola1	0.6	0.00112654	Syt7	-0.6	0.000723703
Ptgr1	-1.4	4.28503e-06	Banf2os	4.5	0.00346336	Serping1	-0.7	0.00113215	Npr2	-0.9	0.000724544
Gm5843	-2.4	4.29077e-06	B020031H02Rik	2	0.00346482	Arhgap17	-0.7	0.00113655	Lrrc8c	-0.8	0.000727028
Celf4	1.1	4.38086e-06	Arhgef26	-0.6	0.00350462	1700056E22Rik	-1.4	0.00113905	Gm44423	1.3	0.00072963
AC130815.2	1.9	4.40821e-06	Car14	-1.6	0.00349839	Bola1	0.8	0.00115364	Hmx3	-1.2	0.000730733
Tpd52l1	-1.3	4.52527e-06	Gm9770	-0.7	0.00350448	Ksr1	-0.6	0.0011534	Sipa1l2	-0.7	0.000734642
Mtmr7	1	4.57563e-06	Speer4cos	-3	0.00350669	Cfap157	-1.1	0.0011528	Abca5	-1	0.000735781
Mnt	1.1	4.62319e-06	Rbpms	-0.6	0.00354938	Hpse2	2.1	0.00115262	Cbs	1	0.000735593
Tapbp	1.6	4.67128e-06	Akr1c12	0.5	0.00357264	Gm5970	-3.5	0.00115019	Mras	-0.9	0.000734342
Pnliprp2	2.1	4.95044e-06	Gm7816	0.7	0.00358053	Gm26813	-1.6	0.00115009	Ank2	-0.7	0.000735788
Zyx	1	5.03736e-06	Rpl7-ps7	0.6	0.00359091	Rp2	0.6	0.00116521	Irgm2	-1.6	0.000738789
N4bp2l1	1.7	5.05378e-06	Decr1	0.5	0.00361097	Mx1	-1.4	0.00116742	Tapbpl	-0.9	0.00074691
Gba	1	5.09858e-06	Pdxk	-0.8	0.00361957	Btg1	-0.6	0.00117521	Krtap3-1	-1.9	0.000748675
Slfn4	1.9	5.13287e-06	Plk3	-0.6	0.00362648	Rnf19b	-0.8	0.00117696	Rtl8a	-0.7	0.000750103
Tacr2	1.2	5.13466e-06	H2-D1	-0.8	0.00363562	Tmem97	0.7	0.00118069	Dennd5a	-0.6	0.000757179
Klhl23	-0.9	5.14071e-06	Slc25a20	-0.6	0.00365191	Dynlt1f	0.6	0.00118768	Akap12	-0.7	0.000763957
Nsf	1.1	5.21853e-06	Clip1	-0.6	0.00365666	Gprc5a	-0.8	0.0011971	Tob2	-0.7	0.000764539
Gfpt2	1.9	5.28122e-06	Hipk2	-0.6	0.00365626	Mcts1	0.6	0.00120614	Uhrf2	0.6	0.000767314
Il10ra	1.3	5.28314e-06	Kpna2	0.7	0.00366649	Dnajc5	-0.6	0.00120108	Gm10101	1.6	0.000768533
Gm15675	1.5	5.295e-06	Rora	-0.7	0.00368843	Slc9a5	1.1	0.00120764	Svil	-0.7	0.000774792
Hist1h2be	-1.5	5.36506e-06	Rps12-ps3	0.6	0.00369609	Kif26a	-0.7	0.00120691	Olfm1	-0.8	0.00077504
B2m	1.7	5.37685e-06	Il22ra1	-0.8	0.00375009	Kif5a	-0.7	0.0012063	Rbfox1	-1.2	0.000778674
Col18a1	1	5.40205e-06	Gm5586	0.6	0.00374975	Gm7332	0.7	0.00120827	Cox17	0.9	0.000782192
Cntfr	1.7	5.5201e-06	Crls1	0.5	0.00376923	Gm7816	0.8	0.001201	5730409E04Rik	-0.8	0.000781255
Ighv1-78	-2.7	5.56639e-06	Ammecr1	0.7	0.00376572	Gng11	0.7	0.0012123	Edn1	-1.2	0.00078848
4833412C05Rik	-1.6	5.58463e-06	Gm37254	0.9	0.00376528	Tapbp	-1	0.00121906	Zfc3h1	0.6	0.000796995
Slc1a4	-1.2	5.62238e-06	Cpeb1	-0.8	0.00378153	Hspa2	-1.1	0.00122405	Entpd3	-1	0.00079793
Bicdl2	1.1	5.75153e-06	Gml2	-1.9	0.00379505	Plekhm1	-0.6	0.00123537	Gm38114	2.2	0.000796056
Prcp	-1	5.76118e-06	Gm4875	-1.7	0.00379557	Cyp2d22	-0.6	0.00123497	Ptprm	-1	0.000801227
Pirt	0.9	5.77928e-06	Pecam1	-0.6	0.00380845	Rragb	-0.9	0.0012382	Tmod2	-0.7	0.000804358
Pkm	0.9	5.79759e-06	Ptbp2	-0.6	0.0038125	Gm43302	-2.1	0.00123888	Gm16118	-2	0.00080444
St14	1	5.89067e-06	Vps45	0.6	0.00382199	Gabbr1	-0.6	0.00124202	Gm43080	1.7	0.000810139
Phox2b	1.2	5.91746e-06	Chd6	-0.6	0.00383059	Itga5	-0.9	0.00124685	Chordc1	1	0.000811976
Gm29371	2.3	5.93255e-06	Sult2b1	-0.6	0.00384379	4930539E08Rik	-0.6	0.0012593	Gm26516	1.8	0.000813539
Ighv9-3	-2.9	5.96953e-06	Adgrb2	-0.8	0.00386655	Arhgap31	-0.7	0.00126235	Mt2	-1.8	0.000821699
Arhgef38	-1.4	5.98759e-06	Gm21399	0.8	0.00387677	Plcg1	-0.6	0.00126598	Tpst1	-0.7	0.000822963
Tspan12	-1.1	6.13607e-06	Ngfr	-0.7	0.00388305	Snrpg	0.7	0.00127385	Plat	-0.7	0.000826031
Igkv4-90	-8.6	6.13969e-06	Snu13	0.6	0.00389406	Idi1	0.7	0.00128192	Tmem86a	-0.9	0.000831854
Ifit3	2.8	6.16502e-06	Ldb1	-0.6	0.00390615	Prkacb	-0.6	0.00128429	Samd14	-0.8	0.000831723
Itln1	-3.1	6.26963e-06	Kdm3a	-0.6	0.00391543	Tfcp2l1	-0.8	0.0012931	Zfp329	0.9	0.000830436
3100003L05Rik	-2.8	6.31203e-06	Smurf1	-0.5	0.00392933	Lamc2	-0.7	0.00129394	Hey1	-1.2	0.000835108
Tesc	-1.5	6.40277e-06	Sh3bp5	-0.6	0.00393559	Crabp1	-1.5	0.00129187	Gm11832	3.6	0.000834268
Hist1h4h	-2.1	6.40852e-06	Foxf2	-0.7	0.00394835	Gm45855	0.6	0.00129282	Penk	-0.6	0.00083653
AI427809	-2.3	6.40694e-06	BC002163	0.6	0.00396252	Mkks	0.8	0.00129683	Nos1	-0.8	0.000841399
Smad4	1.1	6.5004e-06	Pdia4	0.7	0.00397975	Tmem70	0.6	0.00130314	Slc2a1	-0.7	0.000850626
Gm42686	-2.5	6.64302e-06	Gm38285	-3	0.00397787	Sox18	-0.8	0.00130381	Pou3f3	-1.2	0.000849066
Fkbp10	1	6.71179e-06	Flt4	-0.6	0.00399324	B4galnt3	-0.8	0.0013066	Gm42783	2	0.000847431
L2hgdh	-1.1	6.71787e-06	Guca2a	-0.7	0.0039938	Itgb3	-0.8	0.00131178	Gm48293	2.1	0.000849585
Uhrf2	-0.9	6.721e-06	Slc6a4	-1.2	0.00400602	Tnfsf13	1	0.00131349	Hnf4g	0.8	0.000853302
Vegfa	1	6.90901e-06	Gm37909	-1.1	0.00401201	Adcy5	-0.6	0.0013165	Ldah	0.7	0.000852343
C1rl	1.3	6.99413e-06	Kmt2b	-0.6	0.00405878	Atp1b1	-0.7	0.00131903	Id4	-0.8	0.000854853
Kif1a	1	7.01502e-06	Mrps25	0.7	0.00406702	Pnpla2	-0.7	0.00132806	Gm14091	2.5	0.000857132
Zfp286os	-2.2	7.15819e-06	Vamp2	-0.6	0.00409705	Anp32a	0.6	0.00132758	Atp1b2	-0.9	0.000865048
Ighv1-12	-6.5	7.26821e-06	Abcg1	-0.7	0.0041019	Gm6206	0.6	0.00133725	Pdxk	-0.9	0.000866335
Tvp23b	-1.1	7.30699e-06	Idh1	0.6	0.0040588	Sdf2l1	0.6	0.00134085	Kmt5c	0.7	0.000874801
Smoc1	1.3	7.32216e-06	Alpk1	0.8	0.00408898	Dpy30	0.7	0.00133972	Pla2g5	1	0.000875949
Cyp2c65	-1.5	7.43792e-06	D5Ertd579e	-0.6	0.00410048	Kalrn	-0.6	0.00134854	Col18a1	-0.9	0.000877781
9130017K11Rik	-1.6	7.47925e-06	Rpsa	0.6	0.00406754	Gm13307	-1.4	0.00134824	Cebpd	-1.1	0.00088051
Fam83b	-1.1	7.56503e-06	Lgi4	-0.7	0.00407991	Gm15133	-1.4	0.00134982	Ubd	-2.7	0.000882872
Slc8b1	1.3	7.64425e-06	H2-Aa	-1.5	0.00407392	Hnrnpa2b1	0.7	0.00136377	Map7d1	-0.7	0.00088598
Hspa4l	-1	7.70706e-06	Gm10146	0.7	0.00407183	Spsb1	-0.7	0.00136272	Sema3f	-0.7	0.000888452
Frk	-1	7.76041e-06	Fryl	-0.6	0.00408555	Krtcap2	0.6	0.00135859	Lrrc75aos2	2.7	0.000888345
Jup	1.2	7.81577e-06	Gm10654	-3.2	0.00404467	Arhgap20	1	0.00136515	Mecp2	-0.6	0.000890131
Clec7a	1.5	7.84596e-06	Polr1c	0.5	0.00410728	Cyp2d34	-0.6	0.00136187	Ppp1r12c	-0.6	0.000891843
Stra6l	-1.2	7.92844e-06	Ankrd50	-0.6	0.00413381	Gm47750	3.6	0.00135778	Sspn	-0.7	0.00089555
AW112010	2	7.95575e-06	Gmfg	0.8	0.00413279	Cacng7	-0.7	0.00136997	Csf3	-1.6	0.000898879
Gm37254	-1.3	8.06932e-06	Syngr1	-0.7	0.00414904	Coq2	0.6	0.00137573	Cntln	-0.9	0.000896819
Map3k21	-1.1	8.08158e-06	Aff1	-0.6	0.00415472	Mcpt1	2	0.00137979	Cebpb	-0.7	0.000897147
Mov10	1.4	8.19932e-06	Gbp7	-1.6	0.00418396	Ptpn23	-0.6	0.00138017	Igkv5-39	2.5	0.000899595
Rpl26-ps6	-2.9	8.21086e-06	Myo19	-0.7	0.0041895	Atp1a2	-0.8	0.00138188	Igtp	-2.2	0.000898537
Igkv4-72	-5.6	8.3697e-06	Pigf	0.6	0.00419938	Parp10	-0.8	0.00138941	Col6a2	-0.7	0.000904269
Phkb	-1	8.45782e-06	Slc2a9	-0.8	0.0042461	Tbc1d9	-0.6	0.00139474	2810029C07Rik	-1.5	0.000906374
Mmp19	1.4	8.80571e-06	Pmp22	-0.8	0.00422454	Gm18852	-1.7	0.00139716	Aff1	-0.6	0.000908478
Ces1e	-1.7	8.81279e-06	Uchl3	0.6	0.00421474	Tm6sf2	-0.8	0.00139992	Map3k9	-0.9	0.00093218
Ptpru	1.4	8.85212e-06	Pdzd2	-0.6	0.00425189	Tnfsf10	-1.3	0.00140481	Klf9	-0.8	0.000934717
Ugdh	-1.3	8.93852e-06	Calcoco1	-0.6	0.00422328	Gm16399	2.2	0.00140501	Gm43813	1.3	0.000938379
Sh3bp2	1.1	8.93729e-06	Ptpn14	-0.6	0.00425292	Fxyd3	0.7	0.00140884	Mapk8ip2	-0.8	0.000942068
Siglece	1.5	8.96198e-06	Gtf2h3	0.6	0.00423342	Tnfaip3	-0.8	0.00141385	Prom1	0.7	0.00094158
Uba7	1.1	9.03838e-06	Ankrd11	-0.5	0.00423543	Bzw2	0.7	0.00141798	Map1a	-0.7	0.000945614
Hao2	-1.3	9.11551e-06	Ncoa6	-0.6	0.00421021	Nmnat3	-0.9	0.0014171	Car14	-1.8	0.00094825
Ank2	0.9	9.13406e-06	Upk3b	1	0.00424622	Sprr1a	-1.5	0.00142212	Gm37052	4.8	0.000949717
Igkv4-57	-2.9	9.14862e-06	9430078K24Rik	4.5	0.00428515	Gm37314	-1.8	0.00142648	Gm44250	0.7	0.000949479
Tmc8	1.1	9.18492e-06	Tmtc4	0.7	0.00430068	Gm8225	0.7	0.00143007	Gm44951	2.8	0.000949452
Slc6a4	1.7	9.197e-06	Prdm6	-0.8	0.00430904	Mydgf	0.7	0.00143234	Dennd2d	0.6	0.000952044
Txn1	1.2	9.22817e-06	Rbp2	-0.7	0.00434436	Arrdc4	-0.7	0.00143724	Gm6997	2	0.000950929
Elac1	1.2	9.24806e-06	Git1	-0.7	0.00435947	Lum	0.9	0.00144258	H2-DMa	-1.3	0.000955488
Azgp1	-1.8	9.29999e-06	Hist1h2ad	1.6	0.00436907	Bicdl1	-0.6	0.00144821	Kcnip4	-0.8	0.00095761
Spata6	1.3	9.38823e-06	Cbx7	-0.6	0.00438661	Fam173a	0.6	0.00145219	Nid1	-0.8	0.000962491
Ivns1abp	-1	9.4172e-06	Clip3	-0.6	0.00441259	Mindy4	-0.9	0.00145726	Zc3h12c	-0.9	0.00096459
H2-K1	1.3	9.62602e-06	Mgat4c	0.6	0.00441359	Scnn1b	-1	0.00146348	Pdgfra	-0.7	0.000970235
Slc52a3	1.1	9.73566e-06	Pcsk1n	-0.6	0.00440611	Fer1l6	-0.7	0.00146403	Herpud1	-0.7	0.000969801
Lif	1.7	9.75991e-06	Hibch	0.7	0.00441808	Rbfox1	-1.1	0.00147505	Rasl11b	-0.8	0.000970682
Cxcl13	1.6	9.86947e-06	Gm4841	-2.2	0.00441704	Prap1	1.6	0.00147729	Gm37254	1	0.000967985
1810010D01Rik	-1.9	9.90986e-06	Zfp362	-0.8	0.00444357	Serp1	0.6	0.00148984	Txnip	-0.7	0.00097205
Cyp2d10	1.2	1.0084e-05	Sbf2	-0.5	0.0044451	Dnaja1	0.6	0.00149446	Matk	-0.9	0.000977327
Slc3a2	1.1	1.02142e-05	Adam11	-0.8	0.00445637	9130024F11Rik	-1.1	0.00149972	Ptk7	-0.7	0.000978597
Slc5a9	1.4	1.03713e-05	Gns	-0.6	0.00447819	Gstt2	0.6	0.00150809	Lmntd2	1	0.00097775
Gbp11	4.3	1.03776e-05	Caprin1	0.6	0.00453971	Ramp2	-0.7	0.00151826	AA474408	1.3	0.00097596
Tacc1	0.9	1.04254e-05	Coq3	0.6	0.00453987	Gdf10	-0.8	0.00151313	Syt13	-0.9	0.000980602
Adgra2	0.9	1.0521e-05	1110059E24Rik	0.6	0.0045403	Ammecr1	0.7	0.00151711	Slc5a9	0.8	0.000984443
Serping1	1.1	1.05699e-05	Trit1	0.7	0.00457701	Gm3892	-1	0.00151583	Ano6	-0.6	0.000986161
Gm5159	2.2	1.06042e-05	Ovca2	0.8	0.00457438	Tomm5	0.7	0.00152205	Gm45145	2	0.000987946
Chst15	1	1.06418e-05	Prrc2b	-0.6	0.00456678	2210414F02Rik	4.6	0.00152766	Myb	0.9	0.000992006
Pcbp3	1	1.07136e-05	Pirt	-0.6	0.00457289	H2-T10	-1.1	0.00153217	Phactr1	-0.9	0.000998999
Gcnt1	1.2	1.07715e-05	Phgdh	0.8	0.00459021	Slc20a2	-0.6	0.00153931	Gm37968	2	0.00100132
Hist1h2bc	-1.3	1.08258e-05	Mt1	-1.1	0.00461446	Sp140	-1.2	0.0015399	2700038G22Rik	1.4	0.00100284
Gm11946	-1.1	1.0945e-05	Gm27030	-2.9	0.00462062	Manf	0.7	0.00154185	Gm15779	4	0.00101603
Cd300lf	1.5	1.12831e-05	Ncbp1	0.5	0.00462691	Trim30d	-0.8	0.0015437	Stmn2	-0.6	0.00102119
Traf1	-1.5	1.1341e-05	4930413G21Rik	-1.1	0.00464779	Cxcl1	-1.1	0.00155205	Recql5	0.7	0.00102518
Kirrel	1	1.14002e-05	Cox6b1	0.6	0.00467101	Vsig1	1.8	0.00155341	Podxl2	-1.3	0.00102684
Clps	-1.9	1.14616e-05	Ypel2	0.6	0.0046991	Mrps28	0.8	0.00156034	Gm12505	-2.4	0.00102796
Gm49377	-1.8	1.15236e-05	Scara5	-0.8	0.00469805	Lrrc29	-1	0.00155677	Acsl1	-1.1	0.00102949
Gm28913	-2.8	1.15465e-05	Phlpp2	-0.8	0.00470452	Vps37b	-0.7	0.00155918	Rgcc	-1	0.00103517
Tpsg1	-1	1.16362e-05	Bglap	-1.6	0.00469914	Ncbp1	0.6	0.00157617	Fut2	0.6	0.00103451
Tinagl1	0.9	1.16601e-05	Gm38253	-1.2	0.00469833	Polr3k	0.6	0.00157696	Plbd2	-0.6	0.00103889
Bmp8b	1.9	1.18896e-05	Ms4a10	-1.1	0.00472948	Six2	-1.1	0.00157921	Mettl17	0.9	0.00104293
Lypd8	1.1	1.19392e-05	Clec14a	-0.7	0.00472998	Pts	0.6	0.00158324	Vwa1	-0.8	0.00104412
Hoxaas3	-1.4	1.20013e-05	Glis3	-0.8	0.00472002	AC130815.1	-2.2	0.00158546	Gm9967	1.3	0.00104525
Prkaa1	-0.9	1.20193e-05	Gm44136	-2	0.00474665	Ptprh	-0.7	0.00158934	Grik3	-1.1	0.0010516
Selplg	1.2	1.24053e-05	Znfx1	-0.7	0.00476792	Arhgap11a	0.7	0.00159631	Sox10	-0.9	0.00105172
Rela	1	1.2667e-05	Abtb2	-0.8	0.00478281	Igf1r	-0.6	0.00160973	Adora1	-0.9	0.001052
Fam219a	1	1.26969e-05	Srsf3	0.6	0.00477682	Hist1h2bc	0.9	0.0016091	Gm9860	1.1	0.00105011
Sphkap	1.2	1.30584e-05	Gm10478	1.6	0.00478641	Oas1b	-1.2	0.00161308	Kcna2	-0.9	0.00105333
Ripply1	-2.6	1.30706e-05	Gm5456	1.4	0.00481123	Cpe	-0.6	0.0016117	Atpif1	0.6	0.00106778
Frzb	1.6	1.31326e-05	Ighv1-19	3.8	0.00481834	Ighv1-50	2.5	0.00161128	Gm45756	1.3	0.00106667
Nt5dc3	0.9	1.3139e-05	Scyl3	-0.6	0.00482889	Igkv1-135	1.6	0.00160457	Plk2	-0.8	0.00107103
Zfp955a	-1.1	1.32173e-05	Upp2	0.9	0.00484062	Ccdc136	-0.7	0.00161503	Gdnf	-1	0.00107148
Ramp1	-1	1.32516e-05	Cebpzos	0.7	0.00484602	Gstm3	1.6	0.00162089	Gm16279	1.4	0.00107698
Hist1h2ac	-2.3	1.33472e-05	Gm37296	2	0.00483756	Vps11	-0.6	0.00161909	Patz1	-0.8	0.0010835
Mrpl50	-0.9	1.35047e-05	Fmnl2	-0.7	0.00486223	Etv4	1.2	0.00162939	Ldhb	-0.6	0.00108279
Hcrtr1	-1.8	1.35718e-05	Tfam	0.5	0.00488557	Hsf2bp	-1.3	0.00163764	Gm45912	1	0.00109841
Smox	1	1.36156e-05	Bvht	-0.7	0.00491086	Sqstm1	-0.6	0.00163946	Ttc39c	-1	0.00110394
Gsg1l	1.4	1.36361e-05	Cdc42bpb	-0.6	0.00492732	Gm3830	-2.5	0.00164464	Map1lc3a	-0.7	0.00110405
Gm43042	2.2	1.36353e-05	Prickle2	-0.7	0.00494656	Tomm7	0.7	0.00165668	C1qc	-0.7	0.00110453
Tmem200b	0.9	1.36533e-05	Sipa1l3	-0.6	0.00492001	Rassf5	-0.9	0.00166945	Ch25h	-1.3	0.00110551
Rspo3	1.2	1.38202e-05	Arhgef11	-0.5	0.00494732	BC003965	0.7	0.00166955	Gm8974	4.8	0.00110401
Bcl3	1.1	1.38657e-05	Nxph3	-1	0.00494197	Cd44	0.7	0.00167335	Dact3	-0.8	0.00110846
Mrc1	1.1	1.39061e-05	Sorbs2os	-1.8	0.00494881	Ten1	0.7	0.00167473	Ggt5	-0.7	0.00111247
Adcy4	1.4	1.42047e-05	Gm29156	-1.6	0.00495357	Ppp1r1b	0.6	0.00167532	1700048O20Rik	-1.7	0.00111343
Tprn	0.9	1.42549e-05	Hdac2	0.6	0.00498312	Gm49086	1.8	0.00167782	Gm22355	3	0.00111138
Tgfb1	0.9	1.43577e-05	Rgcc	-0.8	0.00499799	Slc6a6	-0.9	0.00168304	Mill2	-0.8	0.00111979
Gm45727	-4.4	1.43587e-05	Cdyl2	-0.9	0.00502059	Ell	-0.6	0.00168859	Ptp4a3	-0.7	0.00111884
Bag3	0.9	1.44613e-05	Pts	0.5	0.00500323	Gm3336	0.7	0.00168849	Gm13357	3.5	0.00112356
Dpysl5	1.2	1.44921e-05	Nfatc1	-0.6	0.00501377	Gm3219	1	0.00168844	Gm47963	2.3	0.00112873
Jak3	1.2	1.46395e-05	Fhdc1	-0.7	0.00501144	Irf7	-1.1	0.00169361	Trpc1	-0.9	0.0011339
Psmb10	1.2	1.50958e-05	Pcdh1	-0.6	0.00496791	Sipa1l3	-0.7	0.00169585	Scn5a	-0.9	0.00114174
Ptgs1	0.9	1.50756e-05	Gm6020	1.7	0.00501817	Zc3h6	-1	0.00171111	Srpk1	0.7	0.0011465
Nlrp10	2.2	1.50879e-05	Gm11478	0.6	0.00501693	mt-Tw	-1.4	0.00172638	Afg1l	0.9	0.00114682
Apol9a	2.1	1.51521e-05	Gm14066	-1.3	0.00499475	Gm4070	-1	0.00173517	Gm15122	1.4	0.00114942
Plbd2	0.9	1.51897e-05	Gm5776	0.7	0.00500598	Spdef	0.6	0.00173791	Syt11	-0.7	0.00115424
Ptpro	-1.3	1.53805e-05	Parp10	-0.8	0.00503867	Gm12366	0.7	0.00174551	A1cf	0.8	0.0011647
Plekha1	-0.9	1.53692e-05	Spp1	1.2	0.00507807	Card14	-0.8	0.00175205	Piga	0.6	0.00117313
Ang4	-4.1	1.56417e-05	Ces1f	1.3	0.00509128	Ctgf	-0.9	0.00175107	Chst11	-0.8	0.00117527
Rbp2	1.2	1.58759e-05	Enpp2	-0.6	0.0051172	Peli2	-0.7	0.00176059	Rapgef1	-0.6	0.00117586
Mlkl	1.2	1.59194e-05	Gm9908	-1.1	0.00512268	Zfp697	0.8	0.00175889	Furin	-0.7	0.00118443
Muc3	1	1.6112e-05	Six2	-1.7	0.00514926	Cobl	-0.7	0.00177273	Mmp2	-0.9	0.0011837
Gsdmc3	-1.6	1.60954e-05	Sdf2l1	0.6	0.00517615	Prrc2b	-0.6	0.00177722	Il6st	-0.8	0.00118946
BC023105	3.4	1.6105e-05	Rpl37a	0.6	0.00517592	Gm9973	-1.4	0.0017783	Ms4a10	-1.1	0.00118976
Zfp953	-1.3	1.62051e-05	Igkv12-44	2.2	0.00516237	Gvin1	-1	0.00178496	Cend1	-0.9	0.00118985
Gm2115	-1.6	1.63091e-05	1810019N24Rik	-2.5	0.00517187	Mrps15	0.7	0.00178811	Adam23	-0.8	0.00119754
Tenm3	1.1	1.63798e-05	Map2	-0.6	0.00520613	Inpp5k	-0.6	0.00179028	2210414F02Rik	4.6	0.00119877
Adcyap1r1	0.9	1.64233e-05	Clic5	-0.8	0.00519864	Zfand1	0.6	0.00179775	AC160637.1	0.9	0.00119787
Hltf	-1	1.66271e-05	Gm49377	1.2	0.00520255	Gm43042	-1.6	0.00179812	CT010502.1	3	0.00121128
Cirbp	1.4	1.66214e-05	Sec11c	0.6	0.00521839	S100a11	0.7	0.0018057	Thbs2	-0.8	0.00122521
Slc11a1	1.3	1.66857e-05	Gm12992	-1.2	0.00522131	Mipep	0.7	0.00180783	Gm47856	2.1	0.001227
Foxo6	1.4	1.67533e-05	Slc6a17	-0.6	0.0052351	Pdlim2	-0.6	0.00181099	Clca1	-0.9	0.00125478
Dusp2	1.9	1.68466e-05	Atad3aos	-1.5	0.00527634	Bcat2	0.8	0.00182428	Elavl3	-1	0.00127347
Parp10	1.3	1.68934e-05	Dpy30	0.6	0.00529967	1700001K19Rik	-1.3	0.0018248	Gm38366	2.4	0.00127507
Plekhm1	1	1.70313e-05	Gprc5a	-0.7	0.00532895	Mrpl15	0.6	0.00182939	Primpol	0.8	0.00128037
Plin2	0.9	1.70692e-05	Gm48690	1.4	0.00533147	Rffl	-0.6	0.00184538	Gm38380	2.7	0.00128438
Cry2	1.1	1.71066e-05	Gm47750	3.1	0.00533971	Mbd1	-0.6	0.00184202	Hspa1b	-0.7	0.00128769
Thap2	-0.9	1.78978e-05	Gm12936	2.4	0.00537926	Dtx3l	-1.1	0.00184369	Rpl22l1	0.7	0.00129188
Pld4	1.4	1.79872e-05	Glrx3	0.6	0.00538903	Kcnn4	0.6	0.00184319	Ccnl2	0.6	0.00129338
Prex1	0.9	1.80267e-05	Ppp2r2c	-0.8	0.00539627	Snu13	0.7	0.00185487	Gm34882	3	0.00129552
Gtpbp2	1	1.8162e-05	Canx	0.6	0.0054398	Sinhcaf	0.6	0.0018605	Rras	-0.6	0.00130329
Grem1	2.2	1.81467e-05	Atad2	0.9	0.00542861	Fam102a	-0.6	0.00187387	Rhob	-0.6	0.00131036
Myd88	1.1	1.83296e-05	Lamc2	-0.6	0.00541415	Myl7	1.1	0.0018799	Pdgfb	-0.9	0.00131589
Itgam	1.3	1.83681e-05	Srsf4	-0.6	0.00543785	Hopx	0.9	0.00188704	Tnfrsf14	0.8	0.001317
Ch25h	1.8	1.8605e-05	Gstt2	0.6	0.00543949	4930447F24Rik	1.2	0.00189543	Vstm4	-0.9	0.00131633
Clcn6	1	1.86797e-05	Igkv6-23	1.9	0.00542778	Gal3st2	-1.1	0.00189877	4933423P22Rik	1.7	0.00131844
Gm14097	-1.9	1.88403e-05	Eef1e1	0.7	0.00544996	Igkv4-90	3.6	0.00190539	Bcam	-0.7	0.00132381
Rhob	0.9	1.89055e-05	Mkks	0.8	0.00547469	Hspa12a	-0.7	0.00190973	Sdk1	-0.9	0.0013262
Zfand1	-0.9	1.89883e-05	Ptn	0.8	0.00549535	Cldn4	-0.7	0.00190803	Atp1a3	-1.1	0.0013306
Rtn1	0.9	1.90124e-05	C330007P06Rik	0.5	0.00552077	Serpina3n	-1.2	0.00192726	Prr16	-1	0.00132937
Ptk2b	1	1.91833e-05	Gm13443	0.8	0.00553957	Hoxb6	1.4	0.00193181	Gm4951	-2.4	0.00133718
Igkv6-14	-3.8	1.92131e-05	Gm43388	2.7	0.0055342	Il1r2	-1.5	0.00193085	Ddx17	0.8	0.00134573
Gm29367	2.2	1.93346e-05	Clec4e	0.8	0.00555308	Gm27150	2.1	0.00193361	Irs2	-0.7	0.00135454
Gm18830	4.1	1.94054e-05	Porcn	-0.7	0.00555976	Ifi47	-1.6	0.00194818	Ptges	-0.9	0.00136164
Frat2	-0.9	1.94857e-05	Gm23823	-1.6	0.00556064	Abca3	-0.7	0.00195845	Cry2	-0.8	0.00136195
Sorl1	0.9	1.95118e-05	Grina	-0.6	0.00557299	Bach1	-0.7	0.00196265	Phf2	-0.7	0.00136585
Gm9003	-3.3	1.94944e-05	Tap2	-0.8	0.00560089	Hrct1	-1.5	0.00196472	H2-T23	-1	0.00136572
Adora1	1.1	1.95738e-05	Ube2e2	-0.7	0.00560454	Hist1h2ad	1.7	0.00196355	Klf11	-0.9	0.00137006
Il1rl1	1.6	1.97891e-05	Utp20	0.7	0.00561682	Gm38948	2	0.00196351	Olfml3	-0.7	0.00136877
Atp1a1	1	1.98759e-05	Uvssa	-0.6	0.00564607	Gm48735	-3	0.00195489	Gm42611	2.1	0.00137057
Gm12407	3.1	1.98654e-05	Gsg1l	-0.9	0.00567516	Gtpbp2	-0.6	0.00196705	Gdf10	-1	0.00137795
Lrrc25	1.5	1.99065e-05	Vpreb3	1.7	0.00569101	Gm37909	-1.1	0.00197229	Dhrs7b	0.8	0.00137714
Selenbp1	-1	1.99273e-05	Cpe	-0.6	0.00569351	Pdia4	0.7	0.00197599	Slc2a4	-0.9	0.00139123
Herpud1	1	2.00155e-05	Nop10	0.6	0.00572596	Ighv1-64	1.9	0.00198498	Prpf38b	0.6	0.00138875
Gm1966	1.9	2.00133e-05	Tbc1d9	-0.6	0.00574124	Uchl3	0.7	0.00199218	Usp18	-1.8	0.00139082
Glul	1.1	2.0061e-05	Spats2l	-0.8	0.00574018	Cdh5	-0.8	0.00199977	Gm28269	1.3	0.00138968
A4galt	1	2.00713e-05	Zfand1	0.6	0.00571976	Eef2k	-0.6	0.00199912	Snhg17	0.8	0.00139587
Scgn	-1.3	2.01914e-05	Tmcc2	-0.7	0.00572981	Ndufaf6	0.8	0.00199545	Hltf	0.7	0.00140101
Mep1a	-1.1	2.01739e-05	Taf13	0.5	0.00574493	4930579K19Rik	-1.6	0.00200119	Slc41a1	-0.7	0.0014046
Adgrd1	1	2.05331e-05	Vwa1	-0.6	0.00575637	Slc22a1	0.7	0.00200364	Tap1	-1.6	0.00140422
Scn5a	1.4	2.07053e-05	Srsf1	0.6	0.00578664	Cpeb4	-0.6	0.00201168	Neurl1a	-0.8	0.00140662
Atp2a2	0.9	2.08323e-05	Chat	-0.9	0.00578934	Myo10	-0.6	0.00200959	Rnf32	1.1	0.00141304
Gm10638	1.3	2.10387e-05	Nptxr	-0.8	0.00581716	Impa1	0.6	0.00201145	2310022B05Rik	-0.6	0.00141291
Thop1	0.9	2.10974e-05	App	-0.6	0.00580479	Tbx3os1	-1.5	0.00202391	Tmx4	-0.6	0.00141289
Ecm2	-1.1	2.11313e-05	Xylt1	-0.7	0.00581396	Tns1	-0.6	0.00202771	Mtcl1	-0.8	0.00142481
Slc7a14	1.1	2.11963e-05	Tapbpl	-0.8	0.00581442	Fam214a	-0.8	0.00203602	Sema4g	0.7	0.00142665
Adssl1	1.9	2.13244e-05	Ighv1-78	1.7	0.00580584	Glo1	0.6	0.00205274	Pcx	-0.6	0.00143148
Lipo3	-0.9	2.14664e-05	Gm42429	1.1	0.00581124	Gm20753	3.4	0.00205479	Reg4	1.2	0.00143179
Tlcd1	-1.1	2.1489e-05	AC130815.1	-2	0.0058407	Erh	0.7	0.00206403	Sgip1	-0.9	0.00143555
Ifitm2	1.1	2.15669e-05	Il17d	-0.6	0.00588163	Plec	-0.6	0.00207188	Fdps	1	0.00143602
Zfp385b	1.2	2.17249e-05	Zfp580	-0.8	0.00587884	C4b	-0.9	0.00208637	Gm22706	4.7	0.00143411
Tox2	1.4	2.18532e-05	Rpl41	0.6	0.00589241	Fryl	-0.6	0.00209182	Mcts1	0.6	0.00144621
Gm36640	-1.5	2.23876e-05	1110002J07Rik	2	0.00590732	Zbtb25	-0.8	0.00209647	Ndrg2	-0.6	0.00146684
Mrps31	-0.9	2.24912e-05	Lrch3	-0.7	0.00591992	Hivep1	-0.7	0.00209947	Bcas1	-0.6	0.00146397
Ccl7	3	2.25566e-05	Cnr1	-0.7	0.00594288	Gm10020	0.7	0.00212034	Limk2	0.6	0.00146052
Mpnd	-0.9	2.26893e-05	Ltbp4	-0.6	0.00595059	Angptl4	-1.1	0.00212694	Psmb8	-1.2	0.00146202
Zfp260	-0.9	2.26863e-05	Pdgfrb	-0.6	0.00595829	Mmrn2	-0.8	0.00212768	Chid1	0.9	0.00145661
Ak4	1.4	2.27931e-05	Gm15222	-1.4	0.00597198	Uqcc2	0.7	0.00214079	Fam83d	-0.7	0.00146318
Mcee	-1	2.2893e-05	Hsd11b1	-0.9	0.00600641	Nipsnap1	0.6	0.00213601	Sema3a	-0.7	0.0014632
Slc13a1	-2.3	2.29698e-05	Clvs2	-0.8	0.00601934	Gm12098	-2.4	0.00214064	Nrg1	-1.2	0.00146778
Areg	1.5	2.30604e-05	Mcpt1	1.5	0.00601076	Gm15283	-1.8	0.00213694	AI427809	1.6	0.00146496
Ighv10-3	-3.3	2.32192e-05	Rin1	-0.6	0.00598447	Daam1	-0.6	0.00214681	Gm37568	2.4	0.00146376
Sectm1a	1.9	2.41085e-05	Notch2	-0.6	0.00600538	Gm47483	1	0.00215082	Nrxn2	-1	0.00147082
Vill	1.4	2.42355e-05	Iffo1	-0.7	0.00601732	Mill2	-0.7	0.00215471	Rnd1	-1.5	0.00147518
Abca1	0.9	2.4486e-05	Pkn1	-0.5	0.00601725	Plekhf1	-0.9	0.00215724	Ndrg4	-0.7	0.00148307
Ube2l6	1.8	2.46004e-05	Aak1	-0.5	0.00604499	Chd2	-0.6	0.00216296	Slc28a2	1	0.00149111
Immp2l	-1.2	2.48317e-05	Gjc1	-0.6	0.00605718	B230354K17Rik	0.7	0.00216273	Gm14066	-1.4	0.00149817
Mkks	-1.3	2.49298e-05	Crtc2	-0.6	0.0060725	Arhgap27	-0.6	0.00216857	Arhgap10	-0.8	0.0015006
Aamdc	-1	2.51328e-05	Prcp	0.6	0.00607278	Alg9	0.6	0.00218252	Zdhhc21	0.6	0.00151411
Ehbp1l1	0.9	2.52704e-05	Sec11a	0.5	0.0060823	Ndufs8	0.7	0.00218302	Cplx1	-1	0.00151093
Mapk4	1.2	2.5712e-05	Rpia	0.5	0.00609722	BB123696	-2.1	0.00218252	Rps10	1.2	0.00151018
9530082P21Rik	1.3	2.61892e-05	Chga	-0.7	0.00618956	Spint1	-0.6	0.00219426	Cldn23	-0.6	0.00151469
Igkv12-44	-3.7	2.62742e-05	Anxa9	1.1	0.00627751	Fam114a1	0.6	0.00218643	Ighv7-3	3.3	0.0015143
Numbl	0.9	2.66123e-05	Akr1c18	2	0.00627473	Zfp750	-1.1	0.00219234	Mgat4c	0.6	0.00151869
Ngfr	1.1	2.66546e-05	Mrpl21	0.5	0.00628674	Gstm6	1.1	0.00219008	9630013K17Rik	1.8	0.00153583
Gsap	1.3	2.71661e-05	Cyp27a1	-0.8	0.00624497	F830016B08Rik	-2.2	0.00219321	Nr1d1	-0.7	0.00153809
Fam114a1	-0.9	2.72734e-05	Tnfrsf14	0.7	0.00629716	Pitpnm2	-0.7	0.00219976	Spry1	-0.8	0.0015407
Igkv1-110	-2.8	2.72678e-05	Gm14964	-1.5	0.00629679	Irs1	-0.9	0.0022045	Mical1	-0.8	0.00154293
Pappa	1.4	2.74109e-05	Tmco1	0.5	0.00629817	Magt1	0.6	0.00220767	Shank3	-1	0.0015526
Il6st	1.1	2.75856e-05	Rps3a2	0.5	0.00625113	Flywch1	-0.6	0.00221226	Gm37204	2	0.00155495
Galnt5	-1.1	2.77197e-05	BC003965	0.6	0.00628305	Plekhd1os	1.5	0.00221479	Large1	-0.7	0.00155813
Defb37	-3	2.7906e-05	Ighg3	1.8	0.00630303	Gm8186	0.8	0.00221521	Gm12977	2.1	0.00156661
Ctsk	1.2	2.8061e-05	Gm49027	-0.8	0.00626062	Ly6d	1.1	0.0022207	Bend5	-1	0.00157867
Sct	-1.2	2.81299e-05	Gm7432	0.6	0.00631299	1110019D14Rik	0.9	0.00222804	Lifr	-0.7	0.00158303
Igkv3-2	-4.9	2.83831e-05	2510017J16Rik	-2	0.00632109	Gm36757	1.9	0.00222866	Adgrf5	-0.7	0.00158237
Gm10238	3.8	2.86397e-05	Smg6	-0.5	0.00635395	Kirrel	-0.6	0.00223205	Phox2a	-0.9	0.00158649
Arhgef10l	0.9	2.88823e-05	Polr2a	-0.6	0.00638262	Rtn4ip1	0.8	0.00224266	Ammecr1	0.7	0.00158735
Gm5424	1.1	2.89517e-05	Srgap1	-0.7	0.00637822	Foxo3	-0.6	0.0022425	Tvp23b	0.6	0.00159009
Tbc1d9	0.9	2.93076e-05	Gm8186	0.7	0.00638834	Pde3b	-0.6	0.00224786	Mamld1	-0.9	0.00159094
Pcdh17	-1	2.93841e-05	Napb	-0.6	0.00639599	Apoa4	-2	0.00225064	Slc25a20	-0.7	0.00159334
Syt1	1	2.95088e-05	Gnpda1	0.6	0.00642968	Gm4366	0.6	0.00225507	Syt8	1.4	0.00159589
Gns	1	2.97944e-05	Dchs1	-0.7	0.00645516	Urah	0.8	0.00226177	Dleu2	1	0.00159758
Gm44343	3.4	2.9875e-05	Mrpl24	0.5	0.00658227	Arrdc3	-0.6	0.00226	Map6	-0.8	0.00159991
Slc7a5	1.1	2.99437e-05	Bdkrb2	-0.7	0.00658842	Tom1l2	-0.6	0.00226579	1700007E05Rik	2.5	0.00160205
Hand1	1	2.99813e-05	Trio	-0.5	0.00659341	Eef1e1	0.8	0.002272	Fn1	-0.6	0.00160866
Nr4a1	1.3	3.02509e-05	Rassf5	-0.7	0.00655167	9530082P21Rik	-0.8	0.00227315	Cd74	-1.4	0.00161043
Gm5602	-1.5	3.04553e-05	Efna1	-0.6	0.00653227	Chrdl1	-0.7	0.00229297	Spns2	-0.9	0.00161422
Tcf7l2	0.9	3.05143e-05	Ccdc136	-0.7	0.00653519	Ankrd12	-0.5	0.0023013	Leng8	0.7	0.00161874
Gm10800	-3.6	3.0651e-05	Cetn2	0.6	0.00653865	Prdm6	-0.9	0.00230104	Wfikkn2	-1.1	0.00162501
Sowahb	0.8	3.09572e-05	Gmds	0.5	0.00657444	Gpr182	-0.9	0.00231239	Hspb1	-1.4	0.00163087
Rrbp1	0.9	3.11057e-05	Sectm1b	-0.7	0.00653692	Cdk18	-0.6	0.00231873	Fam43a	-1.1	0.00162975
Vmn2r-ps126	-1.9	3.11263e-05	Cpeb3	-0.7	0.00650285	Sap30bpos	-2.4	0.00231811	Tsc22d3	-0.9	0.00163485
Tubb3	0.9	3.12303e-05	Ppp2r3a	-0.5	0.0065866	Pnpt1	0.6	0.00232604	Lrrc32	-1	0.0016343
C1galt1c1	-1	3.13209e-05	Dact2	-0.6	0.00654954	Slc10a6	-1.4	0.00232481	Socs1	-1.7	0.001642
Emb	1.3	3.18544e-05	Akr1b10	0.7	0.00658374	Foxo1	-0.6	0.00233589	9330179D12Rik	-1.9	0.00164933
Rnf144b	1.3	3.19225e-05	Rps2-ps10	0.5	0.0065711	Prdm11	-0.8	0.00233502	Trim3	-0.7	0.00165312
Trim12a	1.2	3.2278e-05	Gm44744	3.3	0.00657761	Gm4294	0.7	0.0023339	Aspn	-0.7	0.00165834
Snhg18	-0.9	3.22538e-05	Gm830	1.2	0.00660372	Mrps25	0.7	0.00234467	H2-Aa	-1.6	0.00166315
Thsd4	0.9	3.23474e-05	Zyx	-0.5	0.00662201	Cd302	-0.7	0.00234956	Fndc10	-0.9	0.00165764
Slc12a8	-1.1	3.23974e-05	Hoxb5os	0.9	0.00662568	Lamc1	-0.6	0.00236036	Gm47483	1	0.00166103
Hist1h4n	-2	3.26847e-05	Bco2	0.9	0.00663574	Mrpl42	0.6	0.00235997	4930422I22Rik	1.8	0.00166245
Gm15953	-4	3.26555e-05	Acyp1	0.8	0.0066479	Gm12992	-1.2	0.00237173	4930448A20Rik	2.6	0.00168292
Rdh10	0.8	3.27302e-05	Gdf10	-0.8	0.00666924	Hnf4g	0.7	0.00238045	Cyth3	-0.6	0.00170909
Gm23971	-5.9	3.30683e-05	Mtor	-0.5	0.00667098	Cops9	0.7	0.002379	Ppp2r2c	-1	0.00170772
Tef	1	3.33685e-05	Polb	0.6	0.00668744	Sgip1	-0.7	0.0023899	Bcl7b	-0.6	0.00169589
Actn4	0.9	3.3395e-05	Sox10	-0.7	0.00667044	Gipc3	-1	0.00239567	Pnmal1	-0.9	0.00170294
Ism1	1.5	3.35103e-05	Rpl38	0.5	0.00668711	Pcbp3	-0.7	0.00240238	Irs1	-0.9	0.00170768
Rhbdf2	1.1	3.38435e-05	Gm10522	-1.2	0.00667599	Parp4	-0.6	0.00241309	Hrct1	-1.6	0.00171054
2023-03-03	1.3	3.43841e-05	Scnn1b	-1	0.00672189	Wdtc1	-0.6	0.00242029	Gm20045	1.1	0.0016973
Ms4a18	2.7	3.43941e-05	AI427809	1.3	0.00672205	Slc25a12	-0.6	0.00243061	Gm42671	2.3	0.00170579
Gm45540	-1.7	3.50412e-05	Slc25a12	-0.6	0.00675711	Ly75	-0.8	0.00244797	Gm20300	0.8	0.00170595
Hoxb5os	-1.4	3.52873e-05	Hr	0.7	0.00677629	Slc26a2	-0.8	0.00244687	Gm49331	1.2	0.00170976
Gm24950	-5.7	3.53669e-05	Ppp1r14b	0.6	0.00677442	Tmtc4	0.7	0.00244474	Hoga1	-1.5	0.0017214
Zfp955b	-0.9	3.5389e-05	Cend1	-0.8	0.00678255	Rpl15-ps3	0.7	0.00244141	Idi1	0.8	0.00172093
Chl1	0.9	3.62531e-05	Ptcd3	0.6	0.00680225	Serpinb5	0.5	0.00245567	Gm29560	1.7	0.00172059
Tbc1d2	1	3.63271e-05	Abi2	-0.6	0.00682359	Gm10478	1.6	0.00246067	Rpe	0.7	0.00172862
Slc27a2	1.7	3.66574e-05	Zfp46	-0.6	0.00683389	Rpl15	0.7	0.00247752	Dusp10	-0.7	0.00172708
Galnt7	-0.8	3.71695e-05	Kdr	-0.6	0.00683701	Cnpy2	0.6	0.00247602	Hsd11b1	-0.9	0.00174617
Ciart	1.7	3.71982e-05	Rps2	0.5	0.00686394	Gm13641	4.6	0.00248317	Agps	0.7	0.00174802
Gstt1	-1	3.75383e-05	Tex12	0.9	0.00689467	Gypc	-0.7	0.00248503	Zbtb16	-1.7	0.00174806
Acer1	-1.3	3.75213e-05	Spry1	-0.7	0.00689293	Tprn	-0.6	0.00248865	2010110K18Rik	1.9	0.00174642
Cyfip2	0.9	3.77135e-05	Tox2	-0.8	0.00688419	Rin1	-0.7	0.00249536	Gm38948	2	0.0017492
Nedd4l	1.1	3.78569e-05	Atp6v0e	0.6	0.00693961	Sp2	-0.6	0.00249868	Phox2b	-1	0.00175986
Nfkbib	0.8	3.79257e-05	Ints2	0.7	0.00696653	Cacna1d	-0.7	0.00251896	Robo4	-1	0.00176213
Fpgt	-1	3.80407e-05	Mob4	0.5	0.00696657	1600002K03Rik	0.8	0.00251855	Jdp2	-0.9	0.00176126
2810404F17Rik	-3.5	3.80999e-05	Dars2	0.6	0.00693698	Syt8	1.5	0.00252416	Gm45223	1.9	0.00177785
Gm11545	1.2	3.84003e-05	Trak1	-0.6	0.00695853	Pou6f1	-0.7	0.00253006	Gm45360	2.3	0.00177646
Stom	1.3	3.84969e-05	Mtss1l	-0.6	0.00695155	Ccl17	-1.7	0.00252904	Rtl8c	-0.9	0.00178287
Cib2	-1.5	3.86353e-05	Sec61g	0.6	0.00693407	Uhrf1bp1l	-0.6	0.00253709	Gm22009	1.9	0.00178927
Gm20300	-1	3.88249e-05	Gm27184	1.8	0.00695597	Gm8540	-1.2	0.00253472	Rrnad1	0.8	0.00179524
Gm49331	-1.6	3.89595e-05	Hnf4g	0.7	0.00698612	Gm43081	2.3	0.00254286	Dlgap3	-1.2	0.00180354
Sgk2	1.1	4.10822e-05	Pin4	0.5	0.00698378	Ptcd3	0.7	0.00256377	5730507C01Rik	1.5	0.00180388
Acsm3	-1.9	4.11148e-05	Peg13	-0.5	0.00701188	Selenom	0.6	0.0025718	Calcoco1	-0.8	0.00180701
Creg1	-0.9	4.11662e-05	Gpx3	-0.6	0.00702869	Gm32105	1.5	0.00257872	Bnip3	-0.9	0.00180738
1700001K19Rik	1.9	4.13315e-05	Rprd2	-0.6	0.00703288	Bhlha15	1.3	0.00258122	E030037K01Rik	-2.2	0.00182484
Mirt2	5.5	4.14541e-05	Tspyl2	-0.6	0.00707095	Kif13b	-0.6	0.0025866	Ctsk	-0.8	0.00183837
B4galt4	-0.9	4.17082e-05	Gab2	-0.8	0.00710008	Parm1	-0.6	0.00259232	App	-0.7	0.00184928
Selenom	-0.9	4.2048e-05	Eef1a2	-0.6	0.00710175	Phb	0.6	0.00260908	Slc6a17	-0.8	0.00184136
Cdk18	1.1	4.22284e-05	Rev1	-0.7	0.00712017	Garnl3	-0.7	0.00261016	Fzd4	-0.8	0.00184451
1110038F14Rik	1.1	4.22175e-05	Cntfr	-1	0.00712648	Tent5b	-1.2	0.00262572	Pla2g16	-1.2	0.00185089
4930511M06Rik	-2	4.29125e-05	Gab1	-0.5	0.00713257	Tgtp1	-2.1	0.00262432	Armcx5	-1.1	0.00184283
Mad2l2	1.1	4.31933e-05	Cdk5r2	-0.8	0.00711925	Rfc2	0.6	0.00263086	Gm4995	2.5	0.00184961
Ass1	0.9	4.31866e-05	4833427F10Rik	-1.7	0.00710856	Arap3	-0.8	0.00263828	AC130815.1	-2.1	0.00184961
Gm15922	2.2	4.33102e-05	Sema3g	-0.8	0.00714466	Aamdc	0.7	0.0026369	Olfml2b	-0.7	0.00186569
Angptl7	3.3	4.34975e-05	Mindy4	-0.8	0.00715479	Vps37d	-1	0.00264871	Gm28151	1.2	0.00186785
Thrsp	-2.8	4.37115e-05	Rab3c	-0.5	0.00717711	Slc8b1	-0.7	0.00266555	Fam219a	-0.7	0.00189514
Igkv4-91	-3.2	4.37564e-05	Cct8	0.5	0.00718267	Batf2	-0.9	0.00267199	4930523C07Rik	-0.7	0.00190029
Gm40922	-2.8	4.40266e-05	Gm12366	0.6	0.00722137	Sik2	-0.6	0.00268052	Gm45540	1.3	0.00189885
E330009J07Rik	-1	4.47296e-05	Itih3	-1	0.00729094	Ssbp2	-0.6	0.00269549	Map7d2	-0.9	0.00191129
1700056E22Rik	1.9	4.47164e-05	Gatb	0.6	0.00727273	Prdx3	0.6	0.00269012	Lrp11	-0.8	0.00192495
Ugt1a7c	-1.3	4.49654e-05	Hand1	-0.7	0.00727976	Immp1l	0.7	0.00269629	Myh10	-0.6	0.00192658
Itgb2	1.4	4.5041e-05	Ifit3b	-1.2	0.00729054	Tmem154	-0.9	0.00269603	Apol6	-0.9	0.00192613
Cpm	-0.9	4.51531e-05	Mir23b	-2.5	0.00726852	Gm46522	1.1	0.00269092	Gm16124	-1.2	0.00193173
Rap1gapos	-2.4	4.52371e-05	Gm10736	0.6	0.00728108	9530018H14Rik	-0.9	0.00270259	Cpeb1	-0.9	0.00194153
Tmem229b	1.1	4.58324e-05	Bzw2	0.6	0.00731188	Gstm4	0.7	0.00270924	Gm18001	2	0.0019525
Gm2564	2.6	4.64626e-05	Kank3	-0.7	0.00730793	Gm7432	0.7	0.00271683	Rasgef1c	-1	0.00195599
9530036O11Rik	-2.2	4.65215e-05	Gm37144	1.1	0.00730496	Ppa2	0.6	0.00272288	Cul9	-0.8	0.0019565
Gm12251	0.9	4.71632e-05	Wwc1	-0.6	0.0074253	Cacna1c	-0.6	0.00272255	Zdhhc8	-0.7	0.00195914
Ceacam1	0.9	4.74245e-05	Llph	0.5	0.00736228	Lamb2	-0.5	0.00272813	1110019D14Rik	1	0.00196383
Mad2l1bp	0.8	4.75623e-05	Cyp39a1	0.7	0.00735291	Ugt2b36	1.7	0.0027388	Gm27149	1.1	0.00198037
Panct2	-2	4.76319e-05	Mbd1	-0.5	0.00744525	Por	-0.7	0.00274459	Ift57	-0.8	0.00198233
Gdf10	1.1	4.77318e-05	Frmd4a	-0.6	0.00741986	Myzap	-0.7	0.00275016	Ikbke	0.7	0.00199012
Lap3	1.1	4.79075e-05	Rps3a1	0.5	0.00737941	Alg6	0.8	0.00275473	Arhgap31	-0.7	0.00199759
Klra2	1.9	4.85118e-05	Nos3	-0.9	0.00743686	Srsf3	0.6	0.00275883	Dbn1	-0.7	0.00199864
Cth	-1	4.87572e-05	Fam208b	-0.6	0.00740627	Naga	-0.6	0.00276719	Gm12454	0.8	0.00199839
Sipa1l2	0.9	4.90445e-05	Rps29	0.5	0.00740377	ccdc198	1.3	0.00277058	Gm26944	1.6	0.00199759
Ear-ps3	-6.1	4.98237e-05	Atp1b2	-0.7	0.00744692	Fam43a	-1.1	0.00277509	Gm5802	4.7	0.00201546
Klf15	1.4	5.02154e-05	Vps37d	-0.9	0.00741769	Mef2d	-0.5	0.00279325	Sqstm1	-0.6	0.00201939
Clip3	1	5.09659e-05	Mtln	0.6	0.00742938	Pebp1	0.6	0.00280199	Paqr8	0.8	0.00202244
Ahi1	0.9	5.10217e-05	Tmem69	0.6	0.00740842	C330018D20Rik	0.7	0.00280759	Vps11	-0.6	0.00202363
Tnc	1	5.10479e-05	Pla2g2a	1.7	0.00744368	P4htm	-0.9	0.00284625	Slc22a13b-ps	1.8	0.0020302
Cd47	0.9	5.14257e-05	Ptk2b	-0.5	0.00740833	Nhp2	0.8	0.0028582	Gpr161	-0.9	0.00203931
Chordc1	-1.3	5.15255e-05	Gpx2-ps1	1.3	0.00743285	Arhgef26	-0.6	0.00285988	Arhgef39	0.7	0.00203844
Slc35a1	-0.9	5.16406e-05	Pard6g	-0.8	0.00746179	Pla2g4f	-1.2	0.00285314	Satb1	-0.8	0.00204422
Slc17a4	-1.7	5.18444e-05	Eef2k	-0.5	0.00747514	Gal3st2c	-0.9	0.00285821	Gm16540	4.7	0.00205504
Hk1	1	5.18299e-05	Mrpl15	0.5	0.00748378	Setbp1	-0.6	0.00286811	Rgs7bp	-0.7	0.00205987
Apoe	0.8	5.31018e-05	Gm17511	1.4	0.00750851	Cct8	0.6	0.00287735	Rab12	-0.6	0.00208694
Prap1	-2.2	5.30738e-05	A530030E21Rik	2.4	0.00750177	Gm28875	-0.8	0.00288709	Reck	-0.8	0.0020933
Hcar2	1.8	5.31177e-05	Olfm2	-0.8	0.00751553	AC165079.1	0.7	0.00288459	Pnpla7	-0.8	0.0020821
Kdm1b	-0.9	5.31706e-05	Stxbp1	-0.6	0.00752864	App	-0.6	0.00289445	Zfp516	-0.7	0.00208921
Metrnl	0.8	5.35492e-05	Atp5e	0.6	0.0075467	Tor1aip1	-0.6	0.00289583	D330041H03Rik	1.2	0.00209479
Zfp937	-1.2	5.36084e-05	Hist1h2bc	0.7	0.00762515	Gm8979	0.8	0.00289528	Il11ra1	-0.6	0.00208864
Zfp961	-0.9	5.38094e-05	Ntn1	-0.6	0.00761586	Ube2s	0.6	0.00290414	Gm21781	0.9	0.00209107
Lgals12	-1.5	5.39395e-05	Ciita	-1.1	0.00762887	Tfam	0.6	0.00291135	Gm38293	2.5	0.00208038
Slc35f5	-0.8	5.41999e-05	Ppid	0.6	0.00761415	Kcna2	-0.7	0.00291552	3110080O07Rik	4.5	0.00208382
Gm45871	-1.3	5.41991e-05	Fkbp4	0.7	0.00761422	Lgals1	1	0.00292498	Xaf1	-1.3	0.00210304
Dapp1	1.3	5.42514e-05	Gm16199	1	0.00760369	Gm11915	-1.6	0.00292718	Gm14286	1.1	0.00210383
Tnip1	0.9	5.4345e-05	Spsb1	-0.6	0.00765218	Cd163	-0.9	0.00294127	Ccl2	-1.6	0.00211034
Hist1h4j	-2.1	5.44805e-05	Nfat5	-0.5	0.00768248	Ms4a5	1.3	0.00294941	Ptpn21	-0.6	0.002114
Ifit1bl1	1.7	5.44495e-05	Pnpla2	-0.7	0.00767716	Rps2	0.6	0.0029554	Gm43071	1.1	0.00212046
Zfp469	1.8	5.50769e-05	Alox5	-0.8	0.00771789	Ap1s3	-0.6	0.00295968	Upp1	-2	0.00212407
Gm10481	0.8	5.51749e-05	Ost4	0.5	0.00771157	Proc	1.2	0.00296963	Slc39a6	-0.8	0.00213699
Kctd14	-0.8	5.52781e-05	Zfp469	-1	0.00770785	Mettl23	0.7	0.00296747	Nav2	-0.6	0.00213732
Gm36757	-2.3	5.52299e-05	Slc6a20a	-1	0.00772522	Stx1b	-0.7	0.00298483	Sox12	-0.8	0.00214337
Igkv4-59	-2.4	5.57737e-05	Sfxn3	-0.5	0.00776199	Slc3a2	-0.6	0.00299448	Cspp1	0.7	0.00214312
Ier5l	1.2	5.6006e-05	Csrp2	0.5	0.00777846	Ackr1	-0.8	0.00301067	Gm14226	-1.5	0.00214448
C2	1.5	5.66578e-05	Far1	0.6	0.00779523	Ipo7	0.5	0.0030196	Akr1e1	0.7	0.00214689
Acer3	-1	5.66394e-05	Wdr55	0.6	0.00780166	Gm37254	0.8	0.00301949	Gab2	-0.8	0.00215484
Zfp329	-1.1	5.68158e-05	Capg	0.6	0.00780699	Hoxb7	1.4	0.00303159	Ighv1-64	1.9	0.00215426
Mpzl3	-0.8	5.68629e-05	Gm10131	0.6	0.0078076	Sema3g	-0.9	0.00303728	Pfn2	-0.7	0.00215678
Isl2	1.4	5.69163e-05	Rgs6	-0.7	0.0078284	2810029C07Rik	-1.7	0.00305195	Lhfp	-0.7	0.00216283
Lamb3	1	5.72408e-05	Ubc	-0.6	0.00784911	Alkbh1	0.7	0.00305506	Igkv8-27	2.4	0.00216137
Ighv1-85	-3.1	5.73547e-05	Slc2a4	-0.6	0.00784415	Hsd11b2	-0.6	0.00307479	Tmem38b	-0.6	0.00216513
Sod3	1	5.76951e-05	Znrf1	-0.5	0.00785289	Krt20	-0.6	0.00307597	Iglj3	-3	0.00217386
Akr1e1	-0.9	5.78302e-05	Gm8355	0.5	0.00786598	Ndufa4	0.6	0.00307905	Dchs1	-0.9	0.00218726
Adrm1	0.9	5.80702e-05	Gm32105	1.5	0.00787535	Pdpr	-0.6	0.0031003	Ephb6	-1	0.002196
Pianp	1.2	5.82611e-05	L2hgdh	0.6	0.00789902	Nudt2	0.7	0.00311208	Porcn	-0.9	0.00219971
Kdm5d	-0.8	5.83589e-05	Arrdc4	-0.7	0.00789791	Gm19938	2.1	0.00311167	Hnrnph1	0.7	0.00221166
Spock2	0.9	5.84243e-05	Hsd3b3	0.7	0.00790962	Ciao2a	0.6	0.00312531	Clca3a2	1.5	0.0022105
6430710C18Rik	1.9	5.85247e-05	Prpsap2	0.6	0.0079597	Gm22362	-4.6	0.00313196	Zc3h6	-1.1	0.00221849
Znrf1	0.8	6.04286e-05	AC138768.1	-1.8	0.00795914	Twf2	0.7	0.00314295	Gm20688	2.3	0.00222631
H2-T23	1.3	6.05314e-05	Mtmr4	-0.5	0.00796942	Mrps22	0.7	0.00314358	Gm37893	1.4	0.00222961
Akr1c13	-1	6.12424e-05	Fcrls	1.5	0.00799635	Coa4	0.6	0.0031424	Pdlim4	-0.6	0.00223281
Lax1	-1.3	6.13678e-05	Serpina3n	-1	0.00800229	Trpm6	-1.5	0.00315296	Mtif2	0.6	0.00223831
Mt1	2	6.15148e-05	Eif2s1	0.6	0.0079986	Atg9a	-0.6	0.003176	Nme2	-1.7	0.00223618
Adar	1	6.23607e-05	Tnrc18	-0.5	0.00798201	Soat2	-1.2	0.00318419	Gm44824	2.9	0.00223676
Tat	1.1	6.24781e-05	Gm5815	-2.5	0.00803522	Tsfm	0.7	0.00318805	Alkbh1	0.8	0.00224251
Gm5420	-3	6.24336e-05	Mtif2	0.5	0.00805191	Eif3j2	0.6	0.0031859	Gm3336	0.7	0.00225294
Tns2	0.8	6.41198e-05	Lsm7	0.6	0.00805437	Golph3l	0.5	0.0031934	Aim2	0.6	0.00225526
Hif3a	1.4	6.43465e-05	Gm6863	0.5	0.00805878	Hyls1	0.8	0.00319295	H2-D1	-0.8	0.00225705
Agpat4	0.8	6.43905e-05	Lyve1	-0.6	0.00808087	Foxj2	-0.6	0.00319788	Gem	-0.8	0.0022593
Abhd12	0.8	6.43331e-05	Tom1l2	-0.5	0.00810926	Tcp11l2	-0.6	0.00320576	Chd5	-0.9	0.00228268
Chpf2	1	6.67131e-05	Gm14044	0.9	0.00811505	Rgs6	-0.8	0.00320837	H2-Ab1	-1.2	0.00228249
Atcayos	1.7	6.67344e-05	AI661453	-0.6	0.00817111	Gm47708	-1.4	0.00320699	Gm18935	2.8	0.00228133
Bcar3	0.8	6.68985e-05	Gm8225	0.6	0.0081689	Tceal9	0.8	0.00321299	Papln	-1	0.00228884
Igkv13-84	-4.7	6.68414e-05	Grik5	-0.6	0.00820628	Ncor2	-0.5	0.00322341	Arhgef26	-0.6	0.0022941
Ighv7-3	-4.1	6.83249e-05	Fam111a	0.8	0.00820476	Hsph1	0.9	0.0032275	Gm38082	1.5	0.00229374
Gm36899	-2.8	6.82721e-05	Sorbs1	-0.6	0.0082204	Ndufaf2	0.7	0.00322774	Rgs16	-1.1	0.00230355
Kpna2	-1	6.90459e-05	Xpo1	0.6	0.00828047	Ccdc28a	0.6	0.00323732	Mical3	-0.6	0.00230789
Rph3al	-1.1	6.92866e-05	Mboat2	-0.7	0.00827627	Ndufs6	0.6	0.00325409	Tbkbp1	-0.9	0.00231149
Ccr1	1.6	6.93193e-05	Camk2n2	-0.7	0.00826825	Igsf11	-0.9	0.00325593	Tbc1d8	-0.7	0.00233247
Ighv1-39	-4	6.93274e-05	Col4a2	-0.6	0.00829154	Celf4	-0.7	0.0032466	Rora	-0.7	0.00233469
Scgb2b10	-4.3	6.92342e-05	Chil3	-1.8	0.00829958	Abhd12	-0.5	0.00325965	Atp1a1	-0.7	0.0023445
Nectin3	-0.8	6.97757e-05	Bicral	-0.5	0.00833652	Icam1	-0.9	0.00325701	Hsd3b3	0.8	0.00234054
Nfkbiz	0.9	6.98811e-05	Apol9a	-1	0.00834033	Ptges3l	1	0.00325011	Ighv1-9	2.2	0.00234453
Smap2	0.9	7.00935e-05	Cd19	2	0.00835741	Ufsp2	0.6	0.00326489	Ephx1	-0.7	0.00234988
Ighv1-19	-5.3	7.0051e-05	Rffl	-0.6	0.00841221	Mapk4	-0.8	0.00327269	Ryr2	-0.8	0.00236087
2023-09-03	1.2	7.05309e-05	Eef1akmt1	0.7	0.0084076	Praf2	0.8	0.00327467	Kcnmb1	-0.8	0.00236418
Penk	0.9	7.18154e-05	Kti12	0.7	0.00840216	Gm7879	1	0.00327297	Sema4c	-0.7	0.00236904
Hist1h2ad	-2.1	7.22519e-05	Gm12250	-1.6	0.00840832	Sh3d21	-0.7	0.00327858	Bag3	-0.5	0.00236913
B3galt5	1.5	7.23354e-05	Sdk2	-0.7	0.00843063	Gmds	0.6	0.00328552	Rasd2	-0.8	0.00237983
Gm7030	1.8	7.29933e-05	Btg1	-0.5	0.00843857	Coq3	0.6	0.00329713	Gm24920	4.7	0.00237968
Vdac3-ps1	-0.8	7.3111e-05	Ctdp1	-0.5	0.00844648	Uba5	0.5	0.0032917	Fyb2	1	0.00237604
Calcb	-1.4	7.3353e-05	AC154763.2	-3.2	0.008456	Rnf24	-0.7	0.00329528	Xdh	-1	0.00238866
Tgfbi	0.8	7.33719e-05	Spcs2	0.5	0.00847856	Rps19bp1	0.6	0.00330053	Ptpn14	-0.7	0.00239489
Tmem130	1.3	7.36401e-05	Tns1	-0.6	0.00847782	Gm20275	1.3	0.00331423	Plekho1	-0.6	0.00240273
Cd83	-1.2	7.40558e-05	Elmo1	-0.6	0.00850928	Swi5	0.6	0.00332304	Myl7	1.1	0.00240374
Psme1	1.1	7.4035e-05	Gm36584	-4.3	0.00852918	Gm45004	4.5	0.00332225	Slc10a5	0.8	0.00240542
Capg	0.9	7.45924e-05	Ormdl1	0.6	0.00853936	Ptpn21	-0.6	0.00332691	Naip2	0.6	0.00240921
Igkv8-27	-3.3	7.49803e-05	Gal3st2	-0.8	0.00855087	Zscan25	-0.7	0.00335289	Eng	-0.7	0.00242914
Selenbp2	-0.9	7.54625e-05	Cyfip2	-0.5	0.00857289	Ppih	0.7	0.00335815	Synpo	-0.5	0.00242803
Hopx	-1.1	7.60701e-05	Ptpn23	-0.5	0.00861878	Dyrk1a	-0.5	0.00336199	Gm16090	2.2	0.00243917
Sgip1	1	7.69478e-05	Cmpk2	-0.9	0.00863693	Igkv12-44	2.2	0.0033647	Cyp4f40	1.1	0.00244167
Msn	1	7.68607e-05	Gm15133	-1.2	0.0086558	Hacd1	0.6	0.00336886	Gm37969	1.3	0.00243993
Me1	-1	7.69542e-05	Gm49256	2.2	0.0086498	Bcas1	-0.6	0.00337724	Agpat3	-0.5	0.00244568
Vamp7-ps	-1.2	7.7302e-05	Cnksr3	-0.5	0.00866822	Timm13	0.6	0.00338119	Fhod3	-0.9	0.00244598
Mb21d2	1	7.74713e-05	Gm12696	0.9	0.00870272	Rnf152	-0.6	0.00338338	B4galnt2	1	0.00246193
9230116N13Rik	2.1	7.77407e-05	Gm20300	0.6	0.00871261	Mrpl21	0.6	0.00340445	Pick1	0.7	0.00247244
C1qtnf1	1	7.88073e-05	Erh	0.6	0.00872263	Il6ra	-0.7	0.00342182	Gm37589	1.9	0.00247646
Gm32540	-1.7	7.88541e-05	Fhod3	-0.7	0.00875199	Me2	-0.7	0.00343678	Fkbp10	-0.7	0.00248276
Cul7	0.9	7.89667e-05	Ptpn13	-0.6	0.00875327	Tnrc18	-0.6	0.00343279	Pcdh7	-0.6	0.00248491
Lcp2	1.2	7.93049e-05	Hspa4l	0.5	0.00878304	Nav2	-0.6	0.00343361	Gm37472	2.3	0.00248386
Sema4c	0.9	7.92618e-05	Bicdl1	-0.5	0.00877853	Igkv6-17	2.2	0.00343392	Gm37850	1.5	0.00248921
Hibch	-1	7.93459e-05	9430091E24Rik	-0.8	0.0087756	Sh3bgr	0.8	0.00344039	Slc19a1	-0.9	0.00252245
Ptafr	1.1	7.91824e-05	Ighv1-76	-1.9	0.00877765	Meis2	-0.6	0.00344948	AC073683.1	3.3	0.00252202
Amot	-0.9	7.99053e-05	Fzd7	-0.5	0.00880555	Xylt1	-0.7	0.00345506	Fat4	-0.8	0.00252591
Tbkbp1	1	8.0321e-05	Iigp1	-1.8	0.00880204	Slc7a14	-0.7	0.00346373	Gm20404	2.3	0.00252815
Fam198b	-0.9	8.20128e-05	Gm9083	1	0.00880549	Pxdc1	-0.8	0.00346805	Phkb	0.7	0.00253225
Slitrk6	-1.4	8.33806e-05	Pebp1	0.5	0.00881799	Clec14a	-0.6	0.00347125	Sntg2	-0.7	0.00253489
Alpl	2.1	8.38569e-05	Mill2	-0.6	0.00882358	Sox12	-0.7	0.00350972	Gprasp2	-0.9	0.00253932
Arfip2	-0.8	8.40361e-05	Rpusd4	0.6	0.00883285	Ehd3	-0.7	0.00352504	Cul7	-0.7	0.002547
Azin1	-0.9	8.42269e-05	Gm6564	2.5	0.00889139	Lmo7	-0.6	0.00352706	Gm16755	1.5	0.00254702
Grrp1	1.3	8.4517e-05	Ptges3	0.5	0.00888658	Olfr56	-1.8	0.00355578	Akr1c13	0.6	0.00256115
Hspb8	1.2	8.47607e-05	Hebp2	0.8	0.00890531	Gm10120	1	0.00355304	Zfp46	-0.6	0.00257175
Gm11827	2.6	8.51162e-05	Ltb4r1	-0.8	0.00891892	Gm47917	1.3	0.00357595	Gm7579	2.4	0.00256963
Tapbpl	1.2	8.52075e-05	Gm10320	0.9	0.00891613	Samd4b	-0.6	0.00358321	Gm8290	3.7	0.00257753
Bcl2a1d	1.4	8.59172e-05	Tnfsf13	0.9	0.00893637	Prickle1	-0.6	0.00359141	C530043K16Rik	1.3	0.00258232
Ryr2	0.9	8.63147e-05	Cdk18	-0.6	0.00895714	Timm17b	0.6	0.00360543	Pabpn1	0.6	0.00260055
Nckap5	1.2	8.68248e-05	Gm15753	-1.2	0.00895559	Mir145a	-1.1	0.00361274	Pnisr	0.5	0.00259649
Galk2	-0.8	8.7442e-05	Igtp	-1.6	0.00897592	Tgtp2	-1.9	0.0036138	Iglc2	-2.2	0.00259708
Akna	1	8.82749e-05	1500011B03Rik	-0.7	0.00899396	Ak6	0.8	0.00361782	Gm13171	2.6	0.00259228
Ackr1	1.2	8.84124e-05	Gm24959	2	0.00901176	Cyp3a13	-0.7	0.00362292	Gm20633	-1.5	0.00259981
Rai14	-0.8	8.9126e-05	Mef2d	-0.5	0.00902125	Scd2	0.9	0.00364221	Gm28512	-0.9	0.00259652
B3gnt3	0.9	8.91336e-05	Frmd6	-0.5	0.00905113	Eef1g	0.6	0.00363973	Rida	0.9	0.00263125
Ccpg1os	-1.3	8.90861e-05	Gtpbp2	-0.5	0.00909225	Canx	0.5	0.00367157	Insyn1	-1	0.00263599
Hist1h2af	-2.4	9.00963e-05	Tmem70	0.5	0.00909545	Slc26a3	-1	0.00368446	Fosb	-1	0.00264168
Lamc1	0.8	9.02874e-05	Fer1l6	-0.6	0.00909118	Rdm1	0.7	0.00369863	Gmcl1	0.6	0.00264976
Samd12	-1.3	9.11426e-05	Btnl2	-0.6	0.00911568	Nampt	-0.8	0.00370174	Ltbp3	-0.7	0.00266689
Gm32817	-2.1	9.12349e-05	H2-T23	-0.8	0.00911627	Ncoa6	-0.6	0.00370794	Sdc3	-0.6	0.00266601
Gch1	0.8	9.13617e-05	Gm26902	-1.6	0.00912384	Gm18733	-1.5	0.00370539	Astn2	-1	0.00265768
Fmnl1	1.2	9.17356e-05	Gm10177	0.7	0.00913244	Gm27785	-2.8	0.00372285	Spon1	-0.7	0.00266293
Arf3	0.9	9.18269e-05	Chd5	-0.6	0.00916629	Tmem8b	-0.7	0.00373158	Ccrl2	-1.4	0.0026655
Pfkfb3	1.1	9.22239e-05	Syt8	1.4	0.00916562	Rps26	0.6	0.00373771	Gm43336	1.7	0.00266009
Rnu2-10	-5.6	9.30404e-05	Gm11626	-4.3	0.00915797	Scara5	-0.8	0.00374257	Ifitm3	-0.9	0.00267158
Gm13446	-1.3	9.44454e-05	Alkbh7	0.6	0.00918576	Ndrg2	-0.5	0.00377001	AC154258.1	1.5	0.0026784
Uba6	-1	9.4545e-05	Id2	-0.7	0.00918285	Plk2	-0.6	0.0037722	Sod3	-0.8	0.00268683
Gm9774	1	9.52073e-05	Tmie	-0.9	0.00920869	Hhatl	-1.1	0.00376278	Csf1	-0.8	0.00268942
Cbfa2t3	-1.3	9.54852e-05	Reps2	0.5	0.00925532	Ltbp4	-0.7	0.0037575	Sgce	-0.7	0.00270144
Ncor2	0.8	9.54987e-05	5730419F03Rik	1.2	0.00926089	Coa6	0.8	0.00377163	1700056E22Rik	-1.3	0.00269955
Grn	1.1	9.55845e-05	Uhrf1bp1l	-0.5	0.00930366	Gm10420	0.7	0.00376786	3110056K07Rik	0.9	0.00270782
Bet1	-0.9	9.69699e-05	Slc17a4	1.1	0.00934317	1700018L02Rik	-1.2	0.00376332	Naip1	0.6	0.00271468
Efna5	1.1	9.70795e-05	Diaph3	1.1	0.00931734	Il22ra1	-0.8	0.00378363	Galnt18	-0.8	0.00272505
Afg1l	-1	9.73309e-05	Svil	-0.6	0.00932012	Llph	0.5	0.00379022	Dpp7	0.9	0.00274238
Sgms2	-0.8	9.79973e-05	Slx4ip	0.7	0.00934027	Gsdmcl2	1	0.00378756	Taf1d	0.6	0.0027446
Krt23	1.4	9.92948e-05	Fam219a	-0.6	0.00933275	As3mt	0.6	0.00379587	Zfp169	0.8	0.00274392
Phox2a	1.1	0.000100675	Hmbs	0.5	0.00934614	Hpf1	0.6	0.00380047	Plod1	-0.6	0.00275206
Tgm2	1	0.000101054	Zfp750	-1.1	0.00930585	Srgap1	-0.7	0.00382197	Csnk1e	-0.6	0.00275812
Slc9a3r1	0.9	0.000101371	Alg14	0.6	0.00928972	Fut4	-1	0.00383812	Gm26901	1.4	0.00275727
Vegfd	1.9	0.000101661	Gm12346	0.6	0.00933192	Rtn4rl2	-1.1	0.00383585	Ltbp1	-0.8	0.00277328
Ighv1-81	-2.4	0.000102314	Gm37783	-2.1	0.0093062	Cks2	0.6	0.00383894	Garnl3	-0.8	0.0027765
Ero1l	0.8	0.00010278	Slc27a2	-1.1	0.00938077	Fhdc1	-0.7	0.00384233	Slc25a4	-0.5	0.00278342
Lyrm7	-1.1	0.000103921	Rhoj	-0.8	0.00937449	Snrpd3	0.6	0.00385201	Tff3	-0.7	0.00278782
Ptpn23	0.9	0.000104223	mt-Tw	-1.5	0.00937333	Gm10131	0.7	0.00385635	Ccdc8	-0.8	0.00279587
Ehf	-0.8	0.000105214	Gm14963	1.3	0.009426	Nxpe1-ps	3.2	0.0038656	Trafd1	-1	0.00279676
Tm6sf2	1.3	0.000105318	Npr2	-0.6	0.00947874	Polb	0.6	0.00388506	Cxcl14	-0.7	0.00282561
Gm42568	-2.2	0.000106049	Gm11826	1.1	0.00947845	Efnb2	-0.6	0.00389026	Gt(ROSA)26Sor	0.6	0.00282514
Adh5	-1	0.000106569	Rab11fip5	-0.6	0.00949395	Impact	-0.5	0.00389986	Gm15982	3.3	0.00282806
B3gnt7	2	0.000107708	Gm28913	1.8	0.00952561	Trabd2b	-0.8	0.00389953	Dusp19	0.9	0.00285261
Myo1a	1.1	0.000107817	Sord	0.8	0.0095378	B3gnt6	0.7	0.00389979	Smim3	-0.8	0.00285603
Furin	1	0.000108568	Camta1	-0.5	0.00958178	Gm16263	3.4	0.00390611	Slc48a1	-0.5	0.00286336
Gm38320	-2.3	0.000109419	Actn4	-0.5	0.00958763	Anpep	-0.8	0.00391205	Egln1	-0.5	0.00287078
Gm37494	-0.8	0.000109727	Eef1g	0.6	0.00958876	Fam126a	-0.7	0.00391686	Igkv6-32	-2.2	0.00287529
Klhl29	0.9	0.000109917	Tgfa	-0.5	0.00959691	Igkv6-23	2.1	0.00392154	Rnf157	-0.8	0.0028995
Carnmt1	-0.8	0.000110651	Lamb2	-0.5	0.00961025	Mir7049	4.5	0.00392316	Pitx1	-0.9	0.0029283
Igip	-0.8	0.0001107	Mydgf	0.5	0.00966332	Syt1	-0.7	0.00393019	Map3k6	-0.8	0.00293077
Smad1	0.9	0.000111118	Fastkd2	0.6	0.00967361	Rhou	-0.6	0.00393004	Mbnl3	0.9	0.00293741
Slc35e3	-0.9	0.00011441	Rnf213	-0.8	0.0096676	Trappc1	0.5	0.00393266	Nlrc4	0.5	0.00293353
Pde4b	1	0.000114918	Mrps28	0.6	0.00971691	Rps21	0.6	0.00394024	Dip2c	-0.6	0.00292765
Thbs2	0.8	0.000115252	Nampt	-0.7	0.00972581	Gm4737	0.6	0.00393793	Mir8103	2.1	0.00293623
Gprc5a	1.2	0.000115716	Hnrnph1	0.6	0.00976206	Neu1	-0.7	0.00394367	Ppip5k2	0.6	0.00294201
Gm20735	1.2	0.000116154	Ccpg1os	0.8	0.00976112	Mrps10	0.6	0.00395127	Snap25	-0.6	0.00294981
Itgb4	1.1	0.000116418	Dhx58	-0.9	0.00980545	1110008P14Rik	0.7	0.00398154	Prkd3	-0.6	0.00295313
Prph	0.8	0.000116804	Daam1	-0.5	0.00978506	Rin3	-0.6	0.00397544	Igkv4-91	2.6	0.002965
A530030E21Rik	-2.3	0.000117557	Snrpd2	0.5	0.00979604	Hist1h2be	0.9	0.00398054	Zfpm1	-0.8	0.00297127
Trem2	1.5	0.000117944	Pcdhb17	-0.8	0.00980345	Cmip	-0.6	0.00400025	Nfix	-0.6	0.00298569
Fbln7	-1.3	0.000118008	Gm22849	3	0.0097971	Zfp937	0.8	0.00400983	Gal3st2	-0.8	0.00299711
Gstz1	-0.9	0.00011864	Tmem63b	-0.6	0.0098168	Atp5k	0.5	0.00401781	Lurap1	-0.8	0.00302078
Ccdc91	-0.9	0.000119775	Scarna2	1.3	0.0098397	Rn7s2	4.6	0.0040212	Chst12	-0.7	0.00303077
G0s2	1.2	0.000120047	Samhd1	-0.9	0.0098635	Kcnd3	-0.7	0.00405254	Setbp1	-0.6	0.00304121
Arhgap23	0.8	0.000120042	Celf4	-0.6	0.0098913	Gm37652	2.7	0.00405096	Pcsk2	-0.9	0.00304098
Mob4	-0.9	0.000121875	Atp5j2	0.6	0.00988499	Alkbh7	0.7	0.00406747	Tra2a	0.7	0.0030551
Mx2	1.8	0.000122383	Sccpdh	0.5	0.00989211	Sfrp5	-0.9	0.00406544	Mmp3	-0.9	0.00305823
Cplx1	1.1	0.000122406	Best2	-1.6	0.00989521	Rps11-ps2	1.1	0.00406954	Slc12a4	-0.7	0.00307446
Ndst1	0.8	0.00012325	Gm7765	1.2	0.00990279	Rps2-ps6	0.6	0.00406217	Slc8a2	-0.8	0.00307855
Serpina3g	1.7	0.000123762	Pcdh20	-0.9	0.00991811	H2-Q10	0.8	0.00407379	Tspyl2	-0.7	0.0030778
Gm1123	-1.1	0.00012412	Psrc1	0.9	0.0099198	Slc8a3	-0.9	0.00407816	Gm39526	2	0.00308349
Mt2	2.4	0.000126065	Gpam	-0.5	0.00995319	Pycr1	1.2	0.00408263	Id2	-0.8	0.00309232
Usp2	1.1	0.000127091	Lyst	-0.5	0.00996546	Slc17a4	1.2	0.00408975	Gm44816	2.7	0.00310691
Synpo	0.8	0.000127283	Slc5a9	0.7	0.00999228	Smurf1	-0.5	0.00409143	St3gal5	-1.1	0.00312114
Eno2	0.9	0.000127586	Cldn4	-0.6	0.00998354	Gab1	-0.6	0.00410519	Med13l	-0.6	0.00312791
Ugt2b38	-2.3	0.000127802	Samd5	0.8	0.00998678	Fcgbp	-0.6	0.00411143	Ccdc136	-0.8	0.00312916
Ncf2	0.9	0.00012894	Ralgds	-0.5	0.0100249	Eif5a2	-0.8	0.00411448	Amotl2	-0.8	0.00314315
Mpeg1	1	0.000131879	Pdgfb	-0.6	0.0100611	Rhoj	-0.8	0.00412196	Pigm	0.5	0.00315508
Heg1	0.9	0.000131978	Aadac	0.9	0.0100423	Gm10123	0.6	0.00412601	Ifit3b	-1.3	0.00315366
Polr2a	1.1	0.000132783	Gpr161	-0.7	0.0100597	Phox2b	-0.8	0.00413144	Gm47232	1.3	0.00315359
Tmem44	-1.3	0.000132737	Adgrf1	1.3	0.0100481	Git1	-0.6	0.0041418	Gm10384	0.9	0.00315974
Dpp7	-1.1	0.000134222	Apol9b	-1.3	0.010104	Wasf2	-0.5	0.00413942	Tcea2	-0.9	0.00316285
Elavl4	0.9	0.000135267	Gm15283	-1.6	0.0101069	Chp2	-0.7	0.00414656	Cyr61	-0.9	0.00317397
Larp6	1.2	0.00013739	Casz1	-0.5	0.0101323	Rps12	0.6	0.00414782	C230053D17Rik	2.3	0.00317411
Ccl19	2.7	0.000138007	Rasgef1c	-0.9	0.0101446	Cacna1e	-0.8	0.00415493	Map4k4	-0.5	0.00318074
Gm13292	0.8	0.000138024	Setbp1	-0.5	0.0101484	Gm10851	-2	0.00415729	Fcamr	1.5	0.00318804
Mgst2	-0.8	0.000138209	Plekhm2	-0.5	0.010188	Sox9	0.6	0.00417042	Tmtc1	-0.6	0.00318323
Oxct1	-0.8	0.000138357	Nlrc5	-1	0.0102005	Irf3	0.5	0.00417027	Sntb2	-0.6	0.00318812
Klhl13	-1	0.000138563	Gm10120	0.9	0.0102036	Cdon	-0.5	0.00417873	Kdr	-0.7	0.00318069
Acox1	1	0.00014116	Gm15987	2	0.0102289	Ttc7b	-0.6	0.00420034	Hnrnpc	0.7	0.0032005
Cpeb1	1	0.000141187	Srp14	0.5	0.010244	Lgals3bp	-0.7	0.00420901	C330018D20Rik	0.7	0.00322576
Dynlt3	-0.9	0.000141007	Rps10	1	0.0102456	Crybg2	-0.5	0.0042409	Gm12732	1.6	0.00323733
Atp10d	1.2	0.000141137	Gm6266	1.2	0.0103081	Rbpms	-0.5	0.00423104	Gm28192	1.2	0.00323977
Prdx6	1.1	0.000141486	Tesk1	-0.6	0.010343	Pqlc1	0.5	0.00423964	AC168090.1	-2	0.00324755
Fam174b	-0.7	0.000141794	Sparcl1	-0.5	0.0103423	Trim59	0.9	0.00424189	Naip3	0.8	0.00325523
Kctd12	0.9	0.000141796	Smpx	1	0.0103378	Rpl7a-ps10	1.3	0.00424386	Cldn15	0.9	0.00327207
Rbfox1	1.2	0.000142523	Selenom	0.5	0.0103267	Akr1c19	1	0.00425304	Nin	-0.7	0.00328053
Slfn10-ps	3	0.000143005	Apob	-0.8	0.0103552	9030616G12Rik	2.5	0.0042634	Dqx1	0.6	0.00328407
Rundc3b	-0.9	0.000143256	Cnih1	0.5	0.0103927	Pi4k2b	0.5	0.00428567	Jmy	-0.6	0.00330132
Soat2	1.8	0.000143388	Sfrp5	-1	0.010393	Zg16	-0.8	0.00428488	Gm13717	-2.1	0.00329748
Gm15889	2.2	0.000144023	Adcy4	-0.8	0.0104976	Gna13	-0.6	0.00430195	Gm21885	1.1	0.00330186
Mettl26	-0.8	0.000144318	Nifk	0.5	0.0104967	Slfn2	-1.1	0.0043019	Arhgef38	0.8	0.00331007
Hmga2	-1.4	0.000144635	Gm13007	2.5	0.0104999	Zyx	-0.5	0.00431003	Zfp469	-1.2	0.00331129
2010010A06Rik	-1.8	0.000144587	Gm15706	-0.8	0.0104702	Glrx3	0.6	0.00430771	Mocs1	-0.6	0.00331395
B020031H02Rik	-2.3	0.000144583	2810468N07Rik	-0.9	0.0104954	Lrp3	-0.7	0.00435262	Gm24119	1.3	0.00330561
Hspb7	1.4	0.000144928	Zfp503	-0.6	0.0105332	Gtf2h3	0.6	0.00436448	B130046B21Rik	1.6	0.00331522
Zfp710	0.9	0.000145053	Wdr91	-0.6	0.0105377	2310015A10Rik	-0.8	0.0043638	Sult4a1	-0.7	0.00332523
Rhof	0.7	0.000145508	Gm26736	1.1	0.0105539	Creld2	0.6	0.00436955	Gm34030	-1.2	0.00334132
Arhgap25	1.2	0.000145764	AC183097.2	-0.6	0.0105937	Tnxb	-0.6	0.00439162	Impa1	0.6	0.00336226
Fbxl22	-1.2	0.000147131	Slc3a2	-0.5	0.0106102	Kremen1	-0.6	0.00439519	Zfp7	0.7	0.00336084
Rasl11a	1.5	0.000147506	Mapk8ip3	-0.5	0.0106031	Chac2	0.7	0.00440585	Arrdc4	-0.7	0.00336906
Igkv12-41	-3.8	0.000148199	Igkv4-74	3.2	0.0106307	Pla2g2e	-1.5	0.00441681	Setd4	0.8	0.00338671
Irf5	1.1	0.00014848	Brsk2	-0.7	0.0106582	Baiap2l2	0.8	0.00443199	Fam214a	-0.7	0.00339373
Tbx1	1.3	0.000148853	Nsg1	-0.6	0.0106848	Mplkip	0.6	0.00444414	Sepsecs	0.5	0.00339947
Nudt17	-1.3	0.000148751	AC154492.2	-1.2	0.0106896	Ccdc58	0.6	0.00444641	Pnpla2	-0.7	0.00340839
Gm12829	-1.9	0.000151005	Fam49a	-0.6	0.010734	Mecr	0.6	0.00445679	Eid2	-0.8	0.00342318
Ifit1	2	0.000151285	Arhgap44	-0.6	0.0107374	Pycrl	0.5	0.00446698	Ahi1	-0.6	0.00344405
Lactb2	-0.8	0.000152647	4931406P16Rik	-0.6	0.0107307	Rnf212	-1.3	0.00446677	Rasl11a	-1.2	0.0034423
Snai1	1.3	0.000152938	Kcnk3	-0.6	0.0107907	Hnrnph1	0.6	0.0044964	Rab6b	-0.6	0.00344296
Pla2g4a	-0.9	0.000152827	Mir99a	3.1	0.0108003	Sik3	-0.5	0.00449898	Gm45853	1.6	0.0034628
Rftn2	-0.9	0.000153473	Nf1	-0.5	0.0108336	Fnip2	-0.6	0.00449648	Pdlim3	-0.6	0.00346695
Apol7c	-1.5	0.000154379	Pdlim2	-0.5	0.0108156	Susd6	-0.5	0.00450619	Gm44949	1.4	0.00347107
Il15	-1	0.000155261	Irs1	-0.8	0.0108236	Tfdp2	-0.5	0.00451189	Anxa9	1.4	0.00347737
Actg1	0.8	0.000155276	Gm16702	-2.6	0.0108258	Kmt2b	-0.6	0.00452269	Gm12198	-2.9	0.00348267
Cyp2d34-ps	3.9	0.00015591	Cic	-0.5	0.0108533	Kdm3a	-0.5	0.00453365	Tapbp	-0.9	0.00350286
Slc41a3	1.1	0.000156116	Trim59	0.9	0.0108644	Spry4	-0.6	0.00454256	4933426K07Rik	2.7	0.00350262
Me2	1	0.000157229	Gm45629	1.1	0.0108768	Asap1	-0.6	0.0045521	Plxdc2	-0.8	0.00351263
Tmem205	-1	0.000157381	Hook1	0.5	0.010889	Hmbs	0.5	0.00456222	Ror1	-0.8	0.00352458
Ncf1	1.2	0.000157614	Gm11405	-1	0.0109194	Amigo2	-0.7	0.00456571	Plekhh2	-0.6	0.00351549
9630013K17Rik	-2.2	0.000157719	Triap1	0.5	0.0109339	Ffar2	0.6	0.00455184	Adgrd1	-0.7	0.00352002
Ipo7	-0.8	0.000158079	Ifi207	-0.9	0.0109893	Tmco1	0.5	0.00456504	Hist1h2ad	1.7	0.00351719
Gm5537	0.8	0.0001599	Slc19a1	-0.8	0.0110653	Dennd4a	-0.7	0.00455889	Gm13307	-1.2	0.00352272
Pdzrn3	0.8	0.000160274	Sqstm1	-0.5	0.0110627	Gm18878	-2.9	0.00456791	Grrp1	-1.2	0.00352877
Trim2	-0.8	0.000160454	Ten1	0.6	0.0110745	Zfand3	-0.5	0.00459617	Gm9774	-0.7	0.00353516
Pxdc1	1.2	0.000161212	Olfm1	-0.5	0.0110441	Pyy	-0.6	0.00460104	Mlec	0.7	0.00353804
Gm49327	1.3	0.000161135	Kifc3	-0.5	0.0110632	Zfp503	-0.6	0.00461038	Hdac7	-0.6	0.00355561
Gm6206	-0.9	0.000161666	Nphp3	-0.7	0.0110215	Akr1c12	0.6	0.00463059	Sncg	-0.7	0.00355056
Cyp26b1	1.6	0.000161583	Fa2h	-0.6	0.011065	1190001M18Rik	1.3	0.00463501	Nrp2	-0.6	0.00355211
Ighv3-8	-4.6	0.000161804	Klf9	-0.6	0.0110679	Chd6	-0.6	0.00464035	Atoh8	-0.9	0.00355307
Ndrg1	0.8	0.00016341	Gm7993	0.7	0.0110831	Tns4	-0.5	0.00464631	Msantd3	-0.8	0.00355525
Gm4609	0.7	0.000163431	1700021F05Rik	0.5	0.0111147	Dbi	0.5	0.00466098	Cdyl2	-0.9	0.00356015
Mkx	-1	0.000164135	AC164088.2	0.6	0.0111143	Ifit1	-1.2	0.00467051	Piezo1	-0.5	0.00356694
Pgk1-rs7	0.8	0.000165687	Ppargc1a	-0.6	0.0111331	Synrg	-0.5	0.00466197	Kcne4	-1	0.00357949
Vamp1	0.9	0.000167203	Ggt7	-0.8	0.0111478	Plekhj1	0.6	0.00465481	Plcb1	-0.7	0.00357994
Dnajb13	-1.4	0.000168281	Spry4	-0.6	0.0111624	Fbrs	-0.5	0.00466687	Lep	-2.4	0.00358075
Gm8399	0.8	0.000169614	Irf3	0.5	0.0111952	Fam155a	-1	0.00466714	Pde4b	-0.7	0.00359621
Hist1h4m	-2	0.000170415	Bcas1	-0.6	0.0111881	Syn2	-0.6	0.00467651	Gm12424	1.6	0.00359736
Pcsk2	1	0.000170598	Wdfy1	-0.7	0.0112068	Gm15982	3.1	0.00467984	Tubb3	-0.6	0.00360379
Nptxr	1.1	0.000171435	Fabp6	-1.4	0.0112337	Tpmt	0.6	0.00469491	Rtn2	-0.8	0.00361736
Nmnat3	1.1	0.00017203	Eef1b2	0.5	0.0112963	Gm24270	1	0.00469345	Alg6	0.9	0.00362071
Gm20667	-2.1	0.000171942	Fmo2	-0.8	0.0112916	Mark2	-0.5	0.0046992	Gm38312	1.9	0.0036232
Gm10593	1.4	0.000172043	B430319F04Rik	-1	0.0113006	Ssbp1	0.6	0.00470327	Iglc3	-2.3	0.00361796
Gm26682	1.8	0.000173643	Tspan33	-0.6	0.0113307	Prss22	0.9	0.0047231	Parvb	-0.8	0.00363763
Gm13341	-1	0.000173887	Tsfm	0.6	0.0113536	D630039A03Rik	-0.8	0.00472511	Mex3d	-0.7	0.00363664
Lrrk1	0.8	0.00017574	Sprr2h	-1.7	0.011345	Mrpl9	0.5	0.00473133	4930509E16Rik	1.2	0.00365305
Gm24996	-5.3	0.000176539	Cacnb2	-0.6	0.0113571	Spef1	1.1	0.00473707	Gm20100	2.1	0.00365129
Ssh1	0.8	0.000180354	Gm16477	0.5	0.011361	Ppid	0.7	0.00474924	Celf4	-0.8	0.00366881
Cygb	0.8	0.000181769	Rpl35a-ps4	0.5	0.0113215	Tmc8	-0.6	0.0047475	Atat1	1	0.00366929
Ighv1-15	-4.5	0.000183151	Ighv1-50	2.1	0.0113445	Rapgef2	-0.5	0.00475121	Gm11496	-1	0.00366697
Hspg2	0.8	0.000183408	Igsf11	-0.8	0.0113825	Eif4a2	0.5	0.00477923	Gm26764	1.4	0.00366375
Gm43759	-2.1	0.000183865	Prdx3	0.5	0.0114089	Kank3	-0.7	0.00476243	Kif5c	-0.7	0.00368267
Ncstn	1.1	0.000184995	1810010H24Rik	-1	0.0114215	Cys1	-0.9	0.00476124	Sgk1	-1.1	0.00370642
Vil1	0.8	0.000186112	Srpk1	0.5	0.011498	Polr1c	0.5	0.00478142	Vps37d	-1.1	0.00370481
Slfn5	1.2	0.00018629	Trpm5	-0.7	0.0115024	Bicra	-0.6	0.00477545	Erg	-1	0.003719
Zfp81	-1	0.000187267	Med15	-0.5	0.0114801	Ass1	-0.5	0.00477097	P3h2	-0.8	0.00373742
Parp3	0.9	0.000187304	Ccl4	1.1	0.0115033	Btnl6	-0.6	0.00476805	Adgrg6	-0.8	0.00374236
Lgals1	-1.4	0.000187906	Slc22a4	-1.3	0.0115211	Gm49395	1	0.00477486	Sh3bp5	-0.7	0.00376782
Lyplal1	-1	0.000189339	Scrg1	-1.2	0.0114769	Numb	-0.5	0.00478597	Osm	-1.3	0.00378713
Gm13394	0.8	0.00018921	Guca2b	-0.6	0.0114849	Mogs	0.7	0.00479341	Wwc2	-0.5	0.0038133
Lag3	1.2	0.000189733	Gpc1	-0.5	0.0114782	Srp19	0.5	0.00481587	Zfp820	0.9	0.00381748
Gm15337	-2.6	0.000189672	S1pr1	-0.7	0.0115246	Trio	-0.6	0.00481533	Sik2	-0.7	0.00382586
Cdon	0.8	0.000189885	Alpi	-0.7	0.0115211	Gm16199	1	0.00481521	Rnf217	-0.6	0.00382301
Mif	0.8	0.000190713	Slc34a2	-1.1	0.0115426	Gm43646	4.3	0.00480596	St6galnac2	1.5	0.00382593
Bcl2l1	0.7	0.000191216	Mrpl32	0.6	0.011665	Tinag	0.7	0.00484427	Kit	-0.6	0.00383245
Ccdc122	1.2	0.0001912	Dnajb12	-0.5	0.0116633	Tbkbp1	-0.7	0.00486048	Dpp10	-1	0.00383436
2610035D17Rik	-0.9	0.000192033	Abl2	-0.5	0.0116682	Rhof	-0.6	0.00490639	Il11ra2	-0.8	0.00383114
Gm48936	-2.2	0.000192944	Mrps15	0.5	0.0116491	Gm5525	0.8	0.00491285	Itga8	-0.9	0.00384461
Cav1	-0.9	0.000193598	Rnpep	0.8	0.0116269	Slc17a1	1.4	0.00492694	Chrna3	-0.8	0.00385127
Gm5559	0.8	0.000193583	Svip	0.6	0.011637	Srd5a2	-0.8	0.00493932	St6galnac2	0.7	0.00384583
Cd44	-0.8	0.000194196	Selenot	0.5	0.0116048	Ptk6	-0.6	0.00493917	Ier5l	-0.9	0.00385067
Gpr160	0.9	0.000196006	Gm7329	0.9	0.0116645	Eci1	0.5	0.00495126	Acer1	1	0.00385642
Flot1	0.7	0.000196702	Gm28156	-1.9	0.0116629	Gm23935	1	0.00498615	Prkg1	-0.7	0.00386398
Cx3cl1	1	0.000197778	Gm37062	-1.9	0.0115942	Cpeb1	-0.7	0.00499371	9130008F23Rik	0.7	0.00386527
Rprm	0.9	0.000197949	Nipsnap1	0.5	0.0116932	Utp20	0.7	0.00500048	Gm27252	-1.6	0.00386105
Gm37859	-1.7	0.000198098	Wdyhv1	0.6	0.0117213	Cry1	-0.6	0.00502042	Fjx1	-1	0.00386865
Itga3	0.9	0.000198784	Gng11	0.6	0.0117117	Lims2	-0.5	0.00502736	Aqp4	1.1	0.00388281
Entpd3	1.1	0.000198793	Hacd1	0.6	0.0117185	Tmem236	-0.6	0.00501763	Pde8a	-0.6	0.00388977
2010109I03Rik	2	0.000198924	Irf2bpl	-0.5	0.0118125	Gm37235	3.2	0.00502375	Mgam	0.5	0.0038902
Cop1	-0.8	0.00019926	Uba6	0.6	0.0118156	Lig4	0.6	0.00504583	Celf2	-0.5	0.00390369
Hoxb6	-1.9	0.00020028	Kcnh2	-0.7	0.0117988	Acacb	-0.6	0.00505942	Rnf19b	-0.7	0.00390394
Atg16l2	-1	0.000200824	Zfp125	0.8	0.0117849	Ssr2	0.5	0.00507022	Adgrf1	1.3	0.00390184
Zfp426	-0.8	0.000200841	Zfp286os	1.3	0.0118047	Gm7600	0.6	0.00506738	Pbxip1	-0.6	0.00389845
Gm3892	1.4	0.000201641	Myo10	-0.6	0.0118512	Nsg2	-0.6	0.00507998	Jph1	-1	0.00390484
Csf1	0.9	0.000202728	Fam19a5	-0.6	0.0118486	Mrpl58	0.5	0.00508961	Mvb12b	-0.8	0.00391646
Cblc	0.8	0.0002029	Npm1	0.5	0.011843	Cblb	-0.5	0.00511365	C030017G13Rik	2.6	0.00391611
Dmpk	-1.1	0.000203291	Ipo7	0.5	0.0118484	Ece1	-0.6	0.00511223	Gm44777	1.6	0.00392474
Coro2b	1	0.000203851	Gm11824	1.1	0.0118897	4933434E20Rik	0.5	0.00511737	Gm20539	1.8	0.00392863
AA474408	-1.4	0.0002041	Prom1	0.5	0.0119242	Irak2	-0.5	0.00515861	Mal	1.1	0.00393829
Borcs6	0.8	0.000205607	Anxa13	0.9	0.0119142	Gm12829	1.4	0.00516441	Gm10826	1.7	0.00394886
Tuba1c	0.7	0.000206512	Ccnd1	0.7	0.011901	Tmem179	-0.9	0.00517035	Zbtb11os1	-0.9	0.00395595
Wfdc2	1.2	0.000206663	AC183095.1	-0.6	0.0119187	Srl	1	0.00519375	Rab31	-0.6	0.00397164
Sncb	1.2	0.00020696	Alms1-ps2	1.1	0.0119906	Tjp1	-0.5	0.00519318	Atp2a2	-0.6	0.00397998
Crls1	-0.8	0.00020738	Pdss1	0.5	0.0120314	Lsm4	0.6	0.00518552	Fbxl16	-0.9	0.00398359
C2cd2l	0.9	0.000207595	Chmp5	0.5	0.0121507	Sycn	-1.3	0.00519182	Kremen1	-0.6	0.00399007
Dpagt1	0.8	0.000208282	Mtf1	-0.6	0.0121253	Patz1	-0.6	0.00521181	Scnn1b	-0.9	0.00398956
Gm11752	-1.8	0.00020836	Mrps33	0.5	0.0121555	Cldn23	-0.5	0.00520705	Chst1	-0.9	0.00400054
Phf11d	1.4	0.000208525	Azin1	0.5	0.012132	Gm22107	-1.6	0.00521022	Ccnl1	0.5	0.00400951
Olfr1033	2.2	0.000210874	Tmem205	0.5	0.0121129	Bcr	-0.5	0.00523545	Cd200	-0.7	0.00402626
Prdm6	1	0.000211377	Lrch1	-0.5	0.0121255	Tnfsfm13	1	0.00523335	Cp	-0.6	0.00403858
Pgs1	0.8	0.000213409	Gm49331	1	0.0121511	Thbs2	-0.6	0.00522668	Lims2	-0.6	0.00404046
Dact1	0.9	0.000213273	Zfp592	-0.5	0.0121766	Lrrc19	0.6	0.00522179	Dcbld2	-0.6	0.0040367
Slc18a3	1.3	0.000213532	Pcdhgc3	-0.7	0.0121857	Gm9003	2.4	0.00523616	Acacb	-0.8	0.00403619
Fxyd5	1	0.000214192	Plcg1	-0.5	0.012247	Gm10826	1.2	0.00523663	Scd1	-1.5	0.00405329
Oit1	-1	0.000214624	Gla	0.6	0.0122318	Myo1a	-0.5	0.00524229	4930525G20Rik	2.1	0.0040528
Smoc2	0.9	0.000214575	Zfp335	-0.6	0.0122252	Chrd	-0.8	0.00524801	Slc6a6	-0.8	0.00405919
Pla2g7	0.8	0.000214763	Lrrc32	-0.7	0.012248	Snora69	2.8	0.00526489	C79130	1	0.00405674
Ripk2	0.9	0.000215213	Pde8a	-0.6	0.0122695	Klhl6	-1	0.00526897	2410080I02Rik	3.3	0.00406317
Eif6	0.8	0.000217209	Gm11889	-1.3	0.0122699	Lars2	0.9	0.00530589	Glo1	0.6	0.00407001
C1qb	0.8	0.000217391	Spcs3	0.5	0.0122821	Ranbp9	-0.5	0.00530417	Pianp	-1	0.00407751
Pde1a	0.9	0.000217555	Mapre3	-0.5	0.0122956	Lyrm7	0.8	0.00531192	Ap4m1	0.6	0.00408548
Gm12070	0.8	0.000218151	Sav1	-0.5	0.012317	Pnrc1	-0.6	0.0053197	Gm12250	-1.9	0.00408525
Setdb2	1.1	0.00021863	Farp1	-0.5	0.012361	Gm4262	-1	0.00532197	Sphkap	-0.8	0.00410136
mt-Nd2	-0.9	0.000219181	Ccr10	1.2	0.0124024	Mettl16	0.7	0.00534359	Tbc1d16	-0.8	0.00412792
Tpcn1	0.9	0.000220506	Gm36738	1	0.0124608	Ifih1	-0.6	0.00535051	Gstm3	1.5	0.00413831
Disp2	1	0.000220837	Neurl1a	-0.6	0.0124696	Pdxk	-0.7	0.00534238	Zcchc3	-0.9	0.004142
Pgk1	0.8	0.000222396	Dclk2	-0.6	0.01249	Ces1e	1.1	0.00534795	Eid2b	-0.9	0.00414992
Klf4	1	0.000223027	Hsp90aa1	0.5	0.0125003	Ddias	1.1	0.00535805	Gm27651	2.9	0.00415735
Ssna1	-0.9	0.000223887	Cct4	0.5	0.0126138	Gatb	0.6	0.00536267	Gm23564	2.7	0.00416045
Chd5	0.9	0.000224609	Tfrc	0.6	0.0126276	Lsm6	0.5	0.00537022	Rcan2	-0.9	0.00416789
Mpp7	-0.8	0.000224762	Sult1c2	0.8	0.0125402	Gm5424	-0.7	0.00536782	Rab3c	-0.6	0.00417142
Lrrc32	1	0.000225025	Fuom	0.5	0.0125685	Cbx1	0.5	0.0053953	Zfp609	-0.6	0.00419629
Rhov	1.6	0.000225256	Dennd2d	0.5	0.012525	Mrpl40	0.5	0.00539404	Gm49502	1.8	0.00420974
Gapdh	0.7	0.000225496	Hmgn5	0.5	0.0126156	Abhd6	-0.6	0.00539803	Cavin1	-0.6	0.00421664
Syn1	1.1	0.000225879	Uba5	0.5	0.0126055	Pof1b	0.5	0.00538726	Snord71	2.7	0.00421581
Zfp932	-1	0.000225931	Fbxo34	-0.7	0.0126258	Tspyl2	-0.6	0.00538745	Pcyt2	0.6	0.00423205
Rhbdl2	1.1	0.000227432	Mylip	-0.5	0.0126129	Gm13443	0.8	0.00538269	Gnas	-0.5	0.00423543
Gm13307	1.5	0.000228748	Zdhhc2	0.7	0.0125229	Gm12854	0.7	0.00538667	Igkv12-46	-1.8	0.00423995
B230354K17Rik	-0.9	0.000228741	Mamld1	-0.8	0.0126363	Plekhh1	-0.7	0.00540282	Pisd-ps2	1.1	0.00424304
Zfp7	-0.8	0.000232255	Gm10076	0.5	0.0126228	Hspa4l	0.5	0.0054207	Ict1os	1.8	0.00425141
Sp140	1.5	0.000232116	Hist1h4h	1.2	0.0125727	Gm4956	-1	0.00542082	Ctgf	-0.9	0.0042739
Gm10358	0.7	0.000233597	Gm24755	-4.2	0.0125342	Cyr61	-0.8	0.00541496	C1ra	-0.7	0.00427103
Krt20	0.8	0.00023389	Gm45716	-0.9	0.0126091	Gm12178	0.9	0.00541536	Aatk	-0.9	0.00429477
1110006O24Rik	1.4	0.000234048	Oasl2	-0.8	0.0126684	Smg6	-0.5	0.00544972	Zfhx3	-0.6	0.00429459
Aard	-1.8	0.00023486	Slc2a5	-0.9	0.0127124	Mrps31	0.5	0.00547979	Bicdl1	-0.6	0.00429308
Gapdh-ps15	0.7	0.000237538	Ralgps1	-0.6	0.0127138	Trpc1	-0.7	0.00549716	Camta1	-0.6	0.00429859
Fastkd2	-0.9	0.000237813	Gm38056	0.8	0.0127054	Cct4	0.5	0.00551524	Cadm3	-0.8	0.00430349
Rpl22l1	-0.9	0.000240931	Gm45221	-1.1	0.0127022	Srsf1	0.5	0.00550851	Kif3c	-0.8	0.00432326
Zc3hav1	0.8	0.000241318	Dera	0.4	0.0127306	Gm44867	-1.5	0.00551253	Rasa3	-0.6	0.00432221
Coa6	-1	0.0002416	Rabggtb	0.4	0.0127443	Gm21399	0.8	0.00554773	Dlc1	-0.7	0.00431802
Gm13340	-1	0.000241942	Chrd	-0.7	0.0127549	Aadac	0.9	0.00559352	Mpeg1	-0.8	0.00432098
Rhoj	1.1	0.000244423	Mark1	-0.6	0.0128415	Tmod2	-0.5	0.00559052	Iigp1	-2.2	0.00431681
Gm12033	0.8	0.000245377	Rpl22	0.5	0.0128517	Chchd4	0.6	0.00559035	Slc7a14	-0.9	0.00432049
Gm3272	0.7	0.000245295	Setd1b	-0.5	0.0128269	Gm5776	0.7	0.00559657	Igkv10-96	1.4	0.00431739
Gm10478	-1.9	0.000245993	mt-Atp8	-0.8	0.0128565	Ccdc34	0.8	0.00561	Ncapg2	2	0.00433138
3222401L13Rik	-1.4	0.000245871	Gm43302	-1.6	0.0128345	Ptprj	-0.5	0.00563465	Gm17275	1	0.00434512
Gm9821	-1.1	0.000245781	Gm49437	-1.3	0.0128608	Cd59b	1.2	0.0056405	Prr7	-0.9	0.00436431
Gnl1	0.8	0.000246674	Rars2	0.5	0.0128927	Mup-ps23	-1.3	0.00565906	1110002J07Rik	2	0.00436212
BC024063	-1.2	0.000247579	Ptprr	-0.5	0.0129025	Prph	-0.5	0.00567574	Rbm6	0.5	0.00437043
H2-T10	1.2	0.000248099	Fkbp11	1	0.0129358	Selenop	-0.6	0.00567961	Gm17815	3.3	0.00436815
Midn	1	0.000248538	Med21	0.5	0.0129393	Gm6020	1.5	0.00569819	Il1r2	-1.3	0.00437768
Tdrd7	0.7	0.000249414	Mir703	0.9	0.0129254	Rn7s1	4.5	0.00573505	Napb	-0.7	0.00438426
Gm11335	-2.3	0.000250977	Bhlhe40	-0.5	0.0129534	Tgfbr2	-0.5	0.00575105	Osr1	-1	0.0043831
Vps18	0.9	0.000252503	Ankrd12	-0.5	0.0130005	Hist1h4h	1.2	0.00575601	Sertad1	-0.6	0.0043877
Gm12252	1.9	0.000252606	Lgals2	1.3	0.01301	Timm50	0.5	0.00578448	Galnt16	-0.9	0.00439557
Zfp638	-0.8	0.000253494	2810454H06Rik	-1.1	0.0130028	Nectin4	-1.2	0.00578539	Kank1	-0.5	0.00441111
Gm10359	0.7	0.000253321	Mical1	-0.6	0.0130253	Sdsl	0.8	0.00581299	Ric3	-0.8	0.00441512
Kars	0.8	0.000254528	Arhgap11a	0.6	0.0130302	Gm17018	0.5	0.00582104	Pcsk6	-0.7	0.00443286
Isoc2b	-1.1	0.000254884	Tns4	-0.5	0.0130407	Wdr55	0.6	0.00582885	Pde1a	-0.7	0.00443067
Tmem208	-0.8	0.000255809	Kcnq2	-0.7	0.0130796	2410080I02Rik	3.2	0.00583497	Clca4b	1	0.00442883
CT025731.4	2.2	0.000255853	A530041M06Rik	-1.5	0.0130786	Mnt	-0.6	0.00585165	Fcgbp	-0.6	0.00443616
Hif1a	1.3	0.000257631	Birc5	1	0.013119	Stat3	-0.6	0.00584823	Runx1t1	-0.8	0.00445269
Gla	-0.9	0.000257748	Rbm6	0.4	0.0131038	Nos1	-0.5	0.0058558	Glul	-0.6	0.00445842
Klhl6	1.4	0.000257857	Cd79b	1.5	0.0131289	Mest	-0.6	0.0058576	Lmo4	-0.5	0.00447023
Zfp35	-0.8	0.0002579	Apol7c	0.9	0.0131334	Shank3	-0.7	0.00586657	Pon3	0.6	0.00447533
Lyst	0.8	0.000258682	Phf21a	-0.5	0.0131332	Ptbp2	-0.5	0.00587219	Lamb1	-0.6	0.0045003
Tex9	-1.3	0.000263539	Ramp2	-0.6	0.0131425	1700021F05Rik	0.6	0.00589886	Igkv12-44	2.3	0.00449772
Gm12671	0.7	0.000268483	Trappc4	0.5	0.0131631	Kansl1	-0.5	0.00592607	Gm30414	1.3	0.00450047
Igkv4-53	-4.7	0.000268679	Pard6b	-0.5	0.0131571	Nme6	0.6	0.00592957	Ptbp2	-0.6	0.00450935
Cenpv	-0.8	0.000269929	Slc45a3	0.5	0.0131987	Myo19	-0.7	0.0059375	Gm15591	2.7	0.00450683
Itgav	0.8	0.000271081	Samd4b	-0.5	0.0132022	Pcp4	1.2	0.00594092	Gm48604	0.9	0.00451134
Lamb2	0.8	0.000272924	Gbp8	-1.3	0.0132346	Ccdc91	0.6	0.00594769	Gm43272	1.2	0.00451784
Antxr1	0.7	0.000273218	Bmp2	-0.8	0.0132694	F2rl1	-0.5	0.0059779	Fzd7	-0.6	0.00453483
Gm2451	0.7	0.000274157	Robo4	-0.7	0.013274	Phf1	-0.6	0.00598205	Gm28874	1.6	0.00453581
Slc8a2	0.9	0.000274551	Sema3a	-0.6	0.0133109	Dapk2	0.6	0.00597706	Plagl1	-0.7	0.00456366
Gli1	-1.4	0.000276076	Lrig3	-0.6	0.0133316	Gm12726	3.3	0.00598494	A330084C13Rik	-1.8	0.00456399
Arntl	-1	0.000276428	Ndufs6	0.5	0.0133444	1700108F19Rik	2	0.00597457	Gm17227	2.7	0.00456769
Mbd1	0.8	0.000277342	Adgrg1	-0.6	0.0133497	Ncstn	-0.6	0.00599848	Ptger4	-0.5	0.0045835
Zfp518a	-0.8	0.000277744	Eml5	-0.6	0.01335	Clcn6	-0.6	0.00599687	Elavl4	-0.7	0.00459023
Vps53	0.8	0.000278709	Caskin2	-0.5	0.0133806	Eif2b1	0.5	0.00599489	Lhfpl4	-1	0.00459746
Gm49041	1.1	0.000278989	Rnf152	-0.8	0.013423	Lgals9	-0.8	0.00603211	Mttp	-1	0.00460267
Aars	0.8	0.000279745	Nod1	-0.5	0.013443	Tbk1	-0.6	0.00603618	Spire1	-0.7	0.00461686
Nrep	-1	0.000279824	Pdcl	0.5	0.0134661	Hr	0.7	0.0060432	Irak1bp1	-0.8	0.00463147
Dusp19	-1.1	0.0002811	Sik2	-0.6	0.0134817	Dad1	0.5	0.00601968	Tdp2	0.6	0.00463865
Ackr4	-0.9	0.000281087	Ptges3l	0.8	0.0134883	Siglec1	-1	0.00602399	Gm26785	2.1	0.00463785
Gm38699	-1.7	0.000281189	Gm7353	-0.6	0.0135392	Pole4	0.6	0.00601657	Gm47750	3.2	0.004633
Cc2d1a	0.9	0.000281485	Gm5431	-1	0.0135357	Mrpl12	0.5	0.00604681	Rai2	-0.8	0.00465997
Setbp1	0.8	0.000282045	Fyb2	0.9	0.0135288	Gm5843	1.3	0.00603579	Ttll10	0.8	0.00467552
Gm12505	2.7	0.000282183	Amotl2	-0.7	0.0135628	Gm9824	0.7	0.00604181	Zfp423	-1.1	0.0046914
Gm7336	0.7	0.000284049	Large1	-0.5	0.0136107	Lypd8	-0.6	0.00605102	Fut4	-1	0.00469785
Pank1	-0.8	0.000285744	AC122818.1	-1.3	0.0136244	Cyb5a	0.6	0.00611328	Agr2	0.6	0.00470991
Map3k9	1.2	0.00028537	4933440N22Rik	-1.1	0.0137331	Gm33051	-1.1	0.00611309	Rgs2	-0.6	0.00471266
Gm10184	-0.9	0.000285698	Tceal9	0.6	0.0137246	Tspan12	0.7	0.0061185	Dcp2	0.5	0.00472021
Cldn15	-1.2	0.000286701	Naca	0.5	0.0137254	Chchd1	0.7	0.00614993	Klhl21	-0.6	0.00471928
Adamts2	1.1	0.000287294	Wt1os	1.4	0.0137168	Slc11a1	-0.8	0.00616303	Sprr1a	-1.2	0.00472579
Zfp882	-1.2	0.000287888	Gm11915	-1.5	0.0137376	Svil	-0.6	0.00617613	Gde1	-0.6	0.00473132
Lipt2	-0.8	0.000289742	Gm8209	2.9	0.0137119	Cyb561d1	-0.6	0.00617475	Gm38416	1.1	0.00473559
Nsg1	0.9	0.000290881	Gm45912	0.9	0.0137242	Osgin1	-0.6	0.00617609	Syn2	-0.7	0.00475534
Pxk	0.8	0.000292502	Osgin1	-0.6	0.01375	Igsf5	-0.6	0.00621539	Gm14320	2.7	0.00476372
Arhgap30	1	0.000294212	Gm11695	-0.7	0.0137655	Clvs2	-0.7	0.00621992	Got1	-0.5	0.00479032
Phgr1	-0.9	0.0002954	Gm39132	1.1	0.0137705	Ahi1	-0.6	0.0062086	Mta1	-0.5	0.00479773
Cnga3	1.2	0.000299858	Oas1b	-1	0.013831	Tinagl1	-0.5	0.00622018	Tmem130	-1.3	0.00479561
Gm454	-3.5	0.000300764	Zc3h12c	-0.7	0.0138269	Gm7436	2.5	0.00620382	4633401B06Rik	1.6	0.00481023
Trak2	-0.8	0.00030115	6330403L08Rik	-0.5	0.0138159	Rps17	0.6	0.00622713	Nckap5l	-0.8	0.00481455
Tmco1	-0.8	0.00030134	Gm43521	2.2	0.0138555	Gm18101	1	0.006231	Cldn4	-0.6	0.00481884
Acot2	1.3	0.000303925	Cks1b	0.8	0.0138648	Mrpl22	0.6	0.00624754	Foxd3	-1	0.00482072
Rhog	0.7	0.000303904	N4bp2l1	-0.9	0.0138778	Acot13	0.6	0.00626307	Mest	-0.7	0.00483128
Bcr	0.7	0.000304709	Mef2a	-0.5	0.0139216	Abl1	-0.5	0.00626095	Fam135a	0.5	0.00485155
Notch2	0.7	0.000304478	Abhd12	-0.5	0.0139889	Plvap	-0.5	0.00626839	Cenpv	0.6	0.00486068
Rpl5-ps1	-0.9	0.000304561	Pou2af1	1.2	0.0139827	Dcp1b	-0.6	0.00625497	1700060J05Rik	1.3	0.00486049
Scube1	1	0.00030778	Cep85l	-0.7	0.0139892	Phactr4	-0.5	0.00627098	Cyp2d12	-1.2	0.00486567
Gm7816	-1	0.000309115	Gm6206	0.5	0.0139851	Ppargc1b	-0.6	0.00630591	Ostc	0.6	0.00488316
Ctnnd1	0.7	0.000310037	Gm37145	1.4	0.0139372	Pih1d1	0.5	0.00633092	Sema3g	-1.1	0.00489121
Myo5c	1	0.000312333	Gm4045	0.9	0.0139653	Tra2a	0.6	0.00634326	Tnfaip2	-1	0.00489509
Gm12537	0.7	0.000312177	2210414F02Rik	4	0.0139592	Pkd2	-0.5	0.00634055	Zfp385a	-0.7	0.00491203
Gm34121	-2.1	0.000312818	Cul9	-0.6	0.0140264	Vill	-0.7	0.00633248	Kif5a	-0.7	0.00491619
Cd200	0.8	0.000313612	Olfr56	-1.6	0.0140212	Spcs3	0.5	0.00633992	Gm8250	1.4	0.0049149
Mx1	1.7	0.000315152	Gm3788	0.5	0.0141305	Ugt2b5	1.5	0.00632598	Gm43196	1.7	0.0049098
Rusc2	0.8	0.000315043	Spc25	0.7	0.0141872	Slc16a3	-0.9	0.00635856	Pik3r5	-0.8	0.00493914
Lgals2	-2.3	0.000315318	Lyrm7	0.7	0.0141858	Klk1	0.7	0.00636362	Guca2a	-0.6	0.00494163
Bcl6	0.8	0.000317632	Atxn7	-0.5	0.0141944	Hist1h2ai	1.6	0.00636514	Tlnrd1	-0.5	0.00493869
Gm10284	0.7	0.000319798	Uqcc2	0.5	0.014202	Ndrg1	-0.5	0.00639944	Ptges3l	0.9	0.00493245
Nol3	1	0.000322074	Hspa8	0.5	0.0142402	Slc52a3	-0.5	0.00640102	Frzb	-1	0.00495772
Gm10259	-0.9	0.000324481	Gm42913	-2.2	0.0142562	Ubfd1	0.5	0.00640105	Sh3pxd2b	-0.6	0.00495896
Slc41a1	0.9	0.00032559	5730414N17Rik	-1	0.0142505	Kifc3	-0.6	0.00638082	Ifit2	-1.6	0.00496549
Lonrf1	1	0.000325561	Car1	1.2	0.0143044	Lrch1	-0.5	0.00640065	C4b	-0.8	0.00496411
Armcx6	-1.1	0.000326174	Ttll7	-0.6	0.0143317	1810010H24Rik	-1.1	0.00640074	Pabpc1l2b-ps	-1.2	0.00496632
Ccdc107	-0.8	0.000333238	Mrps16	0.5	0.0143265	Dbh	-1.1	0.00642127	Ezr	-0.6	0.00497075
Gm43609	-1.5	0.000333789	Yipf1	0.5	0.0143141	Atad2	0.9	0.00642836	Cars2	0.7	0.00499611
Kif13b	0.9	0.000334818	Irgm2	-1.1	0.0143216	Parp9	-1	0.00645673	Evc	-0.8	0.00500992
Fh1	-0.7	0.000336916	Gm11788	1.6	0.0143358	Zfp580	-0.7	0.00646581	Gm31774	1.1	0.00500694
Adipor2	-0.7	0.000337625	Gm8520	0.6	0.0143127	Zfp362	-0.7	0.00647611	Ubc	-0.6	0.0050145
Zswim8	0.8	0.000338521	C79130	1	0.014341	Lamtor4	0.6	0.00647843	Gm42655	-2.9	0.00502948
Vps37d	1.3	0.000340439	Socs1	-1.2	0.0143508	Map1b	-0.5	0.00648772	Tnip1	-0.5	0.00504697
Prps1l3	-0.8	0.000340965	Gm10243	0.5	0.0143755	Gpa33	-0.5	0.0065118	Fscn1	-0.7	0.00504743
Hist1h1e	-1.8	0.000341545	Fzd6	-0.6	0.0144499	Pimreg	1	0.00651563	Mmaa	0.7	0.00503615
Mtch2	-0.8	0.000344194	Psmb8	-1	0.014452	Gfer	0.5	0.00651934	Tia1	0.5	0.00504171
Prdx3	-0.8	0.000345502	Gm10275	0.5	0.0144301	Ptp4a3	-0.5	0.00651552	Snhg18	0.6	0.00503845
Atpif1	-0.9	0.000346668	Gm42568	1.6	0.0144453	Gadd45b	-0.7	0.00653911	Gm4189	1.6	0.00505752
Ighv14-4	-3.9	0.00034852	Twf2	0.6	0.0145098	Ido1	-1.4	0.00656007	Tnfrsf1a	-0.6	0.00506628
Fgf13	1	0.000349441	Irf7	-0.8	0.0144712	Arhgef5	-0.5	0.0065634	Zfp750	-1	0.0050705
Zfp563	-0.9	0.000351519	Sdhaf4	0.6	0.0145315	Fmnl2	-0.7	0.00656546	Zc3h7b	-0.5	0.00508899
Plek	1.2	0.000353316	Cip2a	0.9	0.0145352	Hba-a1	-2.1	0.00655777	Extl3	-0.5	0.00511278
Nanp	-0.8	0.000354224	Gng2	-0.5	0.0144898	Nynrin	-0.7	0.00656734	Maff	-0.8	0.00511147
Loxl1	1	0.000354563	Gm11223	0.9	0.0145085	Srpk1	0.6	0.00657267	Cd274	-1.8	0.00512813
Mvp	0.9	0.000355208	Trim30e-ps1	1.6	0.0145362	Cmpk2	-0.9	0.00659272	Cdk5r2	-0.9	0.0051319
Tmed6	-1.7	0.000356165	Gm29480	2.2	0.0145274	Cct5	0.5	0.00659342	Plin2	-0.5	0.00514491
Ost4	-0.9	0.000357408	Hic1	-0.6	0.0145781	Pmaip1	-0.7	0.00664699	Fmo2	-1	0.00514648
Myo1f	1.3	0.000360024	Ndufs8	0.5	0.0145766	Acadl	-0.5	0.00664152	Gm24091	2.7	0.00514456
Ccdc136	0.9	0.000360925	Rgp1	-0.5	0.014612	Reep6	-0.7	0.00663646	Sdk2	-1	0.00516554
Ccl17	1.7	0.000360782	Pqlc1	0.5	0.0146041	Gm30414	1.1	0.00664361	Gm43961	1.7	0.00516644
Zbtb33	-0.8	0.000361559	1190001M18Rik	1.3	0.0146022	Vamp2	-0.5	0.00667534	Lpin1	-0.8	0.00519249
Bmp5	-1	0.00036336	Cldn15	0.8	0.0146751	Nhej1	0.9	0.00667977	Celf5	1	0.00518667
Madcam1	1.3	0.000363879	Kansl1	-0.4	0.0146541	Wipf2	-0.5	0.00670213	Gm14472	1.8	0.00519158
Tjp2	0.8	0.000365625	Rps26	0.5	0.0146372	Lasp1	-0.5	0.00670876	Itpr1	-0.5	0.00520163
Ntn4	-0.8	0.000367702	Mrpl47	0.5	0.0146781	Foxa3	0.6	0.00670562	Dgat2	-0.6	0.0052347
Gm14760	0.7	0.000372041	Pcif1	-0.5	0.0146573	Etv1	-0.5	0.00674846	Lrch1	-0.6	0.00524481
Fat1	1	0.000373452	A530040E14Rik	1.2	0.0146703	Mrps24	0.5	0.00675366	Ano9	0.6	0.00526422
Apob	0.8	0.000378157	Gm11263	0.5	0.014632	Pirt	-0.5	0.0067753	Gm47806	1.6	0.00526598
Gm26641	-2.6	0.000378481	Cmip	-0.5	0.0147209	Mcf2l	-0.6	0.00678418	Serf1	1.1	0.00527047
Rita1	-1	0.000378871	Nckap5l	-0.8	0.0147307	2010001K21Rik	-0.9	0.00678554	Mpdz	-0.6	0.00528887
Scnn1b	1.2	0.000379093	Yes1	0.5	0.0147521	Rps29	0.5	0.00679271	Mapk10	-0.8	0.00528553
Cend1	1	0.000379236	Lims2	-0.5	0.0147428	Mical1	-0.6	0.00680458	2010007H06Rik	1.2	0.00529572
Thsd7a	0.9	0.000380789	Zfp467	-0.5	0.0147905	Pik3r5	-0.8	0.00681323	Dclre1c	0.7	0.00530218
Gm17025	-1.5	0.000380575	Gm43637	1.5	0.0147981	Gml2	-1.7	0.00681993	Itih3	-1.1	0.0053075
Lrrc8c	0.8	0.000381758	Tgfb1i1	-0.5	0.0148233	1700058P15Rik	1.6	0.00683396	Lyrm7	0.8	0.00535464
Trim27	0.8	0.00038316	Tor1aip1	-0.5	0.014842	Pard6g	-0.7	0.00684094	Syp	-0.8	0.00536723
Vps37c	0.8	0.000383185	Rpl35a-ps3	0.5	0.0148687	Cse1l	0.6	0.00686219	Scarna2	1.4	0.00536564
C1qa	0.8	0.000384903	Rpl21-ps11	0.8	0.0148647	Snx7	0.5	0.00685364	H2-Eb1	-1.1	0.00537068
Zfp974	-1	0.000386536	Cyb5a	0.5	0.0148792	Srsf4	-0.6	0.00686404	Gnao1	-0.7	0.00537646
Gm5138	0.7	0.000386596	Gm9517	-1.1	0.0149101	Mrps33	0.6	0.00685871	Fut10	-0.7	0.00538048
Cideb	0.9	0.000387108	Hist1h2af	1.6	0.0149262	Nup37	0.8	0.00685433	Gmpr	-0.6	0.00538759
Armcx3	-0.9	0.000388251	Fat4	-0.6	0.0149861	Cyp2c55	0.9	0.00687319	Golph3l	0.6	0.00540486
Hist1h4c	-1.5	0.000388356	Ryr3	-0.6	0.0149747	Anln	0.7	0.00687881	Gm43609	1.4	0.00542112
Gm1840	0.8	0.000388673	Gm8129	0.6	0.0149588	Alg14	0.6	0.00689544	Serpina3n	-1	0.00544601
Immp1l	-0.9	0.000389315	Uqcrh	0.5	0.0149505	Ahdc1	-0.5	0.00691525	Prr12	-0.6	0.00547852
Max	0.7	0.000389122	Ak6	0.7	0.0149786	Faim2	-0.7	0.00693949	Dbh	-1.2	0.00549015
Ambp	-1.7	0.000390459	Apoe	-0.5	0.0150311	Scrg1	-1.6	0.00693656	1810019D21Rik	0.8	0.00550712
Kif12	-1.6	0.000390317	Ubfd1	0.5	0.0151026	Ctsf	-0.7	0.00693568	Rilpl1	-0.8	0.00552352
Mtf1	0.9	0.000394015	Slc6a14	0.5	0.0150398	Cxcl9	-1.6	0.00695952	Gm15886	3.2	0.00555297
Gm3604	-1.2	0.00039508	Cnpy4	0.6	0.0150902	Far1	0.5	0.00696275	Serpina3m	-1.5	0.00556217
Kazald1	-1.2	0.000395868	Polr2l	0.6	0.0151038	Acat1	0.5	0.00695594	Gm26577	2.6	0.00557126
Hoxb7	-1.7	0.000395705	Entpd3	-0.7	0.0150857	Gm15675	-0.8	0.00697017	Cep85l	-0.8	0.00557493
Mut	-0.7	0.00040309	Pcdhb9	-0.9	0.0150571	Yipf1	0.5	0.00697773	Cyp27a1	-0.8	0.00559203
Ms4a6b	1.4	0.000405138	Il18bp	-1.2	0.0150726	Smarcd2	0.5	0.00699162	Ulk1	-0.5	0.00559057
F2rl1	0.7	0.000407011	Slc8a3	-0.8	0.0150841	Clns1a	0.5	0.00699952	Zcchc12	-0.7	0.00561094
Dhrs9	1.3	0.000409497	Rpsa-ps12	0.7	0.0150647	Prkch	-0.8	0.00701291	AC087901.1	2.7	0.00562074
Gm36738	-1.3	0.000409495	Gm28269	1	0.0150854	Efna4	1	0.00701372	Adamts8	-0.8	0.00563867
Parvaos	1.8	0.000410418	Phox2b	-0.6	0.0151209	Arhgap44	-0.6	0.0070074	Gm31749	3.4	0.00565675
Gsdmc4	-1.5	0.000411257	Daam2	-0.5	0.0151255	Dars2	0.6	0.00702162	Lipe	-0.9	0.00567176
Ap5s1	0.8	0.000412755	Sik3	-0.5	0.0151535	Decr1	0.5	0.00703676	Cdh2	-0.8	0.00567595
Gm37475	-2.4	0.000413619	Mllt6	-0.5	0.015185	Gm13648	0.8	0.00703876	Sorbs1	-0.5	0.00567327
Ccng1	-0.8	0.000414849	Gm4995	2.2	0.0152058	Gm4065	-1.3	0.00705183	Syde1	-0.7	0.00570394
Zfand3	0.7	0.000414904	Me1	0.5	0.0152412	Gm49041	-0.8	0.00705907	Cckar	-0.9	0.00571052
Zfp273	-1.2	0.000415801	Ncbp2	0.6	0.0152972	Ndufc1	0.5	0.00708104	Adamts9	-0.9	0.00571843
Gm12715	0.7	0.000417751	Gm45855	0.5	0.015306	Epha2	-0.5	0.00709796	Oaz2	-0.5	0.0057355
Dcun1d1	-0.8	0.000418391	AC124739.1	2	0.0153069	Prdx4	0.7	0.00709094	Jaml	-1	0.00574609
Fam136a	-0.9	0.000419697	Tpmt	0.6	0.0153974	Fh1	0.5	0.00710741	Thra	-0.6	0.00574707
Agap2	1	0.000421912	Pitpnm2	-0.6	0.0154031	Cnppd1	-0.5	0.00710529	Gm37115	2.4	0.00574992
Gm2574	0.7	0.000426225	Ssbp1	0.5	0.0153947	Tut7	-0.5	0.0071148	B020031H02Rik	1.9	0.00577734
Gm10566	0.8	0.000428247	Rhob	-0.5	0.0154238	Ercc6l	1.1	0.00710964	Serpinb5	0.5	0.00578786
Igkv4-70	-3.8	0.000428993	Rpl35a-ps2	0.5	0.0154249	6430710C18Rik	-1.2	0.00711509	Gm15421	0.8	0.00580212
Enho	-1	0.000430506	Gm26792	-1.1	0.0154214	Gab2	-0.7	0.00715214	E330034L11Rik	1.3	0.00581804
Gm28439	-0.9	0.000431505	Gm28529	-0.9	0.0154265	Kdr	-0.6	0.00715588	Rn7sk	1.3	0.00583202
Igkv5-48	-2.3	0.000433838	Terf1	0.6	0.0155132	Gm13068	-2.6	0.00715153	4930447F24Rik	1.3	0.00583549
Entpd5	-0.8	0.000434142	Tnc	-0.7	0.0155223	Gm22615	1.9	0.00715804	Zdhhc13	0.5	0.00584095
Gpa33	0.7	0.000435515	Gm13597	-0.6	0.0155644	Gm10736	0.6	0.00716788	Nfkbia	-0.7	0.00585146
Vars	0.9	0.000435543	Axin1	-0.5	0.0156036	Rab34	-0.5	0.00718694	Gm11578	-1.4	0.00585902
Chpt1	-0.8	0.000436352	Azin2	-0.7	0.0155996	Klhl29	-0.6	0.0071932	Ms4a18	-1.7	0.0058652
Dbnl	0.7	0.000436713	Sema7a	-0.6	0.015643	Porcn	-0.7	0.00720278	Gm6329	-1.1	0.00587618
Akap13	0.9	0.000438481	Acer1	0.8	0.0156586	Lgals2	1.4	0.0071988	AC166821.1	-1.6	0.00589609
Smim3	0.9	0.000439785	Rbx1-ps	1	0.0156518	Gm13864	0.8	0.00720054	Zc3h7a	0.5	0.00590725
Gpr17	-1.2	0.000442273	Gm7536	0.5	0.0156348	Gm44275	1.7	0.0072023	Gm5454	-1	0.00592084
Galnt10	-0.7	0.000443195	Hist1h4i	1.1	0.0156761	Tars	0.5	0.0072169	Rab37	-0.9	0.00594114
Dirc2	0.8	0.000442946	Gltp	-0.5	0.0157147	Itm2b	-0.5	0.0072269	Mrpl24	0.5	0.00596599
Ptprh	0.9	0.000443692	Gm12409	-2.9	0.0157147	Herpud1	-0.6	0.00722283	Angpt1	-0.8	0.00596914
Myo5a	0.7	0.000444361	Abhd6	-0.6	0.0157394	Lbhd1	0.7	0.00723354	Coro2b	-0.8	0.00597292
Ighv13-2	-3.5	0.000445059	Avil	-0.7	0.0157465	Gm2614	0.6	0.00725631	Nbea	-0.7	0.00599588
Sharpin	0.8	0.000445612	Rassf8	-0.6	0.0157541	Ighv1-39	2.5	0.00727827	Rtn4ip1	0.7	0.00600627
Trim72	1.3	0.000445992	Igkv1-110	1.6	0.0157503	Tsen34	0.5	0.00728782	Mpzl3	0.6	0.00603216
Hist1h2bg	-1.2	0.000449401	Phlda2	1	0.0157845	Trim12a	-0.7	0.00730623	Prap1	1.3	0.00608276
Gm22849	-3.5	0.000449809	Gm15657	1.3	0.0157863	Tapbpl	-0.7	0.00732253	Hook1	0.5	0.00607625
Apol9b	1.9	0.000451058	Gm26615	-1.3	0.0158164	Cyp2d10	-0.7	0.00732495	Trmt1l	0.6	0.00607236
Pycrl	-0.7	0.000453084	Ppp1r11	0.5	0.0158465	Slbp	0.5	0.00733503	Tcim	0.5	0.0060612
Gm4654	0.7	0.000453482	Spon1	-0.6	0.0158439	Glns-ps1	-1.3	0.00733468	Nfil3	-1	0.00606961
Eif4g3	0.7	0.000454021	Gm49474	1.4	0.0158668	Pcgf6	0.7	0.00735376	Ighv7-1	-3.7	0.00607764
Katnb1	0.8	0.000455279	Ndufs5	0.5	0.0159185	Ppia	0.6	0.00736226	Gm25835	1.8	0.00607959
Phospho1	-1.4	0.000455117	mt-Ta	-2.8	0.0159177	Gm15455	1.3	0.00736815	Pald1	-0.7	0.0061092
Prrt1	1	0.000458146	2310015A10Rik	-0.6	0.0159	Gm3325	-1	0.00736503	Gm45110	1.3	0.00611324
Yes1	-0.7	0.000459598	Mrpl52	0.5	0.0159743	Pacs1	-0.5	0.00739189	Myocd	-0.8	0.00613774
Pard6b	0.8	0.000459395	Rpl35a-ps6	0.5	0.0160016	Fam214b	-0.4	0.00738951	Myom1	-0.6	0.00614596
Cers4	0.8	0.000460485	AC154707.1	-1.1	0.0160416	4930552P12Rik	-1.3	0.00738954	Tmem59l	-0.9	0.00614683
Gpi1	0.8	0.000461392	G3bp1	0.6	0.0160777	Cers4	-0.5	0.00740163	Sox13	-0.6	0.00614309
Tbc1d2b	0.7	0.000461442	1700001L05Rik	-0.7	0.01607	Sh3bp5	-0.6	0.0073977	Cuedc1	-0.6	0.00616897
Gcnt2	0.7	0.000462292	2023-09-03	-0.7	0.0161679	Gm47508	1.5	0.00741186	Camk2n2	-0.8	0.00617853
Tcirg1	0.7	0.000462782	Nfatc4	-0.6	0.016203	Mrpl34	0.5	0.00742239	Cntn1	-0.7	0.00617612
Ier5	0.8	0.00046601	Mark2	-0.5	0.0161697	Cop1	0.5	0.00744608	Notch4	-0.7	0.00618538
AC129203.1	-2.8	0.000466176	Ola1	0.4	0.0161319	Tkt	0.6	0.00745176	Kcnh2	-0.9	0.0061954
Tmbim1	0.7	0.000466656	Fgd5	-0.7	0.0161268	Ighv1-20	3.5	0.00745625	Scara5	-0.9	0.00621618
Ccl6	-1	0.000471206	Coro2b	-0.7	0.0161644	Lyst	-0.5	0.0074664	Gm43437	1.8	0.00621721
Ighv1-50	-4	0.00047264	Ppih	0.6	0.0161373	Tmem150b	-0.5	0.00747878	Gm37510	1.5	0.006223
Parm1	0.8	0.000473684	Gm12252	-1.2	0.016182	Gm10275	0.6	0.00747703	Sectm1a	-1.2	0.00623266
Gm13464	0.7	0.000475135	Gm16316	-1.8	0.0161918	Alms1-ps2	1.2	0.00747565	Nectin4	-1.1	0.00624016
Gm6741	-0.9	0.000475938	Gm18078	1.6	0.016204	Ralgds	-0.5	0.00751325	4732491K20Rik	-1.1	0.00624396
Ovca2	-0.9	0.000477801	Sectm1a	-1.1	0.0162336	Tatdn2	-0.6	0.00750638	Gm45716	-0.9	0.00625294
Gm2606	0.7	0.000477866	Chchd2	0.5	0.0162641	Rps12-ps3	0.6	0.00751361	Amn1	0.6	0.00626301
Pcsk9	-1.3	0.000478174	Igkv5-39	2.8	0.0162554	Psmb5	0.6	0.00753221	Gm48210	1.5	0.00630107
4930466K18Rik	-1.5	0.000478616	Gm42672	-1.8	0.0162558	Ulk1	-0.5	0.00753923	Kif1a	-0.7	0.00633192
Tm9sf3	-0.7	0.000478977	Nrxn2	-0.6	0.016289	Fzd4	-0.6	0.00754154	Igsf11	-0.9	0.00633489
Aldoc	0.9	0.000479988	Cp	-0.6	0.0163103	Numbl	-0.5	0.00753884	Glp2r	-0.7	0.00635223
B4galnt2	-1.2	0.000480403	Clic4	-0.7	0.0163469	Rabggtb	0.5	0.00754762	Gm26682	-1.3	0.00636908
Eno3	1.4	0.000481443	Csrnp1	-0.7	0.0163885	Mrpl38	0.6	0.0075626	Enah	-0.6	0.00637299
Gabbr1	0.7	0.000483236	Trpc1	-0.6	0.0164163	Caprin1	0.5	0.00755459	A630001O12Rik	1	0.00637963
Gm2445	0.8	0.000483596	Sema6a	-0.4	0.0164767	Gm11249	0.7	0.00756327	Gm38947	-2.1	0.00638864
Gab2	1	0.000487684	Aifm2	-0.5	0.0164965	Selenot	0.5	0.00757598	4933434E20Rik	0.5	0.00640457
Zfhx4	0.8	0.000488707	Ncoa3	-0.4	0.0164635	Crybg3	-0.5	0.0076039	A4galt	-0.6	0.00642325
Nupr1	-1.1	0.00048908	Map3k6	-0.7	0.0164587	Frzb	-1	0.00760352	Gm26836	1.4	0.0064509
Gsdmc2	-1.2	0.000489244	Bhlhe41	-0.8	0.0164918	Lag3	-0.8	0.00761108	Gm6378	2.1	0.00646589
4633401B06Rik	-1.7	0.000488599	Gas2	-0.8	0.0164818	St14	-0.5	0.00761348	C530005A16Rik	1.1	0.00646375
Pou6f1	0.8	0.000490298	Rps28	0.4	0.0165123	Atp5e	0.5	0.00762754	1300002E11Rik	0.6	0.00646004
Mst1r	0.8	0.000490106	Mal2	0.5	0.0165871	Aebp1	-0.6	0.00763179	Gcg	-0.9	0.00648884
Mars2	-0.7	0.000489805	Dtnbp1	-0.5	0.0165875	Syngr1	-0.7	0.00764337	Slc41a3	-0.7	0.006488
Ccr2	1.4	0.000490481	Dnajc5	-0.5	0.0165994	Spon1	-0.7	0.00764327	Gm11775	-0.9	0.00650515
Bglap2	2.4	0.000492476	Bnip3	-0.7	0.0166195	Rims1	-0.6	0.0076598	Tceal3	-0.9	0.00653585
Gm15133	1.6	0.000495129	5730437C11Rik	1.5	0.0166286	Gm2163	-1.1	0.00767439	Hmox1	-0.7	0.00656062
Foxo4	-0.7	0.00049611	Sec14l1	-0.5	0.0166391	Aig1	0.5	0.00768913	Car1	1.2	0.00655537
Lrp11	0.9	0.000498812	2310022B05Rik	-0.5	0.0166514	Nop16	0.6	0.00768974	Hemk1	0.7	0.00654711
Fktn	-0.7	0.000500463	Cuedc1	-0.4	0.0166805	Wdr36	0.5	0.00772893	Fzd8	-0.7	0.00655784
Hunk	-1.1	0.000500529	Gm9844	0.5	0.0166834	9130208D14Rik	0.8	0.00772447	Eif5a2	-0.8	0.00655652
Gal3st2	1.2	0.000500294	Romo1	0.5	0.0167163	Mfap3l	1	0.00773746	4930556N13Rik	2.2	0.0065427
C330018D20Rik	-0.9	0.000502127	Gm49129	3	0.0167269	Ifi207	-1	0.00774089	Kcnk6	0.5	0.0065737
Sf3a2	0.9	0.000502719	Nkd2	-0.6	0.0167497	Timm10b	0.7	0.00777631	Mir3058	2	0.00658385
Sypl	-0.7	0.000503041	Gm13304	0.5	0.016743	Idh1	0.5	0.00778443	Frmd4a	-0.6	0.00660463
Emilin2	1.4	0.00050344	Slbp	0.5	0.0167748	Ndufa13	0.6	0.00781266	Gm37724	1.1	0.00661621
Nbeal1	-0.7	0.00050338	Wdfy3	-0.5	0.0167655	Rps8-ps2	0.6	0.00782279	Gkap1	-0.7	0.00664656
Pear1	0.9	0.000505356	Sema4c	-0.5	0.0168312	Epas1	-0.5	0.00783775	Gm43290	1.7	0.00664398
Gm16374	0.7	0.000505413	Atp6v0a4	1	0.0168422	Sox10	-0.6	0.00783427	Gm31224	2.6	0.00663961
Gm40864	-2.2	0.000507563	Mettl16	0.6	0.0168732	Ighv1-12	3	0.00783165	Ece1	-0.6	0.00665228
Itpkb	0.7	0.000509345	Morn2	0.8	0.0168646	Pdgfc	-0.6	0.00784344	Omg	-1.1	0.00672725
Hhatl	1.2	0.000509718	Hspa2	-0.8	0.0168675	Cc2d1a	-0.5	0.00785763	Gna12	-0.5	0.00673309
Tshz3	0.9	0.000515844	Nbea	-0.6	0.0168895	Rps3a2	0.6	0.00785961	Serpina3c	-1.4	0.00675456
Nod1	0.8	0.000515849	Pomp	0.5	0.0169044	Stim1	-0.5	0.00787619	Gm47233	1.4	0.00676522
Gcnt3	-0.9	0.000516238	Aig1	0.4	0.0169175	Mxd1	-0.5	0.00792295	Adrb2	-1	0.00677106
Pigyl	-0.8	0.000517449	Lif	-0.8	0.0169281	Uqcr11	0.6	0.00792302	Rims1	-0.6	0.00677705
Lrrn2	1.4	0.000519828	Mrpl19	0.5	0.0169577	Nifk	0.5	0.00792244	Sgk2	-0.6	0.00678109
9930111J21Rik2	1.2	0.000523201	Mrpl34	0.6	0.016953	Tmtc1	-0.5	0.007936	Ube2l6	-1.1	0.00679986
Parp4	0.9	0.00052402	Zdhhc4	-0.4	0.0169822	Ptger4	-0.5	0.00794284	Ffar4	-0.8	0.00679974
Zan	-1.2	0.000528912	Rprm	-0.5	0.0169807	Kmt2a	-0.5	0.00796341	Slc9a3r2	-0.6	0.00683546
Scara5	1	0.000530107	Ptprn	-0.6	0.0170058	Hmgxb3	-0.5	0.0079696	Sec11c	0.5	0.00683431
Gm11948	-3.7	0.000531379	Cacybp	0.4	0.01702	Mecp2	-0.5	0.00797971	Hdgfl3	-0.6	0.0068237
Pde11a	1.3	0.000533496	Serf2	0.5	0.017038	Parvaos	-1.3	0.00798771	Mcam	-0.6	0.00682935
Asb8	0.7	0.000535148	Dzip1l	-0.6	0.0170521	A530041M06Rik	-1.5	0.00799368	Pla2g2a	1.9	0.00683835
Fry	0.8	0.000536294	Gas2l3	0.7	0.017066	Prg4	-1.5	0.00803603	Gm20636	1.6	0.00682722
Ighv1-42	-3.1	0.000536631	Numbl	-0.5	0.0171334	Eed	0.5	0.00803132	Gm45309	2	0.00683742
Rpl13a	-1	0.000539307	Gm10600	-0.9	0.017134	Faah	0.7	0.00805601	Gm31166	-1.4	0.0068541
Gm45051	3.1	0.000541001	Neu1	-0.5	0.0171855	Pstk	0.7	0.00805759	Tinagl1	-0.5	0.00687146
Arhgdib	0.9	0.000544576	Mrpl1	0.5	0.0171757	Mir23b	-2.5	0.00804849	Tnxb	-0.7	0.00687853
Olfm1	0.7	0.000548218	Ifit2	-1.3	0.0171892	Hba-a2	-2	0.00804502	Slc2a12	-0.9	0.00687469
Sirpa	0.8	0.000548677	Idi1	0.6	0.0172066	Nudt5	0.6	0.00806587	Pink1	-0.6	0.00689382
Mybbp1a	0.7	0.000550331	Gm10125	-1	0.0172045	Tmem183a	0.5	0.00809424	Pbx3	-0.5	0.00689093
Spry4	0.9	0.000552578	Gm14001	2.8	0.0171787	Npr2	-0.6	0.0081293	Peg13	-0.7	0.00688727
Tanc1	0.7	0.000552538	Gm6433	0.7	0.0172052	Eef1b2	0.5	0.00816185	Trit1	0.7	0.0069384
Coro1a	0.9	0.000554567	Grk3	-0.5	0.0172436	Clca3a2	0.9	0.00814326	Susd4	-1	0.00694409
Was	1.2	0.000554184	Dapk1	-0.6	0.0172837	Myh14	-0.5	0.00817235	Mybbp1a	-0.5	0.00694422
Inhbb	1.3	0.000554819	Whrn	-0.7	0.0173127	Gins2	1.1	0.00817367	Cep170	-0.6	0.00694994
Myoc	-1.4	0.000556582	Fbrs	-0.5	0.0173199	Cip2a	1	0.00815987	Gm43047	2.1	0.00695648
Gm15947	-1.1	0.000556297	Mmrn1	-0.6	0.0173133	Agps	0.5	0.0081793	Dio1	0.9	0.0069735
AC113595.1	1.6	0.000557095	Zan	0.9	0.0173239	Rpsa-ps10	0.6	0.0081641	Fxyd6	-0.6	0.00697683
Kcnk2	-1.1	0.000559737	Gm43660	-1.1	0.0172984	Ier5	-0.5	0.00816188	Slx4ip	0.7	0.0070001
Abo	-1.6	0.000561606	Ndrg2	-0.5	0.017391	C920021L13Rik	-1.1	0.00815838	Slc27a2	-1.1	0.00700629
Arhgdia	0.8	0.000562208	Dst	-0.4	0.0173838	Gm12346	0.6	0.00817902	Gm45515	1.5	0.00701236
Prkab1	0.8	0.000561962	H2-Ob	1.4	0.0174093	Cidec	-0.9	0.00819541	Gm42727	1.7	0.00703419
Rgs13	-1.2	0.000561363	Ptges	-0.6	0.0174021	Igkv8-19	3.2	0.00821367	Tek	-0.8	0.007052
Gm37509	-2.3	0.000562441	Gm44763	-2.3	0.0173954	Slc12a4	-0.6	0.00823817	Cadm1	-0.6	0.00705456
Stk25	0.7	0.00056727	Derl3	0.9	0.0174439	Gcsh	0.5	0.00823054	Gm26804	0.9	0.00705113
Gm13874	-3.1	0.000567436	Il1a	0.8	0.0174775	Cdca7	0.8	0.00823484	Gli3	-0.7	0.00708286
Eci1	-0.7	0.000572035	Gm15770	1.7	0.0174981	Slc36a1	-0.5	0.00824875	Atf3	-0.7	0.00708623
1700003D09Rik	-2.3	0.00057274	Tgfb2	-0.6	0.017517	Gng2	-0.5	0.00827077	Gm5456	1.4	0.0070915
A1cf	-0.8	0.000573122	Zfp385a	-0.6	0.0175559	Ano6	-0.5	0.00828343	Mum1	0.6	0.00710812
Emp1	-0.7	0.000573731	Cyp4f40	1	0.0175745	Foxk1	-0.5	0.00828927	Snora78	1.8	0.00710459
Hist2h2be	-0.8	0.000575672	Pink1	-0.5	0.0176489	Gm36738	1	0.00829543	Gm43375	1.7	0.00711187
Gm48809	1.8	0.000575576	Zfp395	-0.5	0.0176388	Rasa3	-0.5	0.00830989	Egflam	-0.9	0.00713082
mt-Nd4l	-0.9	0.000577735	BB123696	-1.6	0.0176677	Fbxo31	-0.5	0.00831242	Gm48562	2	0.00713349
Gm42462	2.6	0.000577406	Hao2	0.7	0.0177268	Ngfr	-0.6	0.00834383	Ppp1r2	-0.5	0.00714375
Rdh11	-0.7	0.000578238	Mpp7	0.5	0.0177401	Igkv10-94	1.5	0.00834087	Trim7	0.8	0.00715064
Gm10222	-0.9	0.000580076	Gsdmcl-ps	1	0.0177644	Banf1	0.6	0.00835907	Neurl2	-1.1	0.00716963
Ms4a6c	1.6	0.000583392	Gm5112	-0.8	0.0177612	Chpf2	-0.6	0.00835854	Tor1aip1	-0.5	0.00718173
Tpmt	-0.8	0.000584045	Txnl4a	0.5	0.0177866	Pcna-ps2	0.7	0.00838233	Hoxa11	-0.6	0.00717984
Slc39a6	0.8	0.000585046	Hspa5	0.5	0.0178003	Sucla2	0.5	0.00839322	Gm26514	1.2	0.00718876
Gprin1	1.1	0.00058645	Tapbp	-0.7	0.0178249	Rps12-ps9	0.6	0.0083952	Ldb1	-0.5	0.00723053
Ramp2	0.9	0.000589955	Zfp646	-0.5	0.0178188	Cyb561d2	0.6	0.00844271	0610030E20Rik	0.5	0.00723209
Htra3	0.7	0.00059053	Rtca	-0.5	0.0178405	Rpl35a-ps6	0.6	0.00843916	Atp8b2	-0.6	0.00723036
Gm42918	1.9	0.000590838	Cyb561d2	0.6	0.0178468	Fam98a	0.5	0.00845838	H2-K1	-0.7	0.0072136
Cd300lg	1	0.000591683	Gm6123	1.1	0.0178563	Itga2	0.5	0.008466	Nkain2	-0.9	0.00720073
Sema4a	0.9	0.000594429	Sinhcaf	0.5	0.017868	Cxcl11	-1.9	0.00846163	Gm25654	2.7	0.00722951
Fcrls	-1.9	0.000599049	Manbal	-0.5	0.017889	Tmem258	0.5	0.00848644	Gm42477	1.4	0.00722074
Hpgd	-1	0.00059896	Gm15743	-1.5	0.0178794	Lrmp	-0.8	0.00849168	Gm48632	1.8	0.00723386
Tnfrsf23	1.1	0.000599158	Gm14336	1	0.0179273	Apoe	-0.5	0.00851438	2610318M16Rik	1.4	0.00721718
Gfap	1.5	0.000600982	Gm21541	0.5	0.0179693	Spc25	0.8	0.00854229	Dcn	-0.6	0.00724895
Cd59b	-1.5	0.000601406	Prr14	-0.4	0.0180252	Rack1	0.5	0.00854623	Camk2g	-0.6	0.00727953
mt-Cytb	-0.9	0.000603149	9430002A10Rik	2.6	0.0180341	Ndufs5	0.5	0.00855382	Gm38365	1.9	0.00728179
Cd55	0.8	0.000603764	Gm8430	0.5	0.0180554	Med13l	-0.6	0.00856409	Osbpl5	-0.5	0.00728887
Gm43311	-1.9	0.000605553	Zfp36	-0.5	0.0180666	Tmem130	-0.9	0.00859046	Clec10a	-0.8	0.00731171
C79130	-1.3	0.00060883	Armcx5	-0.8	0.0180858	Lmcd1	-1	0.00859421	Gm20684	-3.1	0.00732817
Gm49492	1.2	0.000612419	Cbx1	0.4	0.018098	Parvb	-0.6	0.00861295	Caprin1	0.5	0.00735702
Gm15895	2.9	0.000613258	Rnf19b	-0.6	0.0181734	Acat2	0.6	0.00860831	Chrd	-0.7	0.00736472
Plcg1	0.7	0.0006146	Gm12275	2.6	0.0181767	Bche	0.8	0.00860542	Apold1	-0.9	0.00737261
Twist1	0.9	0.000616726	Gpihbp1	-0.8	0.0182277	Gm28269	1.1	0.00865298	Gm44524	1.6	0.00737404
Tbc1d4	-1	0.00061798	Dcp1b	-0.6	0.0182329	Dnajc15	0.5	0.00866977	Gm9515	1.6	0.00737947
Camk2d	0.7	0.000618997	Gpr182	-0.7	0.0182249	Mrpl36	0.5	0.00872334	Slc6a14	0.5	0.00738447
Apbb1ip	1	0.000620374	Syne1	-0.5	0.0182491	Uchl1	-0.5	0.0087182	Gm30934	1.5	0.00740415
Acss2	-0.7	0.000624816	Actr6	0.7	0.0182908	Gm12231	0.6	0.00872712	Gm26648	1.4	0.00742021
Dmwd	0.7	0.000626472	Gm42462	-1.8	0.0182998	Inafm2	-0.5	0.00870958	Znrf1	-0.5	0.00746773
Zc3h3	0.9	0.000627706	Fam214b	-0.4	0.018352	Gm20735	-0.7	0.00872409	Ppm1j	0.8	0.0075063
Eml1	-0.9	0.000628147	Rplp1	0.5	0.0183786	4930422M22Rik	-2.2	0.00873819	Cyp4f41-ps	1.6	0.0075136
Chchd1	-0.9	0.000632574	Gm12854	0.6	0.0183866	C330007P06Rik	0.5	0.00875072	Gm43081	2.1	0.00753646
Myo15b	0.9	0.000635181	Gm45047	-2.5	0.0183776	Jchain	1.1	0.00877693	L2hgdh	0.7	0.00755978
Gm26530	-1.3	0.000634997	Map1a	-0.6	0.0184007	Tm9sf3	0.5	0.00878701	Otud1	-0.7	0.0075558
Piezo1	0.8	0.000636084	Gm16399	1.8	0.0184396	Prr14	-0.5	0.0088104	Tshz1	-0.5	0.00755595
Gulp1	-0.9	0.000637257	Ptprn2	-0.5	0.0184646	C1galt1c1	0.5	0.00881055	CT010433.2	1.5	0.00757935
Arhgap8	1.3	0.000638633	Taco1	0.6	0.0185059	Cyp4f40	0.9	0.0088064	Ak5	-0.9	0.0075927
Tmem189	0.7	0.000641409	1700096K18Rik	-0.7	0.0185079	Rprd2	-0.5	0.00882619	Gm5424	-0.7	0.00759817
S1pr3	1	0.000644229	Mep1b	0.5	0.0185252	Gnrh1	1.4	0.00886451	Rpl7a-ps10	1.2	0.00760511
Arhgef17	0.7	0.000645333	Kctd12	-0.5	0.0185339	2900089D17Rik	-1.4	0.00886791	Mvd	0.6	0.00761712
Gm21885	-1.3	0.00064639	Bcap31	0.4	0.0185557	4930431P19Rik	-1.1	0.00886696	Pim1	-0.6	0.00762444
Tbc1d10b	0.8	0.000647681	Zc3h7b	-0.4	0.0185815	Ptprr	-0.6	0.00888447	2410017I17Rik	-2.1	0.00761779
Hspb1	1.5	0.000648118	Lsm6	0.5	0.0185808	Ifi211	-1.2	0.00888141	Gm24106	4.3	0.0076248
Hbb-bt	2.3	0.000650238	Gm14056	2.4	0.0185818	Aplp2	-0.5	0.00887629	D16Ertd472e	-0.9	0.00763869
Gm10736	-0.9	0.000652842	Hnf1a	-0.7	0.0186334	St3gal1	-0.5	0.00890824	Apob	-0.6	0.00766882
Eng	0.8	0.000654467	Parp4	-0.5	0.0186373	Cxcl10	-1.6	0.00893058	Bet1	0.5	0.00769237
Gm13502	-1	0.000654661	Gm379	0.9	0.0186484	Ahcy	0.5	0.00894137	Gm23887	4.3	0.00770637
Prdx1	-0.9	0.000656578	Plin4	-0.8	0.0186673	Pigyl	0.6	0.00896191	Neu3	-0.8	0.00771508
Adamts8	1	0.000656775	Eppk1	-0.5	0.0186947	Myom1	-0.6	0.00897687	AC154378.1	1.1	0.00772348
Trim31	0.7	0.000658755	Cyth3	-0.5	0.0187233	Ttll7	-0.6	0.00896847	Cutal	0.6	0.00773285
Arhgap5	-0.8	0.000664486	Ccdc91	0.5	0.0187237	Sema7a	-0.6	0.00896776	Stx1b	-0.7	0.00772912
Zfp748	-0.9	0.000666063	Mmp7	0.9	0.0188193	Abhd2	-0.5	0.00897528	Ly6g6f	-1.3	0.00774937
Gm16118	2.1	0.000668517	Zfp142	-0.6	0.0188241	2310009A05Rik	0.8	0.00895214	Gm19170	3.2	0.0077481
Ubash3b	1.1	0.000671336	Sfswap	-0.5	0.0188009	Abca5	-0.7	0.00899817	Bmp7	-0.8	0.00778901
Atp2b1	-0.8	0.000671751	Fbxo21	-0.5	0.0187771	Gmcl1	0.5	0.00901976	Fbxo17	-0.9	0.00778764
Gm11346	-1.9	0.000673198	Gm13461	0.5	0.018806	Casp6	0.5	0.00905468	Pth1r	-0.8	0.00778872
Gm10524	0.8	0.000675593	Gm11775	-0.9	0.0187829	Glul	-0.6	0.00908677	Nos3	-0.9	0.0078026
Ncdn	0.8	0.000677773	Snrnp27	0.5	0.018861	Ndufaf4	0.5	0.00907168	Txlng	0.6	0.00782558
Rp2	-0.8	0.000679206	D8Ertd738e	0.4	0.0188904	Caskin2	-0.6	0.00910095	Tbx2	-0.8	0.00786786
Cfap157	1.1	0.000682858	Btk	0.7	0.0188793	Lipt1	0.8	0.00908189	Itm2c	-0.5	0.00788405
Ints8	-0.7	0.00068307	Ndufc1	0.4	0.0188849	Mtg1	0.6	0.00907361	Gm47147	2.4	0.00791236
Hist1h3g	-2.5	0.000682721	Tbx3os2	-2.1	0.0188705	B230217C12Rik	-0.9	0.0090995	Cdk14	-0.6	0.00792875
Fa2h	0.9	0.000685918	Gm24924	2.1	0.0188441	Arf3	-0.5	0.00909331	Micu3	-0.8	0.00795027
Stx11	1.1	0.00068574	Atp6v0b	0.5	0.0189026	Gm3362	0.5	0.00909597	Matn2	-0.6	0.00797341
Mroh2a	-0.9	0.00068716	Nr2c2	-0.5	0.0189532	Abo	1.1	0.00913154	Alkbh3os1	1.3	0.00799587
Acvr1c	-1	0.000688556	Pi4k2b	0.5	0.0189616	Galk1	0.5	0.00912258	Arhgap20	0.9	0.00798227
Fam20a	1	0.000690326	Gm11222	1.3	0.0189621	Yars2	0.6	0.00913044	Gm4841	-2.3	0.00796649
Spindoc	0.7	0.000692309	Pdcd5-ps	0.7	0.0189596	Fgfr2	-0.5	0.00913295	Gm13136	-1.1	0.00798167
Atp6v0a1	0.8	0.000695368	Mrpl33	0.5	0.0189733	Ube2l6	-1	0.00913836	5330406M23Rik	2.2	0.00798875
Rab15	-0.7	0.000696913	Adra2a	-0.6	0.0190129	Npm3	0.6	0.00915321	Gm43425	1.8	0.00799498
Dtnbp1	0.8	0.000698194	Cd79a	1.4	0.0190487	Mfap4	0.7	0.00915861	Gm47399	-2.2	0.00798379
Ptpn1	0.7	0.000699773	Lamtor4	0.5	0.0190515	Adgrg1	-0.6	0.00917228	Aifm2	-0.6	0.00800344
Tusc2	-0.7	0.000701583	Ighd	1.5	0.0190443	Scarna2	1.5	0.00921624	Gpc3	-0.6	0.00802694
Spsb1	0.7	0.000704002	St13	0.4	0.0190825	Hook1	0.4	0.009249	N4bp2l1	-1	0.00806451
Ntan1	-0.7	0.000705867	Mvb12b	-0.5	0.0190725	Slco2b1	-0.6	0.00924673	Gli2	-0.8	0.00806243
Ccdc28b	-0.8	0.000706107	Tmigd1	0.7	0.0190994	Myo5c	-0.7	0.00925794	Crtc3	-0.6	0.00808232
Igkv4-74	-3.9	0.000705793	Cplx2	-0.5	0.0191644	Ighv5-17	1.4	0.00926174	Chpf2	-0.7	0.00810908
Tlr13	1.2	0.00070822	Kif3c	-0.6	0.0192379	Cyp2s1	-0.6	0.00927998	Rps12-ps18	1.3	0.00812296
Inmt	1.6	0.000715002	Ror2	-0.5	0.0192462	Rps12-ps17	1.1	0.00929761	Rps12-ps6	1.3	0.00812303
Thbs4	1.5	0.000717063	Pycrl	0.4	0.0192553	Plau	-0.5	0.00931958	Adgrl4	-0.8	0.00814273
Gm13091	1.4	0.000722902	Primpol	0.6	0.0192817	Tmem147	0.5	0.00934771	Cldn2	0.6	0.00814418
Spats2	0.7	0.000728092	Ranbp9	-0.4	0.0192784	Ddx41	0.5	0.00934687	4930404I05Rik	1.1	0.0081401
Gm12860	-1.8	0.000728581	Gnrh1	1.1	0.0193008	Smg1	-0.5	0.00934492	5033426E14Rik	4.3	0.00813357
Nol6	0.8	0.000731306	Txndc17	0.4	0.0193217	Sytl4	0.6	0.00933496	Eps8l3	-0.7	0.00816317
Slc45a3	0.7	0.000732457	mt-Nd6	-0.6	0.0193211	Cul7	-0.5	0.00936093	Gm47694	0.8	0.00816255
Rffl	0.7	0.000734282	Senp8	0.7	0.0193329	Gm10243	0.6	0.00935747	Mef2a	-0.5	0.00818003
Apol7a	1.3	0.000737563	St3gal1	-0.5	0.01957	Emg1	0.5	0.00937984	Acvrl1	-0.6	0.0081941
Timp3	0.8	0.000738972	Ydjc	0.6	0.0195597	G3bp1	0.6	0.00938929	Il20rb	-1.1	0.00820243
Mpp1	0.7	0.000738701	Dstyk	-0.5	0.0195197	Csnk1e	-0.5	0.00940449	Inka2	-0.7	0.00820233
Zfp729b	-0.9	0.000740084	Foxk1	-0.5	0.0195256	Irgm1	-1.3	0.00941708	Dmkn	-0.8	0.00820421
Grb10	0.8	0.000741134	Pcna-ps2	0.6	0.0195669	Nono	0.5	0.00942592	Tspyl4	-0.7	0.00821645
Fuca1	0.8	0.000742293	9330136K24Rik	1.9	0.0195681	Pigf	0.6	0.00943729	Gnai1	-0.5	0.00821812
Yif1b	-0.8	0.000742004	4933437G19Rik	1.8	0.0195677	Mrpl52	0.5	0.00945556	Lamb3	-0.5	0.00823299
Trmt2b	-0.6	0.000741482	Bcl9	-0.5	0.0196024	Pdcl	0.5	0.00948994	Olfm2	-0.9	0.0082286
Cyr61	1.1	0.00074367	Hspb1	-1	0.0196428	Spry2	-0.5	0.00946948	1700061H18Rik	2	0.00823879
Hist1h3b	-1.9	0.000748533	Asap1	-0.5	0.0196266	Cyp4f41-ps	1.6	0.00948217	Abcc9	-0.5	0.00826409
Far1	-0.8	0.000750165	Cyp4f16	-0.5	0.0196434	Tent5a	-0.5	0.00947678	Scarf1	0.8	0.00827718
Sult2b1	0.7	0.000750803	Gas2l1	-0.5	0.0196653	Rpl35a-ps3	0.6	0.00948515	Gm38155	0.9	0.00828288
Cog5	-0.8	0.000758344	mt-Nd4l	-0.6	0.019655	Ly6g6f	-1.2	0.00951587	Gm29093	1.1	0.00829104
Cldn2	-0.8	0.000758079	Fbxw5	-0.4	0.0196938	Rpsa	0.6	0.00954647	Lrig1	-0.5	0.00830862
4930447F24Rik	-1.4	0.000761528	Xrcc3	-0.6	0.0197277	Dynlt1a	0.5	0.00954556	Emilin1	-0.7	0.00831505
Camk2g	0.7	0.000762318	S100pbp	-0.5	0.0197388	Eif2s1	0.5	0.00957497	Pdss1	0.5	0.00832491
Cnr1	0.8	0.000768225	Krtcap2	0.4	0.0197461	Gm13567	-2.7	0.00957846	Gm13305	-0.8	0.00832293
Retnla	-1.2	0.000768059	Wasf2	-0.5	0.0197806	Panct2	1.3	0.0095706	Crmp1	-0.8	0.00833248
Oas1b	1.4	0.000769791	Med16	-0.5	0.0198722	Mov10	-0.6	0.00961199	Angptl2	-0.6	0.00834589
Pcdhb9	1.1	0.000773203	Slc5a8	0.5	0.0199226	Zdhhc13	0.5	0.00962203	Gm13443	0.8	0.00834139
Lcp1	0.8	0.000775363	Got1	-0.5	0.0199211	Plaur	-0.7	0.00962176	Glns-ps1	-1.2	0.00836056
Etaa1	-0.8	0.000778084	Gm10222	-0.7	0.0199167	Map2	-0.6	0.00963523	Frk	0.5	0.00836892
Slc19a1	1	0.000779641	Rps6-ps4	0.4	0.0199364	Prkcd	-0.5	0.00964056	Vsir	-0.6	0.00837202
Blnk	0.7	0.000779422	Gm40864	1.7	0.0199503	Isl2	-0.7	0.00969726	Il15	0.7	0.00838614
Chad	-1.5	0.000790779	Llph-ps2	0.4	0.0199945	Gm28151	1.1	0.00970327	Gbp4	-2	0.00838643
Zc2hc1c	1.1	0.000800117	Icam1	-0.7	0.0200105	Adm	-0.8	0.00971578	1700094M23Rik	3.1	0.0083843
Kctd5	0.7	0.000804701	Atp5f1	0.5	0.0200323	Trmt10c	0.5	0.0097167	Rragd	-0.8	0.00840571
Zdhhc4	0.7	0.000809945	Baiap2	-0.5	0.0200766	Agpat5	0.5	0.00972504	Gm22107	-1.3	0.00841005
Gm15772	-0.9	0.000810337	Tcim	0.4	0.0200667	Mad2l1	0.9	0.00973839	Mir3060	2.3	0.00840697
Eps8l3	1	0.000811111	Rps2-ps5	0.9	0.0200745	Zbed5	0.5	0.00973678	Gm37711	-1.1	0.00839712
Gm15199	-3	0.000812393	Gm44187	2.1	0.0200891	Atxn7l1os1	1.2	0.00974595	Gm45102	-2	0.00842318
Ogfrl1	0.8	0.00081492	B4galt5	-0.5	0.0201367	Ndufab1	0.5	0.00977111	Ggt7	-0.9	0.00843095
2310022B05Rik	0.7	0.000815197	Arih2	-0.5	0.0201555	Nr1d1	-0.6	0.00978237	4930512P04Rik	4.3	0.00843568
Dhrs7b	-0.8	0.000819496	Mrpl58	0.4	0.0202019	Aak1	-0.5	0.0097944	4930509G22Rik	1.2	0.00844062
Ppp2r1a	0.8	0.000821003	Mtmr3	-0.4	0.0202088	Gm20540	-2.9	0.00982282	Fbxo21	-0.6	0.00845132
Srl	-1.1	0.00082423	Mbnl3	0.7	0.020212	Rnf169	-0.5	0.00984532	Sfrp5	-0.9	0.00847879
Gm33677	-3.3	0.000825136	Phactr4	-0.5	0.0201858	Nqo2	0.5	0.0098563	Stat3	-0.6	0.00853034
Gpbp1	-0.7	0.000828664	Rcor3	-0.5	0.020294	Sparcl1	-0.6	0.00986369	Chfr	0.5	0.00854325
Bst2	1.2	0.000829711	Snrk	-0.5	0.0203025	Gm43923	-1.7	0.00986916	Pcnx	-0.6	0.0085539
Cacna1d	0.7	0.000847115	Cyb561d1	-0.5	0.0203202	Dynlt3	0.5	0.00987526	Azin1	0.5	0.00854875
Ap5b1	0.9	0.000846983	Pla2g4a	0.5	0.0203252	Cks1b	0.9	0.00988438	Dstyk	-0.5	0.00854492
Ptges2	-0.6	0.000850008	Dnm3os	-1	0.0204558	Wdr61	0.5	0.00988966	Gm14042	-3	0.00853525
Timp2	0.7	0.000851216	Rtn4ip1	0.7	0.0205051	Mrps30	0.5	0.00992494	Etohd2	0.9	0.00855449
Tmem102	0.7	0.000851623	Sostdc1	-0.9	0.0205127	Tmcc2	-0.6	0.00992597	Gnrh1	1.2	0.00856888
Tesk2	0.8	0.00085479	Zfp316	-0.6	0.0205007	Mmp13	-0.6	0.00992558	Apba1	-0.8	0.00856038
Porcn	0.9	0.000855581	Serpinb5	0.5	0.0204821	Galm	0.7	0.00996312	Gm15950	1.8	0.00856599
Camk1d	-0.7	0.000858497	Rasa3	-0.5	0.0205349	Ptgir	-0.7	0.00997982	Mgll	-0.6	0.00857447
Fgr	1.3	0.000861886	Gm20735	-0.7	0.0205337	3110040N11Rik	0.6	0.0100069	Gpx2	1.1	0.00857968
Gm32105	-1.6	0.000862121	Smoc1	-0.6	0.0205607	Yipf2	0.5	0.0100341	Igfbp6	-0.7	0.00859494
Scmh1	0.7	0.000866285	Nlrp10	-1.2	0.0205616	Klf11	-0.7	0.0100536	Spen	-0.5	0.00860411
Phlpp2	1	0.000867123	Pnrc1	-0.5	0.020582	Camk2n2	-0.6	0.0100587	Gm23136	2.6	0.00860895
Gm28437	-0.9	0.00086907	Sh2b3	-0.5	0.0206105	Slc25a35	0.7	0.0101296	4930518I15Rik	1.2	0.00861809
mt-Co3	-0.9	0.000870338	Hspb11	0.6	0.0206029	Il6	-1	0.0101448	Gm22806	2.1	0.00863386
Zfp993	-0.9	0.000874949	Ms4a18	-1.3	0.0206583	Mcpt2	1.4	0.0101782	Kcnb1	-0.7	0.00865702
Gm21321	-3.1	0.000877838	Gm16464	-0.9	0.020687	Fbl	0.6	0.0101961	Lgals12	1.1	0.0087071
Ggt7	0.9	0.000882164	4931440P22Rik	-1.1	0.020732	Snhg15	0.8	0.0101932	Ptpn18	0.5	0.00870648
Syn2	0.8	0.000884646	Hspg2	-0.5	0.0207459	Socs1	-1.2	0.0102161	Gabarapl1	-0.5	0.00871276
Ehd1	0.6	0.000884182	Gdnf	-0.6	0.0207611	Rpl38	0.5	0.0102149	Fgf13	-0.7	0.00873029
Slc2a4rg-ps	-1.5	0.000889363	Tmem29	0.6	0.0207992	Svip	0.6	0.0102489	Col9a2	-0.9	0.00873879
Zfp984	-0.8	0.000889863	Churc1	0.5	0.0208157	Cars2	0.7	0.0102906	Slc36a4	-0.6	0.00874087
D3Ertd751e	-1.1	0.000893281	Mmaa	0.6	0.0208549	Tceal8	0.6	0.0103003	Tmem229b	-0.7	0.00874956
Cic	0.8	0.000894165	Parvb	-0.5	0.0208805	Ighv5-4	2	0.0103203	Gm15050	1.1	0.00875544
4931440P22Rik	1.5	0.000897225	Gm1673	1	0.0208796	Armc6	0.6	0.0103301	Pus10	0.6	0.0087769
Rfc2	-0.7	0.000898246	Gtpbp4	0.4	0.0208992	Thap2	0.6	0.0103425	Cacna2d1	-0.5	0.00877437
Arsk	-0.9	0.00089928	Gm10123	0.5	0.0209673	Nfrkb	-0.5	0.0103432	Gm44164	1.1	0.0087904
Smurf1	0.7	0.000899861	Adrm1	-0.5	0.0209837	Zfp260	0.5	0.0103347	Fam163a	-0.8	0.00881602
Zfp874a	-0.8	0.000900857	Trappc10	-0.5	0.0210358	Creb3l4	0.6	0.0103694	Tubgcp2	-0.6	0.00881976
Gmppb	0.7	0.000903194	Arhgap31	-0.5	0.0210727	Aifm1	0.5	0.0104088	Csrp1	-0.6	0.0088202
1600002K03Rik	-0.9	0.000905785	Hdac1	0.4	0.021059	Gm35028	-1.6	0.0104056	9530056K15Rik	1.2	0.00881193
Fcgbp	0.9	0.000908949	Slc41a2	-0.5	0.0210715	Gm5456	1.3	0.0104227	Samd4	-0.6	0.00885869
Eef2k	0.7	0.000915424	Iqsec2	-0.5	0.0211207	Pbdc1	0.6	0.0104417	Pabpc1l2a-ps	-1.1	0.00886359
Zfp763	-1	0.000918676	Chrm2	-0.6	0.0211262	BC052040	0.6	0.0104615	Clip4	-0.6	0.00886963
Rnaseh2c	-0.9	0.000922129	Abce1	0.5	0.0210752	Lrrc32	-0.7	0.0104619	Clmp	-0.6	0.008884
Gltp	0.7	0.000924741	H2-Q7	-0.9	0.0211309	Gm48420	-1.3	0.0104532	6330549D23Rik	1	0.0088794
Gm36107	2.1	0.000925362	Rpl35	0.5	0.0211128	Mrps9	0.5	0.0104711	Kctd12b	-0.7	0.00891125
Ptcd3	-0.8	0.000926431	Tgfbrap1	-0.4	0.0211001	Ptges3	0.5	0.0104807	Fam20c	-0.8	0.00892054
Ahdc1	0.8	0.000933806	Gm10420	0.6	0.0210135	Gadd45gip1	0.6	0.0105039	Casp12	-0.7	0.00893233
Rnf31	0.8	0.000933613	Rps8-ps4	0.6	0.0210049	Rps15	0.5	0.0104972	Tmem97	0.5	0.00892842
Hist1h3d	-1.8	0.000933618	Mrip-ps	-0.6	0.0210635	Gm34342	-2.4	0.0105066	Panct2	1.4	0.0089246
Casp12	1	0.000937639	Il1r2	-0.9	0.021205	2900026A02Rik	-0.5	0.0105155	Slc22a17	-0.7	0.00894216
Pex11a	1.1	0.000939352	Marcks	0.5	0.0211883	Lipt2	0.6	0.0105392	Mmp14	-0.5	0.00897941
Smurf2	-0.6	0.000942655	1700025N23Rik	-2	0.0212098	Dusp26	-0.7	0.0105441	Stk16	0.6	0.00897863
Btg1	0.7	0.0009426	Tbkbp1	-0.6	0.0212235	Scml4	0.5	0.010549	Nkd1	-0.6	0.00896938
Isg20	-0.8	0.000941833	Gm11377	-1.4	0.0213045	Gm38021	1.2	0.0105533	Gm45509	2.1	0.00897026
Arrb2	0.8	0.00094511	Rbfox1	-0.8	0.0213354	Cdkn3	1.1	0.0105645	Zfand2a	-0.6	0.00900326
Irf6	-0.7	0.000948612	Il2rb	-0.9	0.0213441	Itgb4	-0.5	0.0105866	Gm47798	0.9	0.00902971
Dnajc16	0.7	0.000949222	Gstm3	1.2	0.0213938	Scyl3	-0.5	0.0105949	B230217C12Rik	-1	0.00905363
Vipr2	-0.8	0.000954473	Ulk1	-0.4	0.0213793	Gm26631	1	0.0106084	Mpnd	0.5	0.00906713
AA467197	0.9	0.00095558	Alg9	0.4	0.0214047	Gstp-ps	0.6	0.0106219	Scg5	-0.7	0.00909621
Lrch1	0.7	0.000957431	Gm12174	0.5	0.0213837	Gm23823	-1.5	0.0106317	Entpd8	0.5	0.0090935
CT010433.1	-4.7	0.000957941	Ier3ip1	0.5	0.0214139	Gm14586	0.6	0.0106499	Pcif1	-0.5	0.00912268
Vasp	0.8	0.000960781	Gm44135	1.7	0.0214133	Ephb6	-0.8	0.0106578	Nrsn1	-0.8	0.00912518
Cdo1	-1.3	0.000960868	6330403K07Rik	-0.7	0.021517	Steap4	-0.7	0.0107001	Gm38021	1.4	0.00911658
Thoc7	-0.6	0.000961277	8430419K02Rik	-1.1	0.0215069	Cyth3	-0.5	0.0107105	Gm48249	1.5	0.00912298
Scamp2	0.8	0.000963052	Gm38699	1.2	0.0215119	Ybx1	0.4	0.0107136	Gm43912	1.5	0.00913077
Hbb-bs	2.3	0.000963306	Tm9sf3	0.4	0.0215695	Ttc28	-0.5	0.0107254	Iscu	-0.4	0.00915723
Atp10b	0.7	0.000965081	Fam98a	0.4	0.0216166	Hip1	-0.5	0.0107356	Glis3	-0.8	0.00915655
Slc25a22	0.9	0.000969354	Bmp8a	-0.7	0.021606	Serpina3c	-1.3	0.0107332	Gm43965	2	0.00915035
Adgrf5	0.8	0.000971978	9030622O22Rik	1	0.0216205	Dynlt1c	0.5	0.0107673	Hey2	-0.9	0.00917113
Cacna1h	0.7	0.000975652	Iglj3	-2.3	0.0215973	Ctss	-0.6	0.0107837	Gm37760	1.5	0.00918603
Nfic	0.7	0.000977197	R3hdm2	-0.5	0.0216739	Kif1a	-0.5	0.0108134	Arhgef40	-0.6	0.00923143
Sema6d	0.7	0.00098594	Dpm3	0.5	0.021719	Cacna1h	-0.5	0.0108318	Bach1	-0.6	0.0092395
Xpo1	-0.8	0.00098966	Fra10ac1	0.5	0.0217186	Car12	0.8	0.010834	Irgm1	-1.3	0.00924226
Proc	-1.3	0.000989335	Pcolce	0.8	0.021765	Fhod3	-0.7	0.010833	Defb37	1.9	0.00924621
Arhgef16	0.8	0.000999381	Agpat5	0.5	0.0217896	Cul9	-0.6	0.0108335	Gm10600	-1	0.00923934
Gm12216	1.4	0.000999867	Cdca7	0.8	0.0217817	Gm5859	-0.9	0.0108125	Gm5512	0.9	0.00924932
Pkd1	0.7	0.00100093	Nedd8	0.4	0.0218131	Gm15904	2.3	0.0108316	Gm49196	2.2	0.009253
Crybg1	0.8	0.00100407	Cc2d1a	-0.5	0.0218387	Armcx3	0.5	0.0108505	Pim3	-0.6	0.00929067
Cul9	0.9	0.00100455	Gm5859	-1.1	0.0218607	Naca	0.5	0.0108504	Adrm1	-0.5	0.00927473
Ighv5-17	-2.9	0.00100447	Qsox1	-0.4	0.0219106	Dhx8	-0.5	0.010884	Gm26664	1.4	0.00928031
Cyp4f16	0.7	0.00100795	Car4	-0.8	0.0220056	Sem1	0.5	0.0108822	Gm43482	1.9	0.0092902
Zfp983	-0.8	0.00100867	Tbc1d8	-0.5	0.0219743	Mb21d2	-0.6	0.0108884	Gm45042	3.1	0.00928784
Lrp10	0.8	0.0010102	Shpk	-0.5	0.0219632	AC161438.1	-1	0.0108966	Abhd12	-0.5	0.0092995
Susd6	0.7	0.00101518	Gm5963	1	0.0219583	Kat6a	-0.4	0.0109236	Map2	-0.6	0.00933392
Sox9	-0.8	0.00101639	Plekhh1	-0.6	0.0219991	Znrf1	-0.5	0.0109751	Aff3	-0.8	0.00934656
Banp	-1.1	0.0010188	Ifi47	-1.2	0.0219418	Spcs2	0.5	0.010979	Pnpla1os	1.9	0.00934731
Kcnj8	1	0.00101845	Gm5628	1.2	0.0219895	Odc1	0.5	0.0110269	Farp1	-0.5	0.00937092
Gnai2	0.6	0.00101832	Clec10a	-0.6	0.0221189	Hsp90aa1	0.6	0.0110315	Cnr1	-0.8	0.00937732
Mkl1	0.7	0.00102062	Rab37	-0.7	0.0220802	Peli3	-0.7	0.0110385	Reep6	-0.8	0.0093976
Timmdc1	-0.8	0.0010233	Rps24	0.5	0.022114	Hdac1	0.5	0.0110427	Abi2	-0.6	0.00940657
Cs	0.7	0.00102677	Arntl	0.5	0.0220473	Spata6	-0.7	0.0110249	Il18bp	-1.3	0.00944107
Mark2	0.8	0.00102963	mt-Ty	-1	0.0221108	Erp29	0.5	0.0110827	Ciita	-1.2	0.00945766
Gm15446	-0.8	0.00103097	1700047I17Rik2	-0.5	0.0220813	Gm8121	0.9	0.0110771	Tfdp2	-0.5	0.00945049
1700096K18Rik	1	0.00103577	Lbhd1	0.7	0.0221196	Cryzl1	0.5	0.0110848	C1qa	-0.5	0.00945359
Slc3a1	1	0.00103701	Gm39469	-0.8	0.0220561	Gm10601	-1.8	0.0110785	Mafk	-0.5	0.00947387
Sowahc	-0.7	0.00104175	Cog1	-0.4	0.0221973	C79130	0.9	0.0110643	Cmpk2	-0.9	0.009486
Rab11fip5	0.7	0.00104517	Pik3r5	-0.6	0.0221968	Glg1	-0.5	0.011101	Grina	-0.5	0.00949007
Ces1g	-2.2	0.00104796	Sptssa	0.4	0.0222048	Knstrn	1.1	0.011092	Cadm4	-0.7	0.00948611
Git1	0.8	0.00105129	Plcxd2	0.6	0.0221874	Zfp273	0.7	0.0111026	Gm5430	-1.8	0.00948729
Fyb	0.9	0.00105291	Scd2	0.8	0.0222222	Nfatc1	-0.5	0.0111281	Gm23823	-1.4	0.00950593
Cyyr1	1	0.00105258	Ano6	-0.4	0.0222588	Gm43311	1.2	0.0111246	Ighv1-61	2.3	0.00951268
Gm9299	-0.9	0.00105254	Atf7	-0.4	0.0222772	Gm13091	-1	0.01114	A230107N01Rik	1.4	0.0095158
Ube2w	-0.7	0.00105671	Ercc4	-0.5	0.022296	Ndufb6	0.5	0.0111489	Gm49204	0.9	0.00950859
Daxx	0.8	0.00106623	Pabpc1l2b-ps	-0.9	0.0223197	Coro1b	0.5	0.0111622	Pimreg	1	0.00952555
Cyp3a44	-2.7	0.00107424	Gm27150	1.9	0.0223698	Nod1	-0.5	0.0111716	Rtca	-0.5	0.00953341
Apoa4	2.2	0.00107597	Slc28a2	0.9	0.0224267	Ran	0.6	0.0111981	Kifc2	1	0.00954248
Sectm1b	0.8	0.00108747	Ces2a	0.6	0.0224416	Rps3a3	0.5	0.0112027	Daxx	-0.6	0.00955485
Stk40	0.7	0.00108829	Nudt2	0.5	0.0225103	Triap1	0.5	0.0112362	Wwtr1	-0.5	0.00955828
Gm47709	-2.8	0.00108927	Npc1	-0.5	0.0225393	Krt87	0.9	0.0112524	Adcy9	-0.7	0.00958691
C1s1	0.8	0.00109154	9530062K07Rik	1.8	0.022543	4732471J01Rik	-1	0.0112609	Soga1	-0.6	0.00959144
Scml4	-0.7	0.00109288	Gtdc1	-0.6	0.0225576	2810004N23Rik	0.5	0.011275	Rsrp1	0.5	0.00960621
Ltbp3	0.7	0.00109364	Fam222a	-0.7	0.0225787	Arih2	-0.5	0.0113031	Gm37559	3.3	0.00960629
Atp6v1b2	0.6	0.00109558	AC110241.1	2.5	0.0226077	Ptpn14	-0.5	0.0113457	Gm47550	1.6	0.00960277
Gm9113	-2.8	0.00109712	Spire1	-0.6	0.0226366	Bcar1	-0.5	0.0113524	Nptx2	-1	0.00963464
Farp2	-0.9	0.00110324	Gm22965	-2.5	0.0226395	Tmem205	0.6	0.0113462	Tlx2	-1	0.00963973
Pik3ip1	0.9	0.00110249	Ncoa1	-0.4	0.0226654	Rpsa-ps2	0.7	0.0113532	Fam122a	-0.6	0.00966324
Gm43525	-3.1	0.00110307	4930448D08Rik	1.9	0.0226586	Nap1l5	-0.6	0.0113553	Gm13502	0.7	0.00966847
Vdac3	-0.7	0.00111593	Hikeshi	0.6	0.0226912	Slc2a3	-0.6	0.0113635	Ttc39aos1	1	0.0096668
Prss32	0.8	0.00111853	Tmem45b	-0.5	0.0227122	AC154492.2	-1.1	0.0113688	Gm48840	1.7	0.00972887
Hsph1	-1.3	0.00112288	Gm14046	1.4	0.0227169	Nsg1	-0.6	0.0113821	Gm9701	1.3	0.00973458
Serinc2	0.7	0.00112595	Ahdc1	-0.5	0.0228007	Gm37783	-2	0.0113963	Galnt6os	1.4	0.00974813
Zfp874b	-0.8	0.00112609	Etfb	0.5	0.0228203	Slpi	-0.9	0.0114384	2310043O21Rik	2.1	0.00975089
Acot13	-0.7	0.00112843	Pde3b	-0.5	0.0228277	Vil1	-0.5	0.0114374	4930408O17Rik	1.9	0.00976326
Muc4	0.9	0.00112837	Adam23	-0.5	0.0228776	Ralgps1	-0.6	0.0114139	Fkbp5	-0.9	0.00977551
Olfml2b	0.7	0.00113291	Plaur	-0.6	0.0228846	Rps26-ps1	0.5	0.0114311	Snora57	1.2	0.00978409
1700017B05Rik	0.7	0.00113807	Kcne4	-0.7	0.0228961	0610005C13Rik	-0.6	0.0114231	Gm15693	1.2	0.00980287
Zfp800	-0.7	0.0011441	Tgtp1	-1.7	0.0228881	Gm47467	-1.9	0.0114394	Kdm6bos	1.9	0.00979898
Bcar1	0.8	0.00114717	Rpsa-ps9	0.7	0.0228735	Bcl2l1	-0.4	0.0114803	Adcy3	-0.7	0.00981132
Zfp952	-0.8	0.00115483	Elavl4	-0.5	0.0229302	Spcs1	0.5	0.0114545	Gm48908	-2.5	0.00982861
Gm6745	-1	0.0011546	Gm44645	-0.8	0.022977	Alox5	-0.7	0.0114657	Zfp362	-0.7	0.009852
Galr2	-0.9	0.00115617	Fcmr	1.6	0.0229914	Prickle2	-0.5	0.0114783	Qsox1	-0.5	0.00984971
Pla2g2a	2.2	0.0011565	Nrg1	-0.8	0.0230162	Efhd2	-0.4	0.0114829	Igkc	0.8	0.0098451
Ptk2	0.6	0.00116058	Mrpl22	0.5	0.0230716	Lep	-1.8	0.0114613	Zfhx4	-0.6	0.00987691
AU020206	0.7	0.00116273	Itfg1	0.5	0.023096	Gm42778	-1.3	0.0114842	Gm42937	1.3	0.00990435
Gm15925	2.3	0.00116513	A930028N01Rik	-1.3	0.0230939	Rps3a1	0.6	0.0115458	Pi4k2b	0.5	0.00991214
Bmper	1.2	0.00117057	9130008F23Rik	0.6	0.0231084	Ska1	1.3	0.0115444	Egln3	-0.5	0.00993389
Gm14226	1.7	0.00117294	Pnliprp2	-0.8	0.0231431	Setd1b	-0.5	0.0115472	Gm27150	1.9	0.00997416
Rfng	0.7	0.00117617	Gm13091	-0.9	0.0231447	Gm5786	0.5	0.0115461	Ace2	-0.8	0.0100207
Hist1h2al	4.8	0.00117655	Sox9	0.5	0.0233929	Pcsk2	-0.7	0.011562	Sik3	-0.5	0.0100223
Tbk1	0.7	0.00118019	Kmt2a	-0.4	0.0234458	Txnl4a	0.5	0.0115703	Gpr22	-0.7	0.0100309
Abhd17c	0.7	0.0011805	B4galnt2	0.8	0.0234221	Nckap5	-0.7	0.0116313	Adamtsl3	-0.7	0.0100362
Slc8a1	-0.8	0.00118251	Fos	-0.7	0.0231729	Apol7a	-1	0.011652	2310015A10Rik	-0.7	0.0100385
Polb	-0.8	0.00118404	Cct5	0.5	0.0232737	Rpp21	0.5	0.0116486	Dzip1l	-0.7	0.0100571
Ephb6	1.1	0.00118667	BC005624	0.4	0.0233579	Rcsd1	-0.6	0.0116496	Fabp4	-1	0.0100536
Igkv19-93	-2.4	0.00118796	Cyp4b1	-1.8	0.0234309	Gm5586	0.5	0.0116624	Irf3	0.5	0.0101059
Ahcy	-0.7	0.0011909	Hgfac	-0.5	0.0233249	Rnf19a	-0.5	0.0116935	Spef1	1	0.0101127
Papss1	-0.7	0.00119111	Fam189a1	-0.6	0.0233473	Tenm3	-0.6	0.0117144	Fam136a	0.6	0.0100979
Senp8	-1.1	0.00119693	Lsm4	0.5	0.0233308	Chchd2	0.5	0.0117143	Muc3a	0.6	0.010108
Ndufb2	-0.8	0.00120186	Lmo7	-0.5	0.0232518	Tbrg1	-0.5	0.0117415	D130062J10Rik	2.3	0.0101555
Clock	-0.7	0.0012011	Fnip1	-0.5	0.0232919	Ccr10	1.2	0.0117603	Fnbp4	0.5	0.0102016
Ak3l2-ps	1.3	0.00120142	Aspg	0.7	0.0232848	Gdpd1	0.5	0.0117645	Herpud2	-0.5	0.0102049
Lncppara	1.4	0.0012006	Slc16a5	-0.5	0.0233412	Gm14202	2.6	0.0117591	Yes1	0.5	0.0102371
Bivm	-0.7	0.00120375	Kcnk6	0.5	0.0232099	Pop1	0.8	0.0117851	2310039H08Rik	-0.6	0.010242
Abca12	-1.1	0.00121687	Nqo2	0.5	0.0233856	Gcnt2	-0.5	0.0118383	Gm37666	1.3	0.0102407
Map3k14	0.8	0.00121805	Sox12	-0.6	0.0232023	Rnf32	0.9	0.0118304	Gstm6	1	0.0102595
Bid	0.9	0.00122044	Gm8730	0.4	0.0233537	Casp3	-0.8	0.0118265	Tgfb1	-0.6	0.0102651
[truncated: 3,599 more rows]
