# Supplementary material for: Akkermansia muciniphila‐Derived N‐Acetylspermidine Modulates the Localization of Intestinal α1,2‐Fucosylated Proteins to Maintain Gut Homeostasis
Source: Adv Sci (Weinh). 2025 Aug 7;12(38):e06576. doi: 10.1002/advs.202506576 (PMC12520552; doi:10.1002/advs.202506576)
Supplement: Supplementary file 3 — Supplemental Table 2 [file ADVS-12-e06576-s006.xlsx]

## Sheet: Sheet1
Table S2 The differentially expressed α1,2-fucosylated proteins in colons of Crohn's disease patients and colitis mice administered with A. muciniphila BAA835, strain CCFM1079.
CD patients			Colitis mice
Control vs Inflammed			Control vs Colitis			Colitis vs Akk. BAA835			Colitis vs Akk. 1079
α1,2-fucosyalted proteins	log2FoldChange	pvalue	α1,2-fucosyalted proteins	log2FoldChange	CV_value	α1,2-fucosyalted proteins	log2FoldChange	CV_value	α1,2-fucosyalted proteins	log2FoldChange	CV_value
MMP9	2.29899	0.0146608	Ngp	8.4016	0.0532199	Pbsn	5.95989	0.0388112	Cirbp	3.4028	0.0248752
TSC22D4	1.35179	0.0218586	C4b	5.29074	0.0646795	Slc4a1	2.75036	0.0372828	Rbmxl1	3.20545	0.0323115
CALHM5	1.22592	0.0175283	Apoh	4.64887	0.0577975	Cav1	1.88898	0.00900424	Rps10	2.95736	0.0664642
PON1	1.13686	0.00499425	Pzp	4.49676	0.00244369	Mustn1	1.7414	0.0273466	Mrpl39	2.95719	0.0837941
ECI2	1.12797	0.0158833	C3	4.41951	0.0945842	Dnajb5	1.72441	0.00968151	Srp14	2.91378	0.0459216
ITGA9	1.06176	0.0422813	Apob	4.09212	0.0754198	Zbtb20	1.66975	0.0647898	Mrpl34	2.87028	0.065456
CD5	0.960502	0.0332448	Upp1	4.08177	0.0737406	Khnyn	1.64647	0.0362993	Ewsr1	2.78991	0.0822771
MFAP2	0.934093	0.00934009	Dcn	3.84026	0.0396098	Rbm34	1.63961	0.0548882	Ybx3	2.56835	0.0457672
FBXO6	0.87619	0.0274113	Tf	3.79624	0.0680367	Rpf1	1.63119	0.00433338	Rbm3	2.52692	0.095249
TOX4	0.856135	0.0255724	Cd5l	3.79513	0.038755	Rpf2	1.60504	0.0909413	Serbp1	2.37089	0.0952747
CARD9	0.791053	0.011715	Fgb	3.75156	0.0551577	Qsox1	1.59747	0.0178129	Mrpl1	2.36285	0.011849
HPS3	0.790713	0.00183543	Muc1	3.55603	0.0382175	Ndufv3	1.58499	0.0217612	Mrps18a	2.34856	0.0770496
SASH3	0.732979	0.0324263	Cfh	3.46899	0.0783696	Pxdn	1.58164	0.000536171	Mrpl3	2.32273	0.0648843
THBS1	0.722128	0.00493303	Ly6c2	3.35363	0.0377563	Triobp	1.53333	0.0203681	Leo1	2.28379	0.0494723
EFEMP2	0.707685	0.0250563	Cp	3.27587	0.0573734	Rgs10	1.50315	0.0523446	Mrpl50	2.26048	0.0371022
ZC3HAV1L	0.698302	0.0295887	Itgam	3.27479	0.00925604	Nefl	1.49275	0.089762	Mrps30	2.21327	0.0292159
SERINC1	0.650747	0.00939462	Apoa1	3.22233	0.0140646	Cc2d1a	1.4498	0.0639398	Prrc2a	2.18696	0.0547887
VCAM1	0.613181	0.0468284	Sod1	3.08743	0.0229945	Wdr74	1.42282	0.0489904	Hoxb13	2.16593	0.0880262
PLAC9	0.610792	0.0167892	Ighm	3.08046	0.0219381	Jph2	1.41628	0.0106762	Mrpl30	2.15912	0.0221719
VMP1	0.601419	0.0433608	Cfap299	3.06234	0.0625673	Stum	1.39121	0.0745379	Zfyve1	2.09315	0.0024959
TGOLN2	0.588922	0.0417526	Itgb2	3.02874	0.000318995	Srp14	1.38716	0.0665924	Mrpl21	2.06723	0.060377
ARF4	0.57854	0.0437277	Gbp4	2.99521	0.0952114	Ftsj3	1.36784	0.0935417	Map7d1	2.06347	0.0227415
SERPINB8	0.569315	0.0376221	Vtn	2.85876	0.0811064	Atp11a	1.35127	0.00751397	Sbp	2.04989	0.0266408
APMAP	0.566591	0.0119658	Ca1	2.79069	0.0420844	Mrpl39	1.30756	0.0746793	Mrpl58	2.02523	0.0635053
IGKV2D-24	0.561779	0.0452888	Clu	2.76348	0.00327262	Rcn3	1.30389	0.0636538	Grsf1	2.0173	0.0389542
SEPTIN5	0.556109	0.0361845	Alox15	2.7488	0.0647969	Rbmxl1	1.3004	0.0729461	Khnyn	1.97788	0.0514409
FBN1	0.533667	0.0376823	Cmpk2	2.69559	0.0466866	Ndufb7	1.29763	0.0285952	Rpl22	1.97164	0.047853
NPC1	0.53298	0.0173941	Mbl2	2.65385	0.0454125	Prkcb	1.29534	0.0248963	Serpinb6	1.91781	0.00683285
CCDC117	0.524579	0.0257062	Kng1	2.57152	0.0720605	Neo1	1.29532	0.0119974	Wdr77	1.91485	0.0975336
NMNAT1	0.523109	0.0350442	Dhx58	2.56553	0.0352985	Tcaf2	1.27706	0.0713425	Ctsk	1.9046	0.0189733
CD163	0.510775	0.00595078	Aldh1a3	2.5479	0.0650023	Ckb	1.27344	0.0924987	Ap2s1	1.83963	0.0793569
LAMA4	0.510281	0.00626979	Tapbp	2.52484	0.060739	Lgmn	1.25312	0.000737972	Pxk	1.83398	0.0832882
STX11	0.493809	0.0416311	H2-L	2.50954	0.042775	Mak16	1.24522	0.0107758	Srp9	1.81492	0.0377467
PON2	0.490774	0.0241332	Ttc39b	2.45589	0.0516974	Arhgap6	1.17344	0.0337721	Zc3hav1	1.81323	0.086139
TRIM21	0.485554	0.0338707	Gp2	2.43086	0.0497101	Prph	1.16038	0.0631191	Mrpl17	1.81181	0.0808943
HSD17B10	0.463697	0.0136394	Anxa8	2.40995	0.0338084	Btd	1.15795	0.0272736	Mrpl27	1.80118	0.0287091
DHRS7	0.463248	0.000932182	Oasl2	2.39947	0.0414709	Dhx57	1.14567	0.0834931	Mecp2	1.79068	0.0455216
MYCBP	0.455585	0.0014261	Gda	2.38354	0.0575236	Nop2	1.14558	0.00336848	Rpl38	1.78429	0.0588355
GALNT4	0.449421	0.0126719	Creld2	2.36813	0.0939163	Pgm1	1.14043	0.0192275	Mrpl49	1.76366	0.0127457
SYP	0.445514	0.0256172	Xdh	2.35954	0.0777746	Cpq	1.13494	0.00533169	Sfpq	1.76344	0.00596732
EMC6	0.43946	0.035364	Hgf	2.34366	0.0638727	Pln	1.13316	0.0589505	Mrpl19	1.75984	0.0433524
TMEM259	0.429824	0.0177052	Irgm1	2.33031	0.00608821	Arsb	1.1266	0.00197923	Rpl37a	1.74729	0.0588587
DNAJC5	0.416063	0.0245789	Psmb8	2.28895	0.0209105	Babam1	1.12498	0.0260397	Mettl7b	1.74233	0.0586278
C17orf75	0.415895	0.020749	Ncf1	2.26306	0.0752322	Atl2	1.1109	0.0903365	Trim2	1.73169	0.00279231
SEL1L	0.412897	0.000211145	Fermt3	2.22575	0.0641515	Mrps31	1.10369	0.0717714	Rps4x	1.72357	0.0295039
IGHM	0.410387	0.014414	Ctsb	2.19329	0.0800899	Ca3	1.09993	0.054528	Ddx49	1.70036	0.0415416
VCAN	0.40329	0.00292833	Itih2	2.17905	0.00553753	Snrpa	1.09992	0.0367106	Rbbp4	1.69926	0.0331352
GOLM2	0.387409	0.03492	Agrn	2.17281	0.0180208	Col6a2	1.09533	0.0938966	Mrpl43	1.69695	0.00443603
LRAT	0.377429	0.0394858	Pcsk1n	2.16925	0.0975978	Rgma	1.09281	0.0230547	Map7	1.68681	0.046816
MTMR14	0.377243	0.0212205	Epx	2.15811	0.0828805	Ehmt1	1.08519	0.0883626	Larp4b	1.67187	0.0572819
DLGAP4	0.356794	0.0186097	Ppia	2.14454	0.0346343	Spata13	1.07999	0.087184	Mrpl13	1.66024	0.0674249
C3	0.35417	0.0493576	Icam1	2.08727	0.0371986	Vps8	1.06968	0.0178377	Uqcc3	1.65634	0.0813641
APOB	0.350826	0.0355187	Ak2	2.06827	0.0710893	Nadk2	1.06851	0.0285709	Lxn	1.6537	0.0363691
REEP3	0.339825	0.00886374	Hrg	2.05866	0.0111713	Flnc	1.06058	0.0330203	Ppp1r12b	1.64544	0.0905968
SHC1	0.33518	0.014982	Muc13	2.04493	0.0688337	Otulin	1.05886	0.0666685	Rps19	1.63541	0.0978419
TSN	0.332019	0.0191373	Phpt1	1.98402	0.0166067	Mrps27	1.05372	0.0816494	Mrpl18	1.62012	0.0146187
C1QA	0.329948	0.0332575	Ces1d	1.98353	0.0111302	Vim	1.05279	0.0808072	Zbtb20	1.61931	0.0355255
FRMD8	0.325403	0.0369874	Lpxn	1.97171	0.0105579	Ndufb10	1.05244	0.0514689	Pura	1.61822	0.0685053
RAB24	0.319356	0.0245461	Galt	1.93958	0.0332794	Ppan	1.05035	0.0770657	Man1a1	1.61301	0.044011
TTC39A	0.312	0.0278254	Pebp1	1.921	0.0239222	Smtn	1.04623	0.0113726	Mrpl42	1.60308	0.0436646
PTP4A2	0.305228	0.0482038	H2-Ab1	1.91144	0.0637402	Zc3hav1	1.04557	0.0219627	Slc35a1	1.59466	0.0354094
TASOR	0.300674	0.00665974	Eno1	1.90824	0.0252454	D17h6s53e	1.04279	0.0365187	Hnrnpu	1.5844	0.049032
GLTP	0.297049	0.0449967	Anxa6	1.90796	0.0715266	Mrpl34	1.03135	0.0327868	Mrpl44	1.57533	0.072553
A2M	0.294097	0.0116598	Npepl1	1.89959	0.0405822	Eif1	1.02786	0.0220213	Rpsa	1.57466	0.0489984
NUB1	0.291869	0.0432539	Mdh1	1.89684	0.0418929	Chchd2	1.02387	0.00837867	Gadd45gip1	1.5571	0.0610407
BPNT2	0.28876	0.0494821	Hbb-y	1.87688	0.0351046	Nsa2	1.02158	0.0958169	Yipf5	1.55628	0.0330952
MRPL36	0.251089	0.0443989	Pld4	1.86997	0.0659902	Exosc4	1.0209	0.092271	Cstf2	1.54091	0.0203517
CHMP5	0.248038	0.0141137	Nckap1l	1.85732	0.0824098	Fut2	1.01253	0.0694496	Slc4a1	1.52871	0.0363737
PPWD1	0.238023	0.0265811	Msr1	1.85478	0.0619545	Map7	1.01221	0.0248449	Znf326	1.52149	0.0595452
CLIC4	0.230658	0.00468163	Slc3a2	1.823	0.0104462	Ltbp4	1.00906	0.0456751	Jph2	1.51195	0.0221845
NUP54	0.214043	0.0324784	Cyp4v2	1.82178	0.0255652	B3galt6	1.00741	0.0351676	Hnrnpc	1.50361	0.00231401
PCYOX1	0.197477	0.0384188	Itgax	1.81687	0.0716817	Cdk1	0.997748	0.0416375	Arrb1	1.50134	0.00692905
F11R	0.188066	0.0344643	Spr	1.79534	0.0361178	Hmcn2	0.996813	0.0653873	Dnajb5	1.49663	0.029528
ARPC1B	0.178327	0.00205047	Fkbp11	1.78218	0.0123121	Ccn3	0.996095	0.0287653	Mrpl2	1.49169	0.0374746
LAMP1	0.166856	0.0237197	Uchl1	1.74166	0.00421968	Mrto4	0.992396	0.0146325	Mrpl32	1.48397	0.00378286
RMDN1	0.144517	0.0124789	Samhd1	1.72414	0.0764533	G3bp2	0.989531	0.0454837	Larp1	1.4708	0.064117
GC	0.123365	0.0196916	Sdc4	1.72324	0.0478062	Slmap	0.985983	0.0936129	Mtdh	1.46988	0.0529714
SPG11	0.123304	0.0325848	Fga	1.72207	0.0235245	Palld	0.976087	0.0793454	Rps14	1.46496	0.0509941
MOGS	0.118647	0.0405458	Macroh2a2	1.7097	0.0504334	Efcab14	0.964523	0.0978377	Kif21a	1.45257	0.0197697
WDR81	0.117875	0.0475348	Serpina3k	1.70789	0.00134808	Defa20	0.964101	0.0524151	Cpsf7	1.44498	0.00822886
CD40	0.117154	0.0132831	Dock2	1.70463	0.00811043	Rbpms2	0.961105	0.019579	Cdc73	1.42006	0.0171827
PEX11B	0.107976	0.0194036	Mnda	1.67127	0.0637403	Arpp19	0.958589	0.0659975	Bola1	1.41763	0.028152
PIK3C2B	0.106234	0.0213921	Gna14	1.67124	0.0099374	Kcnma1	0.957929	0.0305944	ZO-3	1.40714	0.0973888
USP5	0.104933	0.0282011	Gpld1	1.65755	0.0248418	Mrpl3	0.954357	0.0960095	Rps3a	1.40244	0.0170272
KNG1	0.0999291	0.0171059	Fcer1g	1.64578	0.0640585	Smim4	0.953236	0.0760002	Mrpl47	1.38342	0.0256261
ARPC2	0.0922932	0.0341939	Usp5	1.61623	0.0224456	Pbxip1	0.953011	0.0439145	Tmpo	1.36613	0.0637173
SGTA	0.0888898	0.0442353	Plscr1	1.6124	0.0154106	Dab2	0.951539	0.015715	Arpp19	1.35483	0.083485
ARMCX3	0.087787	0.013008	Slc7a5	1.60398	0.0200469	Pdlim7	0.942887	0.0713209	Mrpl40	1.35213	0.0219366
SLC7A1	0.0867972	0.0253699	Enpep	1.59702	0.0171368	Srp9	0.934511	0.0131442	Mrpl46	1.34722	0.0472957
MAP1S	0.0831178	0.0319856	Adgre1	1.5929	0.057091	Myadm	0.928597	0.0456901	Cdk5	1.34469	0.00892722
MVD	0.0829923	0.0219892	Arrb1	1.5871	0.0120958	Rpl17	0.927991	0.098268	ZO-2	1.34274	0.0084488
SCCPDH	0.0806272	0.00736615	Cd163	1.57361	0.0175398	Uaca	0.921239	0.0618409	Rps20	1.34141	0.0528268
LCLAT1	0.0797763	0.0438197	Psme1	1.57157	0.00901822	Pigh	0.917313	0.00831344	Hnrnpa2b1	1.33378	0.0963605
GALNT7	0.0773768	0.0405483	Zbtb7a	1.56046	0.0978418	Arhgap12	0.915981	0.0295376	Xrcc6	1.32656	0.0706591
RPTOR	0.0755982	0.0349563	Anxa3	1.54655	0.0604014	Uqcc3	0.9093	0.0580023	Poldip3	1.32418	0.0462351
P4HA2	0.065503	0.0382102	Cygb	1.52646	0.0582267	Arhgef17	0.907109	0.0554089	Atp5mf	1.31985	0.0584263
NELFA	0.0607253	0.0359751	Dpp3	1.52051	0.0456459	Cnot3	0.905422	0.000660849	Rps25	1.31908	0.0669267
MYADM	0.037461	0.0168771	C1qa	1.5122	0.0417325	Dnajb12	0.90506	0.0160009	Mrpl20	1.31617	0.015487
BCAP31	0.0347386	0.00766933	Abracl	1.50274	0.0132737	Sorbs2	0.903693	0.0867721	Safb	1.31592	0.0302076
HCCS	0.030105	0.0228033	Prom1	1.49471	0.0157702	Nipsnap2	0.901038	0.00167611	Znf622	1.31082	0.0955297
EPS8L2	0.0261284	0.0180658	Hmgb1	1.49068	0.035723	Gfap	0.88911	0.0131879	Spint2	1.31006	0.0788956
SPTLC1	0.0131299	0.0248589	Sting1	1.48624	0.0618457	Dysf	0.888165	0.0578131	Khdrbs3	1.30342	0.0898628
CPPED1	0.00965002	0.0344567	Acot8	1.48477	0.0761745	Mansc1	0.887947	0.0139561	ZO-1	1.29669	0.0803757
HEATR3	-0.00607646	0.0450681	Esd	1.48268	0.091515	Mdh1	0.887496	0.0526955	Fut2	1.29565	0.0529548
FTO	-0.00631793	0.0327238	Cs	1.48033	0.0737535	Col6a1	0.885901	0.0900022	Pdcd6	1.29506	0.0242806
NCBP1	-0.0214875	0.017505	Pgk1	1.47311	0.0155345	Rps8	0.884017	0.0574102	Hnrnpa1	1.29349	0.0401898
CRYBG1	-0.0224136	0.0333686	Gdi1	1.47239	0.0270998	Lmna	0.883929	0.0707284	Rps18	1.29217	0.0132339
PARP4	-0.0311708	0.0360897	Msn	1.44711	0.0422013	Pdlim1	0.876246	0.00401149	Epb41l1	1.28005	0.0963022
AHCYL1	-0.0321827	0.0216219	Plcg2	1.44614	0.098289	Ppp1r12c	0.875814	0.0982977	Dap3	1.27361	0.0926547
CNOT11	-0.033746	0.0236898	Anxa1	1.44479	0.00322936	Capn7	0.874313	0.0490638	Rrbp1	1.27161	0.00495777
GAPVD1	-0.0356556	0.0400509	Ctsz	1.43842	0.0681535	Pip5k1c	0.873725	0.0716226	Purb	1.2379	0.0438136
CCAR2	-0.0365081	0.0165285	Fn1	1.43361	0.00343768	Steap3	0.872874	0.0146333	Eml4	1.22818	0.0585035
RAB11A	-0.0396916	0.0251008	Supt16h	1.43003	7.30205e-05	Aebp1	0.87219	0.000672407	Elavl1	1.22759	0.0408446
DAG1	-0.0397598	0.0329189	Serpina1a	1.4213	0.0215335	Sema4g	0.870725	0.0809013	Chchd2	1.2248	0.00238185
IPO8	-0.0406832	0.020536	Apoa4	1.40689	0.00277128	Slc5a3	0.870269	0.0378083	Rpl13	1.22465	0.0638263
OGA	-0.050338	0.0140596	Wars1	1.40063	0.0864442	Rrs1	0.867238	0.0358018	Zc3h15	1.22257	0.0773131
RNASEL	-0.0618045	0.0126806	Anp32a	1.39832	0.0768939	Krt19	0.863396	0.00321626	Grtp1	1.22216	0.0993652
VPS33A	-0.0723221	0.0163071	Entpd1	1.3941	0.0859629	Rps21	0.856824	0.0218615	Hnrnpl	1.21331	0.0184193
DIS3L2	-0.0748108	0.0342651	Ywhae	1.38057	0.0381227	Flna	0.851862	0.06305	Rps23	1.2131	0.0344049
MBNL1	-0.0780108	0.0179184	Acox3	1.3794	0.0847038	Colec12	0.846978	0.0306155	Gemin5	1.2097	0.0282869
NANS	-0.0798158	0.04057	Ripk3	1.37894	0.0341641	Foxred1	0.846758	0.0374294	Nadk2	1.20496	0.00743647
AQR	-0.0867897	0.00663147	Fkbp5	1.36766	0.0532402	Bves	0.843747	0.0900662	Scyl3	1.19912	0.00421248
GAK	-0.0875579	0.0178127	Impa2	1.3672	0.0828101	Slc35a1	0.842913	0.00460735	Sec61b	1.18919	0.0343826
NUP93	-0.0901262	0.00880069	Psma3	1.36589	0.0941352	Gpc4	0.832586	0.0771068	Rpa2	1.1867	0.0690923
NXF1	-0.0942886	0.023686	Ywhag	1.35606	0.0733901	Trpv2	0.830925	0.0109105	Slc5a3	1.1855	0.0550864
SNRPA	-0.109064	0.0486329	Kiaa0513	1.34692	0.0283065	Crtap	0.829477	0.0582114	Tpp1	1.18128	0.0507015
MIB1	-0.117714	0.0129182	Ostm1	1.34561	0.0036879	Inmt	0.829214	0.00486619	Dgkz	1.17685	0.0595274
SEMA4G	-0.123468	0.0369024	Egfr	1.34416	0.0824111	Cox6b1	0.824692	0.0128617	Mansc1	1.1761	0.0314936
NXPE1	-0.129008	0.0406025	Sncg	1.33649	0.0491686	Fam120c	0.823921	0.0463168	Col14a1	1.1737	0.0587958
DIAPH1	-0.132899	0.0077459	Col18a1	1.33552	0.00782277	Dgkz	0.822205	0.0264131	Srpk1	1.1728	0.0827877
SAFB2	-0.139162	0.0486597	Pnp	1.33425	0.0277435	Rps20	0.819459	0.0088295	Cnot3	1.16573	0.0725279
HSP90AA1	-0.14011	0.0257728	Nme1	1.33372	0.00607586	Thg1l	0.81807	0.0426141	Krt16	1.15735	0.0218304
HSP90AB1	-0.14179	0.0027991	Ncald	1.33253	0.000772973	Itsn2	0.817271	0.0185603	B3galt6	1.15398	0.00637603
EPB41L5	-0.142199	0.0270096	Parp9	1.33038	0.0140597	Phb1	0.81684	0.0480229	Rpl17	1.15047	0.0147813
PPP1R21	-0.145015	0.014013	Gdi2	1.32937	0.0267986	Elmod2	0.8139	0.0969082	Rps2	1.14949	0.0962441
RSF1	-0.148076	0.00860648	Gvin1	1.30835	0.0517832	Cd2ap	0.811787	0.0933056	Paf1	1.14479	0.0375014
SEC16A	-0.153987	0.0177925	Lum	1.30147	0.00434691	Kank2	0.809118	0.0171926	Metap2	1.14119	0.0178473
CHD4	-0.169069	0.0316986	Ywhab	1.2973	0.0731361	Slc27a1	0.807929	0.0259933	Adgrg4	1.1396	0.0567768
PEAK1	-0.176317	0.0479077	Pygl	1.29573	0.0812606	Mrpl58	0.798559	0.0246294	Robo2	1.13463	0.0145416
MRPL44	-0.176939	0.0339569	Arpc5	1.29533	0.0907657	Sorbs1	0.793396	0.0681038	Ctr9	1.1229	0.00454834
NUP214	-0.178768	0.00230807	Anxa2	1.29175	0.02426	Rpl12	0.792841	0.0895451	Stxbp6	1.11417	0.0131828
FXR1	-0.178937	0.0140133	Sh3bgrl	1.28157	0.0176101	Taok2	0.791102	0.0184226	Xrcc5	1.10728	0.097916
MRPS16	-0.181123	0.0154742	Oard1	1.27985	0.0897707	Phb2	0.787879	0.055198	Mrpl41	1.09935	0.0435217
IPO5	-0.183793	0.0347084	Crat	1.26797	0.0235634	Immt	0.784068	0.0854845	Nono	1.09456	0.0413811
QNG1	-0.192107	0.0495319	Vav1	1.26466	0.054893	Dld	0.78242	0.0130827	Luc7l2	1.08514	0.0905384
RAB34	-0.194449	0.00589908	Lamb3	1.26347	0.0718298	Eef2k	0.781956	0.0282735	Epb41l3	1.0783	0.00363175
ANKRD28	-0.201004	0.00994919	Tgm2	1.26054	0.0791642	Krt18	0.780184	0.0361057	Cd2ap	1.07454	0.0205836
RANGAP1	-0.202448	0.0176739	Ckm	1.25764	0.0754292	Rps3a	0.780053	0.097503	Nefm	1.07088	0.0878628
SF3B1	-0.202874	0.0155886	Rabggtb	1.25585	0.027811	Arid2	0.778515	0.0962775	Phb2	1.0705	0.015399
NAT10	-0.205055	0.0274698	Ldhb	1.25455	0.0893846	Plec	0.778146	0.00179252	Rala	1.07011	0.00878192
CDC42BPA	-0.210465	0.0311986	Rasa2	1.25104	0.0948549	Eppk1	0.777828	0.0334816	Fads2	1.06611	0.0790539
POLR2G	-0.225325	0.00293464	Xpnpep1	1.24499	0.0451071	Ampd3	0.773573	0.00155536	Srpra	1.05821	0.0372406
ACTL6A	-0.230232	0.0242398	Anxa7	1.24121	0.0282335	Mal2	0.772892	0.0647181	Cmas	1.05755	0.00395169
UCKL1	-0.231086	0.0146672	Piezo1	1.23601	0.0895682	Pdlim3	0.772065	0.0804433	Magt1	1.05379	0.0955248
ADAM10	-0.24493	0.0483685	Ifi30	1.23442	0.0381394	Ndufs3	0.771718	0.0452588	Exosc4	1.05022	0.0527846
IGSF3	-0.253435	0.0128517	Sparcl1	1.23031	0.0512042	Nifk	0.765917	0.0738485	Ric8a	1.04462	0.0371419
NFATC2	-0.257983	0.0225029	Tmc5	1.22787	0.0828144	Tmem59	0.765536	0.000147405	Rasgrp2	1.04449	0.0440555
ILK	-0.259439	0.0245798	Atp12a	1.22719	0.0393229	Diaph2	0.763531	0.00726623	Arcn1	1.04071	0.053244
NUP160	-0.261195	0.0393626	Wdr44	1.22718	0.00823484	Ano10	0.760415	0.0727922	B3gnt7	1.03264	0.0666993
PAIP1	-0.263223	0.0396838	Idi1	1.21833	0.0820838	Slc9a1	0.758418	0.00165235	Ythdf2	1.03147	0.0824804
DDX18	-0.26324	0.0304133	Serpinb1a	1.21442	0.078118	Cltb	0.758142	0.0550043	Cgn	1.02914	0.0577926
FRYL	-0.265982	0.0149253	Ywhah	1.20553	0.0126846	Fra10ac1	0.753697	0.067635	Rasef	1.02016	0.046861
ZO-1	-0.272215	0.00698355	Psme2	1.20394	0.0247517	Wbp11	0.746991	0.0113448	Llgl1	1.01857	0.0154513
SON	-0.280942	0.0268671	Ptpn6	1.20049	0.0707557	Atp5mf	0.745324	0.0340039	Ptcd3	1.01764	0.0124769
MSH3	-0.29241	0.0430598	Aldh6a1	1.19288	0.0996171	Dock9	0.744858	0.088881	Fam120c	1.01164	0.0477908
CORO7	-0.300208	0.013759	Ptges3	1.19238	0.0237492	Kpna6	0.742001	0.00227357	Sult1d1	1.01147	0.0535516
ZO-2	-0.311514	0.0401939	Hba	1.19031	0.0375835	Syne1	0.741974	0.0434131	Upf1	0.997641	0.0824955
SMC5	-0.314012	0.0435639	Lrrc8c	1.18386	0.0660204	Pfn1	0.741753	0.0938668	Rps17	0.996534	0.026057
TRIR	-0.324961	0.0263429	Ldha	1.18097	0.00949965	Adgrg4	0.740215	0.0220244	Hnrnpf	0.994346	0.00200804
HPGD	-0.332176	0.000940795	Blvrb	1.17986	0.0170495	Cap2	0.739103	0.0610174	Ank3	0.993557	0.0366476
EXOC7	-0.339705	0.0237787	Mlkl	1.1782	5.01052e-05	Stx16	0.738368	0.0255556	Trim56	0.991156	0.0338458
CYRIB	-0.340363	0.0192802	Prps1	1.17515	0.0663038	Larp4b	0.736644	0.0699127	Slc29a1	0.986317	0.0213114
NSMAF	-0.347333	0.0473962	Sirt5	1.17392	0.00836305	Cnot9	0.73558	0.0361605	Galnt7	0.975497	0.0751286
RPSA2	-0.354288	0.0466768	Alcam	1.16728	0.053469	Dst	0.734028	0.0194722	Mrps22	0.967301	0.063137
CD6	-0.367129	0.0287459	Calml3	1.16505	0.0659502	Rps27a	0.733686	0.00301815	Cavin1	0.966253	0.0986192
RBM28	-0.390604	0.0060504	Wdr1	1.16488	0.013964	Nqo2	0.733591	0.0983096	Ssb	0.964699	0.0326917
MAPK9	-0.415255	0.0130151	Lgals9	1.16186	0.00145458	Btf3l4	0.729562	0.0260323	Slc25a10	0.961388	0.0888497
NOP56	-0.445076	0.0365908	Erp29	1.15693	0.0360254	Ptpmt1	0.729128	0.0207385	Trim26	0.961175	0.0212479
CHD3	-0.463261	0.0200992	Parp14	1.15673	0.050253	Pspc1	0.728519	0.0184539	Steap3	0.961008	0.0620245
PANK1	-0.467132	0.0387002	Rack1	1.15652	0.0255687	Itga5	0.727529	0.0150532	Plcb3	0.957793	0.0833019
NUP133	-0.467226	0.012446	Ahcy	1.14794	0.0433492	Dcps	0.725945	0.000323153	Hook2	0.945946	0.074818
TFIP11	-0.477317	0.00314187	Ldlr	1.14732	0.053677	Enah	0.720367	0.0215847	Ylpm1	0.945925	0.0194452
CNOT9	-0.515898	0.00356858	Hadh	1.14318	0.0881465	Elob	0.71612	0.0761719	Scamp1	0.9453	0.0209496
STAP2	-0.527646	0.043586	Sdc1	1.14296	0.0152156	Sntb2	0.713643	0.037643	Pdlim1	0.944814	0.0363888
EPPK1	-0.575816	0.0384721	Lamb1	1.13975	0.0233438	Sgce	0.713511	0.0856622	Eif3d	0.943304	0.0885688
UBXN6	-0.576418	0.0278861	Ly75	1.13249	0.00429207	Rps12	0.708858	0.00148413	Eif2s1	0.943081	0.0882886
EMSY	-0.634881	0.0238209	Slc7a1	1.12927	0.0131023	Tarbp2	0.707774	0.0445318	Afdn	0.94143	0.00493646
ACTG2	-0.687788	0.0408541	Cryl1	1.12443	0.0402174	Cpe	0.703514	0.0894937	Rpa1	0.939573	0.0546121
LSM12	-0.721655	0.0303773	Serinc2	1.11625	0.0234698	Rps15	0.698613	0.0376028	Lmna	0.93847	0.0661297
VPS72	-0.79504	0.0427744	Uba3	1.10542	0.0501426	Klc1	0.698065	0.000242141	Krt18	0.938189	0.0473002
FBXL12	-0.826061	0.0361656	Stk10	1.10146	0.0246672	Rcl1	0.696583	0.06258	S100a13	0.937943	0.0268903
OXNAD1	-0.880023	0.0419227	Vps29	1.0986	0.0381956	Cspg4	0.694792	0.0820947	Clcc1	0.918491	0.0603541
DNMBP	-0.88861	0.0326309	Itgb6	1.09368	0.073219	Tor1aip2	0.693332	0.000679785	Krt7	0.913585	0.0175197
NOS1AP	-0.898862	0.00191539	Cds1	1.08939	0.0600038	Uqcrc1	0.686766	0.000627148	Srsf3	0.912158	0.0525059
MBD3	-0.954696	0.0452478	Hbb-b1	1.08634	0.0383405	Cavin1	0.685882	0.0673036	Trmt1l	0.908893	0.016001
RPF2	-1.09879	0.00387693	Lss	1.07694	0.0186443	Trim2	0.681783	0.00414918	Ralgapb	0.906127	0.0531336
SCAF4	-1.3073	0.0196862	Ctps1	1.07618	0.0833787	Smarcd2	0.681079	0.0728	Rps5	0.902333	0.0544959
SLC39A5	-1.41083	0.0482532	Idh1	1.07521	0.0998482	Hgsnat	0.678767	0.00812589	Tgm4	0.89865	0.0692163
			Prdx5	1.07365	0.0450764	Fxyd1	0.675799	0.0995628	Dnajb12	0.891944	0.0783666
			Gstp1	1.06708	0.0746674	Rpl22	0.675701	0.0318647	Farp2	0.891426	0.0478509
			Armh3	1.06526	0.073491	Vdac3	0.6752	0.0708638	Exoc3	0.877601	0.0931401
			Lamc1	1.06078	0.0526177	Naxd	0.674906	0.0260433	Parp1	0.877035	0.0661735
			Tpi1	1.05633	0.0467796	Thsd7a	0.669894	0.0119006	Ap1b1	0.876414	0.0112825
			Tlr3	1.05015	0.0772236	Tbk1	0.666031	0.06109	Naip7	0.876076	0.0588355
			Defa20	1.04864	0.0332296	Golga4	0.665625	0.00800318	Mcl1	0.875013	0.0442585
			Thy1	1.04541	0.00746302	Serpinf1	0.665563	0.00275578	Pabpc1	0.873745	0.0172117
			Lrrc19	1.04321	0.00663927	Hspb1	0.663333	0.0952902	Golga5	0.872287	0.0241816
			Psma1	1.04097	0.0796169	Snrpf	0.663002	0.0259517	Ano1	0.869221	0.0257579
			Qsox2	1.03932	0.0361632	Poglut1	0.662909	0.095966	Acsl3	0.86772	0.0616903
			Mtap	1.03614	0.0313804	Gulp1	0.659564	0.0542161	Rasip1	0.86488	0.0564762
			Klf13	1.03447	0.0973996	Cox7a2	0.657777	0.0597265	Rps27l	0.864505	0.0536555
			Hk2	1.03335	0.0289403	Lims2	0.650131	0.0897569	Phldb1	0.861631	0.0223732
			Chmp3	1.02959	0.0117531	Mrc2	0.648961	0.00210967	Araf	0.854138	0.0685346
			Aldh1l2	1.02795	0.0302626	Ldhb	0.648624	0.0867131	Ltbp4	0.853629	0.0721851
			Plxna4	1.02617	0.0373779	Ehd2	0.646959	0.0351866	Rps12	0.852745	0.0511573
			Echs1	1.02033	0.00144499	Tmem131	0.646203	0.0200387	Ppp1r1b	0.851639	0.0240627
			Plod1	1.01781	0.0464594	Csnk1d	0.645899	0.0658154	Agap3	0.849575	0.0044147
			Gsdmd	1.01257	0.0560915	Mrpl43	0.644972	0.0759059	Krt19	0.847711	0.00193631
			Cars1	1.01194	0.045161	Akt3	0.643329	0.0684118	Gipc2	0.847206	0.0960011
			Akr1b1	0.987785	0.017555	Dmd	0.643	0.0437738	Naca	0.845389	0.06899
			Ttc7b	0.985207	0.0561074	Rims1	0.641562	0.0643681	Mrps2	0.843356	0.000331531
			Arpc3	0.980956	0.0730064	Mrpl15	0.641216	0.0326969	Baiap2l1	0.840022	0.0375784
			Fh	0.977503	0.0677374	Gls	0.639954	0.0148232	Coq8a	0.8383	0.0932869
			Capns1	0.977277	0.0722585	Vdac1	0.638477	0.0779522	Ush1c	0.838221	0.094693
			Kctd12	0.973032	0.0829537	P2rx4	0.637685	0.0109076	Kdm5c	0.837233	0.00676113
			Aars1	0.968687	0.0402568	Cenpv	0.632372	0.0671528	Smpdl3a	0.83708	0.00649147
			Adpgk	0.967191	0.0287851	Myo3b	0.631778	0.0634711	Ddx42	0.83483	0.0442016
			S100a10	0.963341	0.0183696	Dnajc10	0.630886	0.032752	Rpl9	0.833966	0.00925863
			Ifih1	0.962914	0.0732487	Itpr1	0.628624	0.0532228	Micu1	0.828612	0.0114286
			Tspan9	0.961282	0.0752182	Golga5	0.6253	0.026791	Nipsnap2	0.825589	0.0588769
			Atp6v1e1	0.956946	0.0598195	Mbnl2	0.622106	0.0791136	Tom1	0.825411	0.00224032
			Tmem104	0.952781	0.0843235	Srp54	0.618143	0.0347454	Srp68	0.816834	0.0888886
			Arpc2	0.951186	0.0466714	Mcu	0.617612	0.0391385	Lima1	0.814075	0.019729
			Fhl1	0.95007	0.0334454	Pdzd8	0.614596	0.0566275	Rdh13	0.81172	0.0739586
			Psma6	0.945224	0.0310934	Plek	0.613427	0.0940925	Vdr	0.809864	0.0178932
			Chga	0.941862	0.0839877	Atad2	0.61237	0.0802455	Arhgef16	0.808274	0.0789973
			Akr1c13	0.935174	0.0363527	Pf4	0.612155	0.0479283	Helz2	0.800818	0.0447798
			Map3k2	0.933266	0.0938635	Fam162a	0.611762	0.00737671	Slc25a35	0.799534	0.0969489
			Lilrb4b	0.931053	0.0588901	Cab39l	0.605721	0.0311041	Tmem131	0.795891	0.0252121
			Dhrs7	0.927697	0.0152413	Timm10b	0.605041	0.0782665	Dhx30	0.790344	0.0791111
			Napg	0.927511	0.0530132	Hexim1	0.603752	0.0437659	Gnl3l	0.789766	0.0550344
			Pdcd5	0.92693	0.0632169	Serbp1	0.602918	0.0357798	Hnrnpm	0.788471	0.0625137
			Aip	0.924616	0.0681782	Rpl31	0.602576	0.0417158	Rps6	0.786256	0.0281487
			Dcun1d1	0.922584	0.0331173	Filip1l	0.602117	0.010045	Trim28	0.783698	0.0740144
			Cap1	0.920898	0.021539	Slc9a3r2	0.60138	0.0231932	Ppp1r18	0.783548	0.0197241
			Fgl2	0.920778	0.025225	Vsig10	0.601205	0.030244	Riox2	0.783361	0.0842993
			Pfas	0.920272	0.0831361	Nt5e	0.601045	0.0304144	Fuca2	0.782563	0.0231299
			Rragd	0.917736	0.017517	Brd4	0.596166	0.0883774	Wdr48	0.781113	0.050572
			Alkbh6	0.917112	0.022972	Impa1	0.596027	0.087266	Mep1a	0.780657	0.0993845
			Serpinc1	0.915077	0.0119283	Aldh5a1	0.595029	0.0632364	Golga4	0.77924	0.0557639
			Ptpn1	0.914504	0.02406	Exoc2	0.594028	0.0543589	Ap1m2	0.778721	0.00839056
			Sars1	0.914373	0.0762551	Hnrnpul1	0.592634	0.0201225	Igf2bp2	0.776841	0.095895
			Napb	0.913073	0.0984413	Dock7	0.591556	0.0222966	Eif2s3x	0.772769	0.0210168
			Mcam	0.906358	0.0385074	Cela3b	0.591334	0.0167955	Sema4g	0.762995	0.0253877
			Slc6a6	0.902937	0.0592771	Acp2	0.591232	0.0210409	Atad3	0.760545	0.0477733
			Rasgrp4	0.902589	0.0681585	Mrpl50	0.590159	0.0586486	Rpl18a	0.756189	0.0372072
			Vwa1	0.901197	0.0827556	Prxl2b	0.589765	0.00606268	Tars2	0.75405	0.0228295
			Ero1a	0.901024	0.0864016	Cadm3	0.588669	0.0794595	Rab25	0.75077	0.0250872
			Gnaq	0.898611	0.0911275	Krt7	0.588308	0.0382075	Snrpf	0.748832	0.014996
			Hspa13	0.895621	0.0354742	H1-0	0.587744	0.0442521	Cav1	0.748479	0.0637583
			Asns	0.895438	0.0826355	Fyco1	0.583308	0.0201359	Nkiras2	0.748397	0.00435813
			Slc25a17	0.893469	0.092219	Tmtc3	0.576976	0.0182929	Atp5f1a	0.74622	0.00060007
			Vcan	0.891399	0.0104612	Tap2	-0.580775	0.0852374	Tnik	0.745872	0.0267792
			Get4	0.890217	0.0608875	Sod1	-0.582526	0.0877829	Eif2s2	0.744849	0.00781108
			Nampt	0.886497	0.0812694	Ttc7a	-0.589343	0.0187488	Surf2	0.744716	0.0457219
			Cdk4	0.883202	0.0152738	Psme2	-0.593142	0.085773	Lemd3	0.744344	0.0152122
			Cdhr2	0.876831	0.0635693	Dtx3l	-0.593955	0.0885747	Dctn1	0.742585	0.0977285
			Atp6v1c1	0.87328	0.0685519	Taldo1	-0.604191	0.0181754	Edc4	0.74216	0.00552253
			Ube2l3	0.871195	0.0658649	Mnda	-0.605439	0.0378121	Pelo	0.741475	0.0490423
			Apeh	0.86794	0.0929244	Tmc5	-0.605737	0.0311613	Raly	0.741011	0.0454944
			Them6	0.867011	0.0661147	Fmnl2	-0.610341	0.000736522	Ppfibp2	0.739381	0.0744439
			Cr1l	0.86621	0.0495638	Lilrb4b	-0.612461	0.0446681	RTRAF	0.738767	0.020811
			Acads	0.863677	0.0616902	Hat1	-0.61329	0.00487965	Dock9	0.737855	0.0822887
			Gaa	0.863456	0.0768679	Pygl	-0.613298	0.0539764	Dnaja3	0.737674	0.0731217
			Psmd8	0.863346	0.0105846	Tf	-0.61348	0.0589743	Casp9	0.735093	0.0672078
			Aptx	0.862671	0.0521095	Lcp1	-0.624305	0.0702369	Isyna1	0.733704	0.0236425
			Eps8	0.862318	0.0589554	Ppip5k2	-0.625319	0.0482252	Rap1gap	0.731915	0.0486841
			Ube2r2	0.862312	0.033229	Atp1a3	-0.635742	0.0421933	Glb1	0.730026	0.0572912
			Nid1	0.861864	0.0303401	Rassf2	-0.636326	0.0930203	Hnrnpa3	0.728372	0.0737172
			Poglut2	0.857288	0.0521389	Selenop	-0.641216	0.0306795	Stx5	0.727606	0.0215587
			Pgm5	0.852705	0.0306084	Echdc2	-0.643975	0.0580065	Clk3	0.726219	0.0301753
			Dpysl5	0.847376	0.014369	Apoa1	-0.644706	0.03215	Dlg1	0.726137	0.0124279
			Rab8b	0.847327	0.018927	Stk10	-0.651179	0.00283561	Oxr1	0.725486	0.0703873
			Pttg1ip	0.842536	0.0110511	Shpk	-0.65595	0.0636927	Rabep2	0.72477	0.0442738
			Actr3	0.83936	0.0393739	Oasl2	-0.65946	0.0359319	Atp5po	0.720866	0.091133
			Fdps	0.838244	0.00962139	Lss	-0.66193	0.0222527	Cluh	0.718874	0.0169472
			Slc35f6	0.835269	0.0707633	Ugt1a6	-0.662071	0.0164869	Pdxdc1	0.714385	0.0429296
			Lama5	0.832822	0.0474296	Plaur	-0.670658	0.0909653	Ptpn23	0.71368	0.0396004
			Taldo1	0.830475	0.0248269	Casp7	-0.672612	0.0657814	FAM120A	0.712095	0.00963668
			Pgls	0.825194	0.0957726	Anxa1	-0.673086	0.0061729	Rpl8	0.711534	0.0548995
			Vrk1	0.821701	0.063814	Fen1	-0.675109	0.0611966	Rps8	0.706524	0.067371
			Abcc9	0.821304	0.0307257	Gcg	-0.677279	0.0875095	Dcaf1	0.706236	0.0481128
			Adprh	0.821201	0.00983656	Arhgap5	-0.678049	0.0138207	Reg4	0.706131	0.0983572
			Tbc1d13	0.816301	0.0428442	Oas1a	-0.682523	0.00934718	Flot1	0.703624	0.0222158
			Lama4	0.813801	0.00577964	Ptpn6	-0.685464	0.0599288	Sec23b	0.699716	0.0203941
			Slc44a2	0.808329	0.0433098	Pgk1	-0.687286	0.0283087	Ptpmt1	0.697463	0.0650167
			Rpl5	0.80648	0.011869	Arl5c	-0.689153	0.0893142	Mettl26	0.697413	0.00807755
			Tpp2	0.803969	0.0885205	Ugdh	-0.691135	0.0351703	Syt1	0.69544	0.0469637
			Parva	0.803228	0.0186642	Clptm1	-0.691791	0.0644878	Rimoc1	0.694689	0.0854808
			Fth1	0.801808	0.06924	Plcg2	-0.692283	0.0638858	Rabgap1	0.691353	0.0516055
			Ufsp2	0.801333	0.0394955	Plscr1	-0.693598	0.0190913	Vps11	0.690677	0.0898931
			Arl8b	0.800567	0.0489465	Ngp	-0.701581	0.0763277	Hectd1	0.686774	0.0682876
			Pdia4	0.800126	0.0229927	Acot8	-0.701887	0.0493566	Ankrd17	0.685331	0.0188037
			Chl1	0.79695	0.0595953	Capzb	-0.705454	0.0113296	Dnm1	0.679702	0.0121121
			Acaa1a	0.795702	0.0305636	Psap	-0.708887	0.0514752	Klc1	0.679159	0.0175148
			Pgm2l1	0.795681	0.0388804	Eif3j1	-0.722695	0.085386	Borcs5	0.677265	0.00747764
			Clptm1	0.786736	0.0482255	Lyn	-0.723059	0.0204184	Chpt1	0.673562	0.0294765
			Ccl6	0.782331	0.056329	Serpinb1a	-0.723539	0.0810693	Gfpt1	0.672674	0.0618984
			Psma7	0.781129	0.0131123	Icam1	-0.725417	0.0856317	Des	0.672404	0.0323568
			F11r	0.780718	0.0016355	Akr1b8	-0.727337	0.0747401	Ctnnb1	0.670991	0.0257021
			Vat1	0.780608	0.0696083	Fgg	-0.727932	0.0437293	Tnks1bp1	0.669447	0.0263666
			Slc9a3	0.780361	0.0921061	Serpina3k	-0.736364	0.00029008	Elp5	0.66816	0.0313394
			Tmem192	0.780244	0.0317099	Osbpl1a	-0.736365	0.0229404	Fau	0.664076	0.0632254
			Muc2	0.779905	0.00951856	Cd68	-0.738482	0.0755619	U2surp	0.663054	0.0516152
			Slc13a2	0.778499	0.0580746	Itgam	-0.740249	0.0412644	Hdlbp	0.661989	0.0357731
			Clic4	0.774607	0.0867802	Itih4	-0.743901	0.0265043	Chdh	0.661498	0.0887303
			Aph1a	0.771835	0.0216985	Osbpl8	-0.744621	0.0695362	Tmco1	0.659	0.050538
			Lpcat2	0.770359	0.0498774	Krt73	-0.755318	0.0320923	Dst	0.657693	0.0501483
			Znf143	0.769664	0.0148449	Eps8	-0.755473	0.072883	Atxn2l	0.65613	0.0101507
			Tiprl	0.765275	0.0567972	Nckap1l	-0.759706	0.0630927	Tmem254a	0.654008	0.00334877
			Rpp40	0.757174	0.0954234	Alg11	-0.765144	0.0576969	Pycr3	0.653399	0.00392851
			Sh3bp1	0.750504	0.0120798	Saa4	-0.765742	0.0542129	Sart3	0.653213	0.0064591
			Abo	0.74874	0.0866509	Psme1	-0.767168	0.0089821	Was	0.652484	0.0574623
			Erap1	0.748407	0.0375948	Ppp4r3a	-0.781868	0.0944806	Pawr	0.65148	0.0525799
			Casp8	0.74761	0.0294179	Fkbp5	-0.781978	0.0278997	Mapk3	0.651083	0.0830093
			Napa	0.747506	0.0706428	Rasa2	-0.783675	0.029009	Parp3	0.650248	0.0914685
			Clic5	0.746797	0.0824693	Maip1	-0.79379	0.0287684	Mfn2	0.650219	0.0351176
			Tinagl1	0.743046	0.0122902	Ncf1	-0.795861	0.0967372	Map2k2	0.649797	0.0280023
			Col4a2	0.742766	0.00968299	Cp	-0.798266	0.0296585	Gtpbp4	0.647917	0.0476516
			P3h1	0.740467	0.057612	Atp12a	-0.802794	0.0755225	Ap2b1	0.647666	0.0862355
			Parp3	0.739604	0.0506735	Ptgr2	-0.816685	0.0631047	Utp20	0.647093	0.0466627
			Akt1	0.739476	0.00438487	Ptpa	-0.824256	0.00762123	Plcd1	0.646253	0.086944
			Sdf2l1	0.737527	0.062314	Ppa1	-0.825098	0.058881	H1-1	0.646112	0.00524997
			Ywhaq	0.736805	0.0268318	Prodh	-0.825259	0.0178565	Cad	0.644969	0.00864689
			Glud1	0.734883	0.039021	Tkfc	-0.825361	0.0958472	Ndrg1	0.641435	0.063623
			Rrp1	0.734447	0.0580648	Uap1l1	-0.833779	0.0256983	Man2b1	0.639811	0.0928332
			Ephx1	0.734253	0.0702922	Ifi30	-0.83578	0.00349089	Tmf1	0.638637	0.0294228
			Krt80	0.729432	0.0366408	Hrg	-0.845214	0.0250383	Rpl4	0.638451	0.0076989
			Mapk1	0.723796	0.0169364	Pus7	-0.847082	0.00609567	Septin10	0.635583	0.047234
			Lamb2	0.723417	0.0203645	Fermt3	-0.851737	0.0416928	Ogn	0.635233	0.0474207
			Pitpnb	0.722781	0.0252841	Cyp3a13	-0.857993	0.0465395	Znf638	0.634948	0.0899298
			Fbxo4	0.720297	0.00956247	Ube2r2	-0.862615	0.00430008	Add3	0.634743	0.041268
			Canx	0.716493	0.00799894	Iap	-0.868267	0.067983	Cdc123	0.634127	0.0885729
			Slc11a2	0.713621	0.0468528	Gp2	-0.87673	0.0427581	Hexim1	0.633458	0.0698853
			Prkar1a	0.712859	0.0736883	Mapk8	-0.878389	0.0109928	Add1	0.633074	0.0802789
			Sun2	0.711258	0.0944202	Rdh16	-0.879023	0.0305117	Cdk5rap3	0.632409	0.0182066
			B3galt5	0.710648	0.0814741	Adpgk	-0.87985	0.0414253	Phb1	0.632402	0.0569894
			Fzd1	0.705956	0.0525737	Nlrp6	-0.884619	0.0459227	Dlat	0.632082	0.0737416
			Anp32b	0.698965	0.0162002	Fscn1	-0.887912	0.0786378	Ldb3	0.630998	0.0445774
			Cnp	0.698906	0.0696119	Ttc39b	-0.896423	0.0905533	Erlin2	0.630898	0.0263765
			Flot2	0.697704	0.0243711	Fgb	-0.899224	0.0239914	Pdcd4	0.628203	0.0808944
			Pls1	0.696792	0.0908251	Samhd1	-0.907309	0.0317616	Rprd2	0.627667	0.0894597
			Adrbk2	0.693844	0.0610632	Serpinb8	-0.915103	0.0608341	Rbm14	0.627461	0.00388833
			Spast	0.69223	0.0363147	Fmnl1	-0.918895	0.021985	Fnbp1	0.626595	0.0861755
			Fbln1	0.692101	0.00567409	Cpsf3	-0.924687	0.01296	Map2k7	0.620641	0.0224328
			Sc5d	0.691026	0.0444037	Gbp1	-0.932946	0.031297	Ctnnd1	0.62028	0.000182535
			Bclaf1	0.69039	0.0396947	Itgb2	-0.933295	0.0294979	Dip2a	0.619288	0.0866299
			Fam210b	0.690275	0.0261889	Gbp4	-0.940442	0.0153803	Ache	0.616176	0.0930793
			Nfkb1	0.689087	0.0227407	Jchain	-0.946771	0.0167896	Gpsm1	0.614403	0.0278561
			Nisch	0.685561	0.00498309	Cybb	-0.946907	0.00500775	Prelp	0.614331	0.084149
			Ergic3	0.684211	0.0626751	Clu	-0.952176	0.0479968	Kank2	0.612285	0.0266912
			Ece1	0.682394	0.090492	Cd74	-0.979182	0.0265095	Ascc3	0.611549	0.0919858
			Atp5pf	0.679186	0.0417031	B2m	-0.980509	0.0901847	Pam16	0.609839	0.0447121
			St3gal4	0.679026	0.0217737	Habp2	-0.981913	0.0719063	Aarsd1	0.609185	0.0222326
			Atp1b1	0.676642	0.0920394	Crlf3	-0.989112	0.0105683	Sfxn1	0.606327	0.035138
			Pfdn6	0.67626	0.0147557	Anxa4	-1.01543	0.0364227	Map3k5	0.603416	0.00677263
			Pip4k2b	0.674816	0.00644286	Gbp7	-1.01995	0.0045016	Tns1	0.602591	0.0981369
			Ssr1	0.673562	0.0491891	Gzmb	-1.04303	0.0971957	Ssh3	0.602351	0.0765352
			Hsp90b1	0.672839	0.00500906	Ighm	-1.04373	0.00217778	Rnf40	0.601473	0.0327443
			Odr4	0.672042	0.00366366	Pzp	-1.04553	0.00495538	Itga5	0.600687	0.0344028
			Usp14	0.669948	0.0531576	Gcat	-1.05364	0.0145493	Nbeal2	0.59843	0.0286351
			Taok3	0.665735	0.00380622	Stat1	-1.08447	0.0611345	Cdk11b	0.5973	0.0656284
			Rfx3	0.664613	0.0139749	Hgf	-1.0883	0.0502337	Hid1	0.593549	0.0452889
			Cryz	0.66402	0.0500039	Itgax	-1.0943	0.0860862	Ints1	0.592186	0.0344602
			Rps27a	0.662901	0.0519547	Dok3	-1.10254	0.0959789	Snrpa	0.589693	0.0797166
			Rap1gds1	0.661981	0.020681	Gsta2	-1.11299	0.0938877	Dock1	0.588678	0.0725467
			Cfl2	0.660869	0.0836069	Serpina3n	-1.1179	0.0286713	Txlna	0.586265	0.0260905
			Dnajb11	0.659079	0.0865144	H2-L	-1.11912	0.0519337	Sgsm3	0.585176	0.0963375
			Prmt1	0.658926	0.0224962	Frk	-1.12556	0.0466881	Alb	-4.70258	0.0683091
			Vac14	0.655673	0.0549289	Apoh	-1.13264	0.0811259	Zfx	-4.14596	0.0099169
			Fbn1	0.655352	0.0465821	Cd177	-1.13519	0.0805649	Dcn	-3.83905	0.0244166
			Gcat	0.654137	0.0970205	Inpp5d	-1.14674	0.0796022	Chil3	-3.70387	0.080721
			G6pdx	0.653737	0.0871686	Mpeg1	-1.14719	0.0580151	S100a9	-3.46465	0.0952694
			Nt5c3a	0.651515	0.0745559	Ndufa6	-1.16116	0.0317023	Chia	-3.4044	0.0534555
			Smim7	0.65097	0.0192637	Qsox2	-1.17419	0.0818199	Tf	-3.17938	0.0626137
			Nasp	0.650446	0.0684993	Dnajc9	-1.18888	0.0662159	Fkbp1a	-3.00438	0.00893722
			Krt20	0.643553	0.0352051	Slc7a5	-1.19762	0.0778436	Vtn	-2.73017	0.0309178
			Lmcd1	0.642858	0.064489	St3gal4	-1.20449	0.0715075	Gc	-2.62327	0.0374206
			Cap2	0.640644	0.00332812	Chia	-1.24579	0.00622792	Cmpk2	-2.58249	0.0823654
			Impdh2	0.639644	0.000387693	Pappa	-1.25461	0.053115	Sod1	-2.50848	0.0402351
			Lrig1	0.636102	0.0439605	Slc3a2	-1.28545	0.00493329	Cd55	-2.44788	0.0345122
			Trappc3	0.63543	0.00128065	Lrrc8e	-1.29209	0.078825	Upp1	-2.38394	0.00452077
			Mpzl2	0.634858	0.00725309	Dcn	-1.31302	0.037997	Cfh	-2.3261	0.0478737
			Asl	0.634766	0.0136929	Get4	-1.32217	0.0243527	Plg	-2.32157	0.0882716
			Mtm1	0.633959	0.0869359	H2-D1	-1.35421	0.0239323	F9	-2.30736	0.0923424
			Rnf213	0.631926	0.0177264	Irgm1	-1.37891	0.0869433	Cd5l	-2.23811	0.0591214
			Pgm3	0.62996	0.040353	Rnaset2a	-1.38033	0.0347425	Ido1	-2.22909	0.0635237
			Cotl1	0.626824	0.0983564	Cd79a	-1.42019	0.0640066	Pzp	-2.1812	0.01958
			Gna11	0.625088	0.0408767	Cmpk2	-1.42821	0.0474043	Ca3	-2.14155	0.0749338
			Fbxo6	0.623823	0.0791741	Hk3	-1.43966	0.0952661	Iigp1	-2.12783	0.031937
			Hmgb3	0.620747	0.00430033	Ca4	-1.45616	0.0448971	Ngp	-2.09149	0.00644754
			Nfkb2	0.619474	0.0378863	Slc16a3	-1.46814	0.00899568	C3	-2.0718	0.0203513
			Stxbp2	0.616561	0.0319313	Hpx	-1.47215	0.0549577	Cp	-2.03787	0.016089
			Aldh1l1	0.61656	0.0412953	Gpld1	-1.54545	0.0333206	Mdh1	-2.03642	0.0192537
			Mxra8	0.608338	0.0172656	S100a9	-1.55927	0.0292842	Gbp5	-2.03138	0.0250401
			Alg2	0.608248	0.0276302	Irf8	-1.57795	0.0482813	Fgb	-2.02267	0.0144731
			Mindy1	0.604302	0.0288036	Iigp1	-1.77913	0.0267927	Anxa5	-2.02049	0.00664995
			Cndp2	0.604054	0.0768835	Upp1	-2.0628	0.0803298	Clca4a	-2.01364	0.0524151
			Timm44	0.603159	0.0697295	Slc9a3	-2.14436	0.0761347	Ighm	-2.01258	0.0190219
			Prmt3	0.603118	0.00907497	Vtn	-2.15926	0.062124	Fbp2	-2.01243	0.0927272
			Lemd2	0.598835	0.00297688	Cd55	-2.25893	0.0299115	Fkbp11	-2.00003	0.0545363
			Atp10b	0.59845	0.0104194	Tmem119	-2.34842	0.0281254	Ear2	-1.95422	0.0112106
			Rpl36	0.595987	0.00926101	Cyld	-3.63063	0.0895614	Slc9a3	-1.95395	0.0360114
			Pdia3	0.59367	0.0433276				Ddah2	-1.92268	0.0888503
			Gap43	0.593609	0.0725913				Lap3	-1.90146	0.0580591
			St13	0.590366	0.0373079				Apoc2	-1.868	0.087994
			Gpx2	0.589608	0.0288168				Ppia	-1.8662	0.0333073
			Polr1d	0.588303	0.0135107				C4b	-1.82788	0.0980621
			Arhgef2	0.586718	0.0942415				Ptgr2	-1.82745	0.024259
			Myo5b	-0.589037	0.0632061				Dok3	-1.82237	0.0205535
			Isg20l2	-0.589881	0.00994802				Kng1	-1.82021	0.00055297
			Ckap4	-0.591391	0.00495437				Hrg	-1.80231	0.0459836
			Kcnma1	-0.593614	0.00993563				Aldoa	-1.79973	0.0757946
			Kif3a	-0.594023	0.0604649				F2	-1.76956	0.04348
			Dync1h1	-0.595639	0.0175435				Lcp1	-1.76475	0.0480252
			Retsat	-0.598514	0.063361				Fetub	-1.7647	0.00630899
			Dhx32	-0.599167	0.0778657				Serping1	-1.75215	0.0127176
			Agr2	-0.599807	0.0446928				Eml2	-1.72262	0.0968086
			Smarca4	-0.603309	0.0628181				Vwa1	-1.71608	0.0223703
			Ctnnb1	-0.604807	0.0417896				Npepl1	-1.71545	0.0137029
			Anapc5	-0.605802	0.0465662				P4hb	-1.70444	0.0297136
			Otulin	-0.606328	0.0131131				H2-D1	-1.69561	0.00142531
			Prpf19	-0.609313	0.00152911				Itgb2	-1.66781	0.033802
			Lnpk	-0.60959	0.0793866				Apob	-1.66772	0.0433103
			Cdc42bpb	-0.611119	0.0494246				Abracl	-1.65641	0.0241304
			Coro1b	-0.61146	0.0886938				Steap4	-1.6546	0.09708
			Golph3l	-0.611723	0.0971175				Itgam	-1.6543	0.0189674
			Ndrg1	-0.615509	0.0940779				Cybb	-1.63811	0.0518442
			Sf3b6	-0.615512	0.0570853				Hmgb1	-1.63729	0.0981824
			Acp2	-0.621208	0.0592337				Mug1	-1.59828	0.0165552
			Dicer1	-0.628769	0.0464693				Clu	-1.593	0.0954209
			Elmo3	-0.629786	0.0935507				Ptprc	-1.56471	0.090889
			Ddx39a	-0.629995	0.0118696				Itgax	-1.55138	0.0334547
			Bag2	-0.630588	0.0949128				Arrb2	-1.53988	0.0839214
			Papss1	-0.631746	0.0624135				Pglyrp1	-1.53485	0.00822199
			Sptan1	-0.632085	0.032523				Slc3a2	-1.53324	0.00924534
			Kdm5c	-0.634718	0.0399012				Aup1	-1.52299	0.069045
			Tppp3	-0.634745	0.0385294				Tgtp2	-1.51364	0.00692945
			Raly	-0.635217	0.0453093				H2-L	-1.51017	0.0348252
			Pkd2	-0.637403	0.0879166				Podxl	-1.50052	0.0629723
			Lgals4	-0.637855	0.0276612				Nme1	-1.49119	0.0431043
			Llgl1	-0.637862	0.00102842				Pltp	-1.4695	0.0474444
			Clcc1	-0.641001	0.0651406				Mpo	-1.44399	0.0477857
			Eif2s3x	-0.64206	0.00878903				Cela3b	-1.43083	0.0789997
			Lbr	-0.64212	0.00150269				Anp32a	-1.43081	0.0362544
			Surf4	-0.642132	0.0171618				Ahcy	-1.41279	0.0413817
			Mrpl44	-0.646976	0.0392092				Coro1a	-1.41226	0.0402333
			Anks1a	-0.649414	0.038813				Acads	-1.40196	0.0878155
			Mfsd10	-0.650475	0.0570957				Tapbp	-1.38099	0.0583667
			Dnm1	-0.650573	0.0352849				Prdx5	-1.35301	0.0877268
			Mrpl49	-0.650588	0.037952				Rassf2	-1.34305	0.0554528
			Slc30a1	-0.651575	0.0555682				Gdi1	-1.33875	0.0685064
			Ptgfrn	-0.651599	0.0351838				Lama3	-1.33704	0.0346926
			Ppfibp1	-0.652977	0.0514069				Gbp6	-1.32869	0.0164163
			Sf3a1	-0.655564	0.0542622				Lum	-1.32229	0.00235892
			Fzd7	-0.655869	0.0457962				Fermt3	-1.31952	0.0586858
			Gsdmc2	-0.6562	0.0283968				Ncf1	-1.31867	0.0110141
			Mettl26	-0.658115	0.0606697				Pygl	-1.31032	0.0585829
			Lrrc59	-0.658855	0.0531772				Ckb	-1.29309	0.0783242
			Abcb8	-0.661873	0.0321243				Ptges3	-1.28878	0.00300322
			Micu1	-0.663372	0.0160874				C5	-1.27608	0.0898227
			Arglu1	-0.664754	0.0311705				H2-Ab1	-1.27435	0.0310142
			Ppp1r21	-0.664844	0.0335487				Prss30	-1.27324	0.0329182
			Dock1	-0.667077	0.0968816				Apoa1	-1.27145	0.01262
			Ift140	-0.668106	0.0669305				Hspg2	-1.26494	0.0291071
			Ascc3	-0.668543	0.0830773				Glud1	-1.25009	0.0352408
			Ndufs8	-0.670562	0.0027575				Aldh6a1	-1.24839	0.0331
			Wdr7	-0.677143	0.0494042				Aco2	-1.24545	0.0270792
			Gtf2b	-0.678226	0.0107616				Clca3a1	-1.24263	0.0364362
			Mrpl18	-0.678452	0.0153974				Anxa6	-1.22841	0.00357374
			Elf3	-0.680388	0.020595				Slc7a1	-1.22171	0.0903075
			Erc1	-0.681011	0.0213545				Tmem176b	-1.22062	0.0883004
			Mrpl19	-0.687318	0.0396174				Defa20	-1.21665	0.0621121
			Dst	-0.688583	0.0253201				Sh3bgrl	-1.21582	0.0862645
			Deptor	-0.689254	0.0249237				Syne3	-1.2126	0.0861957
			Flna	-0.689458	0.0262481				Isoc1	-1.16818	0.0418151
			Aars2	-0.691804	0.0683523				Scrn2	-1.16743	0.0780972
			Spata13	-0.69271	0.0663131				Capg	-1.16527	0.0877223
			Trim56	-0.695281	0.0573295				Tpi1	-1.16491	0.060122
			Epb41l3	-0.696365	0.0656604				Lgals3bp	-1.16351	0.0746265
			Vip	-0.697901	0.00272541				Anxa4	-1.16323	0.0806016
			Bdh1	-0.698259	0.0181382				Gvin1	-1.15651	0.0614102
			Vdac3	-0.701044	0.0675975				Mtap	-1.15196	0.0518964
			Itpr3	-0.702472	0.0928394				Rdh16	-1.14791	0.0334872
			Plcb3	-0.702724	0.0825667				Erp29	-1.14465	0.0744766
			Eif3c	-0.703783	0.097903				Fmnl1	-1.14214	0.0830993
			Map2k6	-0.709802	0.0531892				Idh1	-1.12759	0.0877722
			Syncrip	-0.710085	0.0100223				Ostm1	-1.12668	0.0492321
			Itsn2	-0.711279	0.031334				Cs	-1.12449	0.0220507
			Eif1a	-0.717157	0.0843432				Mnda	-1.12355	0.0365946
			Immt	-0.717825	0.040188				Dock8	-1.11074	0.035671
			Rpp30	-0.71952	0.0920993				Ech1	-1.11026	0.0544651
			Rala	-0.720444	0.0739388				Oard1	-1.10351	0.0494637
			Slc5a3	-0.721452	0.0512864				Cd177	-1.10326	0.0772033
			Rps2	-0.724174	0.0935525				Ganab	-1.10221	0.00376858
			Mccc2	-0.725732	0.0136646				Anxa1	-1.09874	0.0674176
			Mcl1	-0.726115	0.00243709				Apeh	-1.09818	0.087479
			Rbpms2	-0.72754	0.0524773				Plaur	-1.09487	0.0439115
			Khsrp	-0.729108	0.0934145				Gimap4	-1.09396	0.0577223
			Uqcrq	-0.729269	0.0376091				Grb2	-1.09241	0.0843798
			Faf2	-0.729542	0.014289				Ldha	-1.08754	0.0349299
			Camk2g	-0.730036	0.0024227				Gbp7	-1.08722	0.0773221
			Dock9	-0.731365	0.0386416				Cd74	-1.08367	0.0122245
			Bcap31	-0.732497	0.0253187				Ctsd	-1.07874	0.0797052
			Hsd17b2	-0.737033	0.0095845				Ca4	-1.07848	0.0858398
			Eef2k	-0.740177	0.0688312				Ifi30	-1.07711	0.0579661
			Fuca2	-0.743662	0.00338505				Nid2	-1.07606	0.0891719
			Pde2a	-0.744326	9.49288e-05				Ang4	-1.0739	0.048229
			Plgrkt	-0.746283	0.0397721				Lamb1	-1.07368	0.0836127
			Abcb1a	-0.750292	0.073944				Txnrd1	-1.07141	0.0168692
			Tmco1	-0.750304	0.0350947				Macroh2a1	-1.06291	0.0664201
			Ppan	-0.750521	0.0585254				Ppib	-1.05416	0.0125555
			Cavin1	-0.755497	0.0410339				Spock2	-1.04214	0.0444076
			Smtn	-0.757785	0.00132709				Cygb	-1.0408	0.0187276
			Rnf170	-0.761489	0.0606377				Wrap53	-1.03797	0.0670736
			Eif3g	-0.76161	0.0169557				Plscr1	-1.0303	0.0855537
			Acsm3	-0.761947	0.0626704				Dmbt1	-1.01889	0.025112
			Tpr	-0.762915	0.0196277				Hadh	-1.01736	0.0904822
			Slc4a2	-0.765993	0.0445694				Klk1	-1.01543	0.0373224
			Hdlbp	-0.76697	0.0137204				Usp5	-1.01422	0.0695875
			Dmap1	-0.768706	0.0542742				H1-0	-1.01222	0.0111423
			Dctn1	-0.768971	0.0807816				Col18a1	-1.01199	0.0327004
			Mrps18b	-0.769054	0.0223051				Apbb1ip	-0.996519	0.00712937
			Sdr39u1	-0.770463	0.0702921				Egfr	-0.995171	0.00597434
			Angptl7	-0.770703	0.0764167				Cyp3a13	-0.995152	0.0839357
			Eif3i	-0.772602	0.0705586				Irf8	-0.982005	0.0272016
			Epb41l1	-0.774908	0.00673296				Ifi35	-0.981616	0.00515451
			Gadd45gip1	-0.775117	0.0483841				Alcam	-0.980444	0.0179961
			Lima1	-0.776167	0.0283875				Uchl1	-0.978619	0.0193031
			Ktn1	-0.781266	0.0373315				Tram1	-0.977578	0.00369189
			Septin7	-0.783791	0.0934539				Ckm	-0.975904	0.0260113
			Map1b	-0.784294	0.0946843				Nedd8	-0.974219	0.072673
			Scamp1	-0.786507	0.0333205				Mpeg1	-0.967672	0.0314126
			Uqcrfs1	-0.788925	0.0439299				Ctsz	-0.967495	0.00456146
			Rbm8a	-0.791784	0.0448644				Rack1	-0.957705	0.0454534
			Ddx17	-0.792094	0.024731				Isg15	-0.957155	0.0368425
			Rabl3	-0.792121	0.0999802				Pdia4	-0.953392	0.0305815
			Tmed4	-0.792957	0.0344013				Muc1	-0.950318	0.00158019
			Larp4	-0.794183	0.0388367				Uap1	-0.948822	0.0318404
			Col6a2	-0.799287	0.0757839				Fkbp5	-0.946989	0.0288046
			Nbeal2	-0.79973	0.0899864				Crat	-0.940317	0.0943767
			Add1	-0.800431	0.0245536				Tmx4	-0.937198	0.0323762
			Atp5f1a	-0.803021	0.0667256				Plcg2	-0.936703	0.0706816
			Rfc1	-0.805836	0.0336087				Cd47	-0.929777	0.0983639
			Slirp	-0.808255	0.0148869				Wdr1	-0.927922	0.0788287
			Rcc2	-0.808319	0.0260849				Pgk1	-0.925705	0.0940661
			Dhx9	-0.811741	0.0219659				Bclaf1	-0.92318	0.0797891
			Rnmt	-0.813268	0.0127846				Vrk1	-0.906353	0.0104591
			Oxa1l	-0.813609	0.0896911				Pex11a	-0.901314	0.011288
			Sult1d1	-0.817297	0.067336				Ecm1	-0.899483	0.0828556
			Fxr2	-0.819509	0.0680812				Nasp	-0.888665	0.0917407
			Dad1	-0.821617	0.0489909				Cd36	-0.881787	0.0447693
			Araf	-0.822387	0.0179782				Tinagl1	-0.87995	0.0611429
			Ilf3	-0.829124	0.0547301				Spr	-0.879726	0.0169506
			Ftsj3	-0.838228	0.00217374				Tbcb	-0.878782	0.00357501
			Ttf1	-0.841107	0.0237917				Fcgr4	-0.867835	0.0833744
			Cad	-0.844861	0.0237848				Entpd1	-0.86629	0.0633709
			Tnks1bp1	-0.84518	0.0452126				Abo	-0.863549	0.0575294
			Trim28	-0.845508	0.0778576				Arpc5	-0.861729	0.0704813
			Metap2	-0.846461	0.0437409				Ifitm3	-0.858346	0.0260709
			Eif3a	-0.846621	0.0488943				Gdap2	-0.853819	0.09764
			Ehmt1	-0.847572	0.0404985				Gpx3	-0.85366	0.0535985
			Mrps5	-0.850396	0.000574525				Fth1	-0.852599	0.0785345
			Gfpt1	-0.85123	0.0314303				Skap2	-0.848859	0.0990077
			Sorbs2	-0.852612	0.057046				Lpxn	-0.845089	0.0323992
			Ints5	-0.85807	0.0283456				Psap	-0.839965	0.0385876
			Slc9a3r2	-0.85859	0.0722822				Lta4h	-0.834766	0.0464844
			Knop1	-0.86088	0.0379385				Adprh	-0.833699	0.0247083
			Hdac1	-0.870109	0.0124876				Cryl1	-0.832669	0.0228972
			Hexa	-0.871053	0.0655422				Psme1	-0.830776	0.00961363
			Exosc4	-0.872236	0.0170692				Pde9a	-0.830528	0.0525211
			Rab25	-0.873768	0.0133794				Clca1	-0.829548	0.0879434
			Hnrnpm	-0.879405	0.024012				Pld4	-0.826846	0.0509156
			Ddost	-0.882796	0.0371432				Itih2	-0.824882	0.0930779
			Mrto4	-0.888651	0.0338082				Prkcsh	-0.822054	0.0367895
			Pcmtd1	-0.889512	0.0879329				Calu	-0.818006	0.0436143
			Syne2	-0.892836	0.0781817				Them6	-0.8175	0.0450701
			Hnrnpll	-0.901226	0.088023				Wdr46	-0.811365	0.00469417
			Slc30a4	-0.903091	0.0837047				Epx	-0.809132	0.00928702
			Pwp1	-0.904391	0.0295103				Dhx58	-0.805689	0.000446838
			Slc25a5	-0.907062	0.00423328				Syk	-0.803203	0.0280725
			Ap1m2	-0.907266	0.0990845				Enpp1	-0.798274	0.0844713
			Itga2	-0.912016	0.0701876				Psma5	-0.797022	0.0528575
			Eif3b	-0.912159	0.0738735				Slc6a6	-0.796742	0.00198002
			Gnl3l	-0.913471	0.0586474				Sdc1	-0.795585	0.03045
			Dnaja3	-0.915221	0.0977288				Apoe	-0.793654	0.0383946
			Rabep2	-0.916058	0.0136756				Gsta2	-0.793612	0.074094
			Dap3	-0.918517	0.0449401				Tap2	-0.789201	0.0106114
			Smg6	-0.918722	0.0525374				Pgm5	-0.78839	0.0555903
			Matr3	-0.921848	0.0940437				Phyh	-0.786984	0.0845108
			Mrpl46	-0.922366	0.0508298				Rab32	-0.786082	0.0821122
			Dnajb12	-0.923835	0.0233075				Ube2l3	-0.777386	0.014079
			A1cf	-0.924448	0.0317574				Dbh	-0.774906	0.0225378
			Cd2ap	-0.925818	0.0448674				Fga	-0.774689	0.0511702
			Dhx30	-0.927313	0.0754935				Pkm	-0.773156	0.000151414
			Golga4	-0.93069	0.0130268				Serpina1a	-0.769653	0.0261364
			Aebp1	-0.930932	0.0838961				Os9	-0.768709	0.0200905
			Ppp1r12c	-0.932995	0.0438801				Sdc4	-0.767747	0.0423695
			Rrp12	-0.93387	0.0569223				Shmt1	-0.765447	0.0611792
			Myl9	-0.936674	0.0672721				Gdi2	-0.762089	0.0280827
			Galnt3	-0.938453	0.034044				Nhp2	-0.750592	0.0389305
			Erlin2	-0.939911	0.0751834				Sv2a	-0.749485	0.0506583
			Farp2	-0.940206	0.0618313				Baz2a	-0.749216	0.0930292
			Srp68	-0.94495	0.0290392				St3gal4	-0.746414	0.096031
			Ankrd17	-0.946369	0.0353899				App	-0.744804	0.0782755
			Dlg1	-0.951132	0.0034993				Prps1	-0.744092	0.0237697
			Dnajb5	-0.95387	0.0475246				Dnpep	-0.741972	0.0266274
			Rps6ka4	-0.954834	0.000560867				Ccl6	-0.740976	0.0403766
			Mrpl40	-0.963098	0.000679305				Dkc1	-0.740804	0.0714977
			Frg1	-0.964063	0.0382853				Nucb2	-0.739785	0.0947332
			Hyou1	-0.965154	0.0572097				Fbln1	-0.739505	0.0101561
			Cpsf1	-0.96891	0.0162248				Rabggtb	-0.730754	0.0742821
			Tmem245	-0.972796	0.000929622				Sdf2l1	-0.730454	0.0357478
			Krt7	-0.972865	0.0850708				Sun2	-0.728779	0.0220951
			Smarcd2	-0.974237	0.0888227				Unc93b1	-0.728608	0.0453981
			Caprin1	-0.978442	0.033082				Ankrd44	-0.727598	0.0402273
			Dhcr7	-0.980623	0.00281692				Selenbp1	-0.725109	0.0748855
			Zc3h15	-0.988719	0.0508431				Arhgef25	-0.724811	0.0214853
			Prph	-0.99013	0.08283				Xpnpep1	-0.71527	0.0112525
			Engase	-0.992662	0.0237666				Hbb-y	-0.713418	0.00170698
			Lad1	-0.993038	0.0541648				Lrrc8c	-0.702928	0.0585514
			Nemf	-0.998076	0.0539149				Agrn	-0.701072	0.025577
			Tubgcp3	-1.00459	0.0324687				Necap2	-0.700912	0.0770235
			Edc4	-1.00612	0.0965904				Vav1	-0.700454	0.0550522
			Ndufb3	-1.00921	0.0274057				Lamc1	-0.699655	0.0822139
			Hnrnpa3	-1.01339	0.025829				Phaf1	-0.697773	0.0854417
			Rps3a	-1.01844	0.0129157				Adgre1	-0.695351	0.0244775
			Ythdf2	-1.01865	0.0183859				Slc7a14	-0.694799	0.00328939
			Atad3	-1.02074	0.0641265				Gpx7	-0.685459	0.0761835
			Purb	-1.02202	0.0114246				Muc2	-0.683684	0.0124901
			B4galnt2	-1.02215	0.00666694				Tspan9	-0.683089	0.0857643
			Slmap	-1.02267	0.0648171				Dpysl5	-0.682353	2.47137e-05
			Reg4	-1.02614	0.0383304				Tnc	-0.67854	0.0109735
			Tm9sf4	-1.03376	0.0915235				Ccl9	-0.675354	0.00254583
			Adnp	-1.03392	0.0319884				Gp2	-0.665774	0.0288869
			Nrf1	-1.03612	0.0913404				Ssr1	-0.664901	0.0301943
			Atxn2l	-1.03626	0.0046757				Rfx3	-0.661923	0.0803001
			U2surp	-1.03957	0.0958659				Inmt	-0.661709	0.0541932
			Cyc1	-1.04167	0.0712316				Lmcd1	-0.657936	0.0413379
			Mff	-1.0526	0.0187789				Ctdnep1	-0.651923	0.0201686
			Mrps15	-1.05344	0.00430769				Taldo1	-0.650918	0.0169191
			Cgref1	-1.05381	0.0292659				Sparcl1	-0.64873	0.0550394
			Pdlim7	-1.05516	0.0424961				Sdc2	-0.644965	0.0857674
			Slc35b2	-1.05842	0.0197689				Arpc2	-0.641864	0.0210399
			Golga2	-1.06731	0.00264087				Psma1	-0.64043	0.0800974
			Ebna1bp2	-1.07281	0.0697002				Anxa7	-0.63837	0.00591191
			Ltbp4	-1.07613	0.033208				Asns	-0.637295	0.0676443
			Kif1c	-1.07671	0.016716				Retnlg	-0.634691	0.0114314
			Brd4	-1.08222	0.0613821				Itpr2	-0.632664	0.0482052
			Acss2	-1.09134	0.0114847				Phax	-0.631628	0.0171064
			Utp20	-1.10221	0.00906876				Blvrb	-0.630275	0.00389128
			Cgn	-1.1075	0.0361036				Prkg1	-0.629742	0.0439124
			Hid1	-1.10943	0.056245				Alg11	-0.6284	0.0792755
			Rps20	-1.10987	0.0578264				Tmem104	-0.625214	0.0969359
			Afdn	-1.11909	0.0966958				Ndufa6	-0.625115	0.0294383
			Eif1	-1.11968	0.0684766				Hmgcs2	-0.623701	0.0884744
			Ndufb5	-1.12686	0.0198443				Atp5f1d	-0.622511	0.0904544
			Rbm14	-1.12891	0.0207345				Rasa2	-0.622281	0.080173
			Nufip2	-1.12941	0.0328129				Gpc6	-0.620539	0.0452523
			Arcn1	-1.13919	0.0408052				Slc35f6	-0.6192	0.0151019
			Mta1	-1.14081	0.0027244				Nrf1	-0.617651	0.0803277
			H1-0	-1.14744	0.0430492				Itga1	-0.615846	0.0409163
			Stx5	-1.15642	0.0918758				Gmppb	-0.615789	0.0391479
			Kif21a	-1.15945	0.0564151				Itgb6	-0.615356	0.0207486
			Srp54	-1.16436	0.0114795				Aip	-0.609911	0.0428986
			Mtnd4	-1.17534	0.0908146				Alg2	-0.608295	0.0298207
			Man2b1	-1.17777	0.0354654				Capzb	-0.607559	0.0395188
			Agpat1	-1.17854	0.0661969				Aldh1a3	-0.606142	0.00550394
			Znf638	-1.18041	0.0690358				Anp32b	-0.597878	0.0600124
			#N/A	-1.18601	0.0873943				Coro1c	-0.59392	0.0284472
			Zc3h11a	-1.19087	0.0405226				Pgm3	-0.590927	0.0295008
			Arf3	-1.19856	0.0427092				Prmt1	-0.590755	0.0102497
			Eml1	-1.20009	0.0454212				Serinc2	-0.588496	0.0690173
			Mrpl50	-1.20288	0.0803067				Ywhah	-0.587874	0.0514521
			Sfswap	-1.20308	0.0223706				Mindy1	-0.5854	0.024815
			Pdlim1	-1.20312	0.0308086				Pitpnb	-0.577672	0.0434036
			Top3b	-1.20504	0.0853407
			Palld	-1.21159	0.027094
			Gtf2e2	-1.21228	0.0857155
			Lxn	-1.21335	0.0612281
			Vdac1	-1.21394	0.092769
			Cmtm4	-1.21588	0.062687
			Mustn1	-1.22125	0.0296853
			Ampd3	-1.23153	0.0166588
			Des	-1.24676	0.0165425
			Abi1	-1.24681	0.00201965
			Iws1	-1.24999	0.00963513
			Mrpl58	-1.25074	0.0823499
			Vdr	-1.25323	0.0871904
			Sult1a1	-1.25557	0.0933097
			B3gnt7	-1.2566	0.000679783
			Mrpl24	-1.25978	0.0349157
			Slc25a10	-1.26064	0.084227
			Snrpd2	-1.26224	0.0244639
			#N/A	-1.264	0.0851353
			Esrp1	-1.26591	0.0664821
			Ptpn3	-1.26739	0.049752
			Ddx42	-1.28304	0.0174911
			Hnrnpul1	-1.28436	0.0442321
			Snrnp70	-1.2871	0.099645
			Nono	-1.29536	0.0526057
			Poldip3	-1.31351	0.0621657
			H1-1	-1.31877	0.0760373
			Prrc2c	-1.31903	0.0102616
			Slc25a35	-1.32399	0.0843888
			Galnt7	-1.34122	0.0844714
			Rpl31	-1.34536	0.0404183
			Rps18	-1.35162	0.0691079
			Dut	-1.35444	0.00768084
			Uqcrc1	-1.36013	0.0355004
			Atp5mf	-1.36226	0.000299953
			Khnyn	-1.37289	0.0221335
			Gemin5	-1.38967	0.0353677
			Chchd2	-1.3915	0.0408665
			Znf622	-1.39791	0.0330836
			Krt18	-1.39959	0.0181125
			Casd1	-1.41052	0.0212846
			Uaca	-1.42363	0.0768283
			Mrps18a	-1.43082	0.0371637
			Znf48	-1.46261	0.0991979
			Csnk1d	-1.46619	0.0565207
			Rrs1	-1.47057	0.0793236
			Ndufb10	-1.47275	0.0637068
			Rpf2	-1.47449	0.00835151
			Cmas	-1.47517	0.0304168
			Agap3	-1.48328	0.0355435
			Ncl	-1.49008	0.00238869
			Emc4	-1.49126	0.0108622
			Pln	-1.49796	0.00844823
			Safb	-1.49828	0.0536395
			Tnrc6c	-1.49957	0.00438379
			Yipf5	-1.51644	0.0566706
			#N/A	-1.51809	0.0544275
			Atl2	-1.51882	0.0235606
			Cox7a1	-1.52756	0.0168315
			Srp9	-1.52785	0.0708528
			Upf1	-1.5287	0.0336161
			Rpsa	-1.5287	0.0302891
			Steap3	-1.52942	0.0413647
			Rps29	-1.53461	0.00180282
			Ptn	-1.54721	0.00788309
			Dpf2	-1.54748	0.0818129
			Vmac	-1.55999	0.0969209
			Cpsf7	-1.56065	0.0568216
			Hnrnpa2b1	-1.5711	0.044178
			Pdcd4	-1.57657	0.0229267
			Igf2bp2	-1.585	0.0136175
			Ctr9	-1.59557	0.0706369
			Slc20a1	-1.59853	0.0543555
			Ylpm1	-1.59911	0.0152239
			Rpl32	-1.60931	0.0891502
			Dcaf5	-1.60988	0.0237602
			Gla	-1.61125	0.0372962
			Eml4	-1.61306	0.0760831
			Mrpl3	-1.61472	0.0315499
			Rps3	-1.62373	0.036914
			Srrm1	-1.63848	0.0591037
			Slc35a1	-1.65994	0.0633844
			Ddx49	-1.68858	0.0895117
			Golga1	-1.69652	0.0765354
			Phb1	-1.70538	0.0479868
			Thsd7a	-1.70716	0.0281043
			Lmnb1	-1.7145	0.0610328
			Phb2	-1.71797	0.0746609
			Pabpc1	-1.7426	0.0803894
			Hnrnpu	-1.7605	0.00244845
			Zc3hav1	-1.81296	0.021176
			Riok2	-1.81405	0.091597
			Ndufb7	-1.81728	0.0436126
			Scaf1	-1.86675	0.0305043
			Sfpq	-1.88409	0.0275438
			Ggh	-1.89595	0.00224256
			Map7	-1.89954	0.0658744
			Rrbp1	-1.90293	0.0113881
			Cwc15	-1.90531	0.031208
			Snrpd3	-1.91454	0.020399
			Mtdh	-1.92939	0.0498613
			Cdc73	-1.94602	0.00113804
			Srsf3	-1.96408	0.0856206
			Uqcrc2	-1.97594	0.057186
			Lmna	-1.99526	0.0482691
			Dido1	-2.04254	0.0140944
			Mki67	-2.0599	0.0319472
			Pxk	-2.15338	0.00892688
			Snrpa1	-2.17761	0.0207753
			Larp1	-2.18127	0.0843646
			Map7d1	-2.1949	0.0611961
			Lmnb2	-2.19648	0.0720649
			Mettl7b	-2.21939	0.0149051
			Mrpl39	-2.33283	0.0578071
			Rbm34	-2.35683	0.0786054
			Luc7l2	-2.386	0.0624321
			Rbm3	-2.38645	0.012971
			Ybx1	-2.38987	0.0478816
			Rps10	-2.40035	0.0863227
			Ybx3	-2.46087	0.0219128
			Slc4a1	-2.5751	0.0803545
			Serpinb6	-2.57559	0.0422783
			Prrc2a	-2.58286	0.0781375
			Nop2	-2.59257	0.008368
			Rps16	-2.67949	0.0734167
			Leo1	-2.82578	0.0688886
			Srp14	-2.84536	0.0692515
			Pbsn	-3.13948	0.0177856
			Cirbp	-3.53532	0.0503702
			Rbmxl1	-3.91112	0.0177719
