# Supplementary material for: Akkermansia muciniphila‐Derived N‐Acetylspermidine Modulates the Localization of Intestinal α1,2‐Fucosylated Proteins to Maintain Gut Homeostasis
Source: Adv Sci (Weinh). 2025 Aug 7;12(38):e06576. doi: 10.1002/advs.202506576 (PMC12520552; doi:10.1002/advs.202506576)
Supplement: Supplementary file 4 — Supplemental Table 3 [file ADVS-12-e06576-s008.xlsx]

## Sheet: CCFM1079
Table S3 The gene annotation of genes in the complete genomes of Akkermansia muciniphila CCFM179, strain CCFM1081, and strain CCFM1082
#Qeury_name	Qeury_length	NR_tophit_name	NR_tophit_descrip	NR_top_%-Simil	Swiss_tophit_name	Swissprot_tophit_descrip	Swissprot_top_%-Simil	GOs	COG/KOG	Function	KO/Gene_ID	KEGG_GENE_NAME
PROKKA_00001	84	QBH16229.1	beta-glucanase [Akkermansia muciniphila]	98.8	_	_	_	_	COG3507	M	_	_
PROKKA_00002	67	CUQ25633.1	Uncharacterised protein [Flavonifractor plautii]	67.2	_	_	_	_	_	_	_	_
PROKKA_00003	78	_	_	_	_	_	_	_	_	_	_	_
PROKKA_00004	525	MRN12564.1	hypothetical protein [Akkermansia muciniphila]	99.8	_	_	_	_	_	_	_	_
PROKKA_00005	266	PND13200.1	hypothetical protein CXT84_07320 [Akkermansia muciniphila]	98.9	_	_	_	_	_	_	_	_
PROKKA_00006	80	QIA37233.1	RHS repeat-associated core domain-containing protein [Akkermansia muciniphila]	100	_	_	_	_	COG3209	M	_	_
PROKKA_00007	186	PNC06129.1	hypothetical protein CXU21_03545 [Akkermansia muciniphila]	52.1	_	_	_	_	COG3209	M	_	_
PROKKA_00008	305	BBP48338.1	hypothetical protein AKMU_10840 [Akkermansia muciniphila]	100	_	_	_	_	COG4625	T	_	_
PROKKA_00009	197	ASB35826.1	hypothetical protein ADH72_09095 [Akkermansia muciniphila]	99.5	_	_	_	_	COG3209	M	_	_
PROKKA_00010	53	WP_094136343.1	hypothetical protein [Akkermansia muciniphila]	100	_	_	_	_	_	_	_	_
PROKKA_00011	51	_	_	_	_	_	_	_	_	_	_	_
PROKKA_00012	269	PND01997.1	integrase [Akkermansia muciniphila]	100	sp|Q039E1|XERC_LACP3	Tyrosine recombinase XerC OS=Lactobacillus paracasei (strain ATCC 334 / BCRC 17002 / CIP 107868 / KCTC 3260 / NRRL B-441) OX=321967 GN=xerC PE=3 SV=1	31.8	_	COG0582	L	_	_
PROKKA_00013	71	QAA51133.1	hypothetical protein C1O47_09770 [Akkermansia muciniphila]	100	_	_	_	_	COG0732	V	K01154	hsdS
PROKKA_00014	327	AYR31153.1	hypothetical protein CUB96_10180 [Akkermansia muciniphila]	99.7	_	_	_	_	_	_	_	_
PROKKA_00015	421	PNC92808.1	UDP-galactopyranose mutase [Akkermansia muciniphila]	100	_	_	_	_	COG1232	H	K01854	glf
PROKKA_00016	71	_	_	_	_	_	_	_	_	_	_	_
PROKKA_00017	44	_	_	_	_	_	_	_	_	_	_	_
PROKKA_00018	274	ASB35415.1	hypothetical protein ADH72_06765 [Akkermansia muciniphila]	100	_	_	_	_	_	_	_	_
PROKKA_00019	179	ASB35414.1	hypothetical protein ADH72_06760 [Akkermansia muciniphila]	99.4	_	_	_	_	_	_	_	_
PROKKA_00020	270	QEE54466.1	DUF2778 domain-containing protein [Akkermansia muciniphila]	98.4	_	_	_	_	COG3209	M	_	_
PROKKA_00021	192	QEE54465.1	hypothetical protein FU653_05770 [Akkermansia muciniphila]	100	_	_	_	_	_	_	_	_
PROKKA_00022	340	WP_162610386.1	hypothetical protein [Akkermansia muciniphila]	100	sp|P16917|RHSB_ECOLI	Protein RhsB OS=Escherichia coli (strain K12) OX=83333 GN=rhsB PE=3 SV=4	34.8	_	COG3209	M	_	_
PROKKA_00023	47	PNC35637.1	hypothetical protein CXU12_01515 [Akkermansia muciniphila]	72.3	_	_	_	_	_	_	_	_
PROKKA_00024	80	_	_	_	_	_	_	_	_	_	_	_
PROKKA_00025	83	_	_	_	_	_	_	_	_	_	_	_
PROKKA_00026	209	WP_094136340.1	hypothetical protein [Akkermansia muciniphila]	98.1	_	_	_	_	_	_	_	_
PROKKA_00027	199	WP_143245596.1	hypothetical protein [Akkermansia muciniphila]	99.5	_	_	_	_	_	_	_	_
PROKKA_00028	59	_	_	_	_	_	_	_	_	_	_	_
PROKKA_00029	254	_	_	_	_	_	_	_	_	_	_	_
PROKKA_00030	374	PND03719.1	hypothetical protein CXT95_02700 [Akkermansia muciniphila]	97.9	_	_	_	_	_	_	_	_
PROKKA_00031	171	PND03720.1	hypothetical protein CXT95_02705 [Akkermansia muciniphila]	98.8	_	_	_	_	_	_	_	_
PROKKA_00032	47	PND02953.1	hypothetical protein CXT90_00585 [Akkermansia muciniphila]	89.4	_	_	_	_	COG3209	M	_	_
PROKKA_00033	568	ACD04976.1	potassium-transporting ATPase, A subunit [Akkermansia muciniphila ATCC BAA-835]	99.8	sp|A6L5D2|KDPA_BACV8	Potassium-transporting ATPase potassium-binding subunit OS=Bacteroides vulgatus (strain ATCC 8482 / DSM 1447 / JCM 5826 / NBRC 14291 / NCTC 11154) OX=435590 GN=kdpA PE=3 SV=1	87.1	GO:0003674;GO:0003824;GO:0005215;GO:0005488;GO:0005575;GO:0005618;GO:0005623;GO:0005886;GO:0006810;GO:0006811;GO:0006812;GO:0006813;GO:0008150;GO:0008324;GO:0008556;GO:0009987;GO:0015075;GO:0015077;GO:0015079;GO:0015318;GO:0015399;GO:0015405;GO:0015662;GO:0015672;GO:0016020;GO:0016462;GO:0016787;GO:0016817;GO:0016818;GO:0016887;GO:0017111;GO:0019829;GO:0022804;GO:0022853;GO:0022857;GO:0022890;GO:…	COG2060	P	K01546	kdpA
PROKKA_00034	677	AYR31839.1	K(+)-transporting ATPase subunit B [Akkermansia muciniphila]	99.9	sp|O32328|KDPB_CLOAB	Potassium-transporting ATPase ATP-binding subunit OS=Clostridium acetobutylicum (strain ATCC 824 / DSM 792 / JCM 1419 / LMG 5710 / VKM B-1787) OX=272562 GN=kdpB PE=3 SV=2	61.2	_	COG2216	P	K01547	kdpB
PROKKA_00035	194	PNC62745.1	K(+)-transporting ATPase subunit C [Akkermansia muciniphila]	99.5	sp|A6L5D0|KDPC_BACV8	Potassium-transporting ATPase KdpC subunit OS=Bacteroides vulgatus (strain ATCC 8482 / DSM 1447 / JCM 5826 / NBRC 14291 / NCTC 11154) OX=435590 GN=kdpC PE=3 SV=1	76.1	GO:0003674;GO:0003824;GO:0005215;GO:0005575;GO:0005623;GO:0005886;GO:0006810;GO:0006811;GO:0006812;GO:0006813;GO:0008150;GO:0008324;GO:0008556;GO:0009987;GO:0015075;GO:0015077;GO:0015079;GO:0015318;GO:0015399;GO:0015405;GO:0015662;GO:0015672;GO:0016020;GO:0016021;GO:0016462;GO:0016787;GO:0016817;GO:0016818;GO:0016887;GO:0017111;GO:0019829;GO:0022804;GO:0022853;GO:0022857;GO:0022890;GO:0030001;GO:…	COG2156	P	K01548	kdpC
PROKKA_00036	375	PNC85533.1	histidine kinase [Akkermansia muciniphila]	100	sp|P21865|KDPD_ECOLI	Sensor protein KdpD OS=Escherichia coli (strain K12) OX=83333 GN=kdpD PE=1 SV=2	41.3	_	COG0642|COG2205	T	K07646	kdpD
PROKKA_00037	328	WP_094140069.1	SUMF1/EgtB/PvdO family nonheme iron enzyme [Akkermansia muciniphila]	100	sp|Q5RCR5|SUMF2_PONAB	Inactive C-alpha-formylglycine-generating enzyme 2 OS=Pongo abelii OX=9601 GN=SUMF2 PE=2 SV=1	35	_	COG1262	T	_	_
PROKKA_00038	70	WP_143247065.1	hypothetical protein [Akkermansia muciniphila]	100	_	_	_	_	_	_	_	_
PROKKA_00039	279	HBW70049.1	MBL fold metallo-hydrolase [Akkermansia muciniphila]	99.6	_	_	_	_	COG0491	S	_	_
PROKKA_00040	198	QEE54480.1	sigma-70 family RNA polymerase sigma factor [Akkermansia muciniphila]	100	_	_	_	_	COG1595	K	_	_
PROKKA_00041	767	QAA36584.1	hypothetical protein C1I88_06565 [Akkermansia muciniphila]	99.5	sp|Q9XA16|PKNX_STRCO	Probable serine/threonine-protein kinase SCO3848 OS=Streptomyces coelicolor (strain ATCC BAA-471 / A3(2) / M145) OX=100226 GN=SCO3848 PE=3 SV=1	34.8	_	COG0515|COG3063	KLT	K12132	prkC, stkP
PROKKA_00042	382	PNC92667.1	aldo/keto reductase [Akkermansia muciniphila]	99.7	sp|Q7XT99|AKR2_ORYSJ	Probable aldo-keto reductase 2 OS=Oryza sativa subsp. japonica OX=39947 GN=Os04g0338000 PE=2 SV=2	42.9	_	COG0667	C	K05275	E1.1.1.65
PROKKA_00043	154	OUN28333.1	MerR family transcriptional regulator [Akkermansia muciniphila]	100	_	_	_	_	COG0789	K	_	_
PROKKA_00044	354	CDB54410.1	threonine aldolase [Akkermansia muciniphila CAG:154]	98.9	sp|O50584|LTAE_PSEUN	Low specificity L-threonine aldolase OS=Pseudomonas sp. (strain NCIMB 10558) OX=268808 GN=ltaE PE=1 SV=1	32.9	_	COG2008	E	K01620	ltaE
PROKKA_00045	205	WP_143296659.1	hypothetical protein [Akkermansia muciniphila]	99.5	_	_	_	_	_	_	_	_
PROKKA_00046	205	HBW70056.1	hypothetical protein [Akkermansia muciniphila]	93.7	_	_	_	_	_	_	_	_
PROKKA_00047	859	PND05822.1	hypothetical protein CXT88_09940 [Akkermansia muciniphila]	99.9	_	_	_	_	COG2304|COG5426	S	_	_
PROKKA_00048	575	PNC92661.1	hypothetical protein CXT94_09960 [Akkermansia muciniphila]	99.1	_	_	_	_	_	_	_	_
PROKKA_00049	289	PNC92660.1	DUF58 domain-containing protein [Akkermansia muciniphila]	100	_	_	_	_	COG1721	S	_	_
PROKKA_00050	482	PNC92659.1	hypothetical protein CXT94_09950 [Akkermansia muciniphila]	99.2	_	_	_	_	COG1277	S	_	_
PROKKA_00051	335	PNC69097.1	ABC transporter ATP-binding protein [Akkermansia muciniphila]	99.7	sp|P72335|NODI_RHIS3	Nod factor export ATP-binding protein I OS=Rhizobium sp. (strain N33) OX=103798 GN=nodI PE=3 SV=1	36.5	_	COG1131	V	K01990	ABC-2.A
PROKKA_00052	527	PND13493.1	hypothetical protein CXT96_08670 [Akkermansia muciniphila]	99.2	_	_	_	_	_	_	_	_
PROKKA_00053	362	CDB56219.1	aTPase associated with various cellular activities AAA_3 [Akkermansia muciniphila CAG:154]	99.4	sp|P94474|YEAC_BACSU	Uncharacterized protein YeaC OS=Bacillus subtilis (strain 168) OX=224308 GN=yeaC PE=3 SV=2	41.9	_	COG0714	S	K03924	moxR
PROKKA_00054	416	BBP48483.1	membrane protein [Akkermansia muciniphila]	99.5	sp|P42107|YXAH_BACSU	Uncharacterized protein YxaH OS=Bacillus subtilis (strain 168) OX=224308 GN=yxaH PE=4 SV=2	27	_	COG2311	S	K07148	K07148
PROKKA_00055	65	PND05816.1	hypothetical protein CXT88_09900 [Akkermansia muciniphila]	100	_	_	_	_	_	_	_	_
PROKKA_00056	328	PND07089.1	hypothetical protein CXT86_02525 [Akkermansia muciniphila]	100	_	_	_	_	COG0399	E	_	_
PROKKA_00057	211	ASB35869.1	hypothetical protein ADH72_09325 [Akkermansia muciniphila]	99.5	_	_	_	_	_	_	_	_
PROKKA_00058	350	PNC62724.1	hypothetical protein CXU07_05710 [Akkermansia muciniphila]	100	_	_	_	_	COG0330	O	_	_
PROKKA_00059	289	PNC99935.1	TIGR01777 family protein [Akkermansia muciniphila]	100	sp|P77775|YFCH_ECOLI	Epimerase family protein YfcH OS=Escherichia coli (strain K12) OX=83333 GN=yfcH PE=3 SV=1	38.1	_	COG1090	S	K07071	K07071
PROKKA_00060	169	PNC69104.1	lipocalin [Akkermansia muciniphila]	99.4	_	_	_	GO:0005575;GO:0005623;GO:0006950;GO:0006974;GO:0008150;GO:0009279;GO:0009987;GO:0016020;GO:0019867;GO:0030312;GO:0030313;GO:0031975;GO:0033554;GO:0044462;GO:0044464;GO:0050896;GO:0051716;GO:0071944	COG3040	M	K03098	APOD
PROKKA_00061	326	ANU60230.1	ketol-acid reductoisomerase [Akkermansia muciniphila]	100	sp|B2URB8|ILVC_AKKM8	Ketol-acid reductoisomerase (NADP(+)) OS=Akkermansia muciniphila (strain ATCC BAA-835 / Muc) OX=349741 GN=ilvC PE=3 SV=1	100	GO:0000166;GO:0000287;GO:0003674;GO:0003824;GO:0004455;GO:0005488;GO:0005515;GO:0005575;GO:0005622;GO:0005623;GO:0005737;GO:0005829;GO:0006082;GO:0006520;GO:0006549;GO:0006573;GO:0006807;GO:0008150;GO:0008152;GO:0008652;GO:0009058;GO:0009081;GO:0009082;GO:0009097;GO:0009099;GO:0009987;GO:0016043;GO:0016053;GO:0016491;GO:0016614;GO:0016616;GO:0019752;GO:0022607;GO:0036094;GO:0042802;GO:0043167;GO:…	COG0059	E	K00053	ilvC
PROKKA_00062	265	PND14586.1	molybdenum ABC transporter ATP-binding protein [Akkermansia muciniphila]	99.2	sp|O31723|YLMA_BACSU	Uncharacterized ABC transporter ATP-binding protein YlmA OS=Bacillus subtilis (strain 168) OX=224308 GN=ylmA PE=2 SV=2	38.1	GO:0000166;GO:0003674;GO:0005488;GO:0005524;GO:0008144;GO:0017076;GO:0030554;GO:0032553;GO:0032555;GO:0032559;GO:0035639;GO:0036094;GO:0043167;GO:0043168;GO:0097159;GO:0097367;GO:1901265;GO:1901363	COG1119	P	_	_
PROKKA_00063	231	PNC93580.1	FadR family transcriptional regulator [Akkermansia muciniphila]	100	sp|P39161|UXUR_ECOLI	Uxu operon transcriptional regulator OS=Escherichia coli (strain K12) OX=83333 GN=uxuR PE=4 SV=1	29.3	_	COG2186	K	_	_
PROKKA_00064	228	ACD05006.1	hypothetical protein Amuc_1181 [Akkermansia muciniphila ATCC BAA-835]	97.4	_	_	_	_	_	_	_	_
PROKKA_00065	465	PND14582.1	hypothetical protein CXT84_00800 [Akkermansia muciniphila]	100	sp|Q571E4|GALNS_MOUSE	N-acetylgalactosamine-6-sulfatase OS=Mus musculus OX=10090 GN=Galns PE=1 SV=2	32.9	_	COG3119	P	_	_
PROKKA_00066	122	ANU60235.1	hypothetical protein A4V05_01575 [Akkermansia muciniphila]	100	_	_	_	_	COG2919	D	_	_
PROKKA_00067	431	BBP48495.1	enolase [Akkermansia muciniphila]	100	sp|A6L3M9|ENO_BACV8	Enolase OS=Bacteroides vulgatus (strain ATCC 8482 / DSM 1447 / JCM 5826 / NBRC 14291 / NCTC 11154) OX=435590 GN=eno PE=3 SV=1	70.2	GO:0003674;GO:0003824;GO:0004634;GO:0005488;GO:0005515;GO:0005518;GO:0005575;GO:0005576;GO:0005618;GO:0005622;GO:0005623;GO:0005737;GO:0009986;GO:0016829;GO:0016835;GO:0016836;GO:0019899;GO:0030312;GO:0035375;GO:0043236;GO:0044424;GO:0044464;GO:0044877;GO:0050840;GO:0071944	COG0148	G	K01689	ENO, eno
PROKKA_00068	80	PND14580.1	hypothetical protein CXT84_00785 [Akkermansia muciniphila]	96.2	_	_	_	GO:0003674;GO:0003824;GO:0008483;GO:0016740;GO:0016769	COG0436	E	_	_
PROKKA_00069	435	CDB56236.1	lL-diaminopimelate aminotransferase [Akkermansia muciniphila CAG:154]	99.8	sp|B7KL61|DAPAT_CYAP7	LL-diaminopimelate aminotransferase OS=Cyanothece sp. (strain PCC 7424) OX=65393 GN=dapL PE=3 SV=1	64.6	GO:0003674;GO:0003824;GO:0008483;GO:0016740;GO:0016769	COG0436	E	K10206	E2.6.1.83
PROKKA_00070	375	PND03035.1	hypothetical protein CXT90_00785 [Akkermansia muciniphila]	100	sp|Q9Z8K2|APBE_CHLPN	FAD:protein FMN transferase OS=Chlamydia pneumoniae OX=83558 GN=apbE PE=3 SV=1	28.7	_	COG1477	H	K03734	apbE
PROKKA_00071	533	BBP48498.1	hypothetical protein AKMU_12440 [Akkermansia muciniphila]	99.8	sp|Q8RX86|AGAL2_ARATH	Alpha-galactosidase 2 OS=Arabidopsis thaliana OX=3702 GN=AGAL2 PE=1 SV=1	32.3	_	COG1501	G	K07407	E3.2.1.22B, galA, rafA
PROKKA_00072	74	HBI12328.1	hypothetical protein [Akkermansia sp.]	100	_	_	_	_	_	_	_	_
PROKKA_00073	87	HBI12327.1	50S ribosomal protein L28 [Akkermansia sp.]	100	sp|B2URC9|RL28_AKKM8	50S ribosomal protein L28 OS=Akkermansia muciniphila (strain ATCC BAA-835 / Muc) OX=349741 GN=rpmB PE=3 SV=1	100	GO:0003674;GO:0003735;GO:0005198	COG0227	J	K02902	RP-L28, MRPL28, rpmB
PROKKA_00074	333	ASB35885.1	hypothetical protein ADH72_09420 [Akkermansia muciniphila]	99.4	sp|Q9Z311|MECR_RAT	Enoyl-[acyl-carrier-protein] reductase, mitochondrial OS=Rattus norvegicus OX=10116 GN=Mecr PE=1 SV=1	40.2	_	COG0604	C	_	_
PROKKA_00075	141	AYR31048.1	Holliday junction resolvase RuvX [Akkermansia muciniphila]	100	sp|Q827S3|YQGF_STRAW	Putative pre-16S rRNA nuclease OS=Streptomyces avermitilis (strain ATCC 31267 / DSM 46492 / JCM 5070 / NBRC 14893 / NCIMB 12804 / NRRL 8165 / MA-4680) OX=227882 GN=SAV_6851 PE=3 SV=1	49.2	GO:0000966;GO:0000967;GO:0003674;GO:0003824;GO:0004518;GO:0004527;GO:0004529;GO:0004536;GO:0005575;GO:0005622;GO:0005623;GO:0005737;GO:0005829;GO:0006139;GO:0006259;GO:0006364;GO:0006396;GO:0006725;GO:0006807;GO:0008150;GO:0008152;GO:0008296;GO:0008408;GO:0009987;GO:0010467;GO:0016070;GO:0016072;GO:0016787;GO:0016788;GO:0016796;GO:0016895;GO:0022613;GO:0034470;GO:0034471;GO:0034641;GO:0034660;GO:…	COG0816	L	K07447	ruvX
PROKKA_00076	352	AYR31612.1	mannose-1-phosphate guanyltransferase [Akkermansia muciniphila]	100	sp|P26404|RFBM_SALTY	Mannose-1-phosphate guanylyltransferase RfbM OS=Salmonella typhimurium (strain LT2 / SGSC1412 / ATCC 700720) OX=99287 GN=rfbM PE=1 SV=1	36	_	COG0836	M	K00971	manC, cpsB
PROKKA_00077	238	PNC83427.1	isoprenyl transferase [Akkermansia muciniphila]	99.6	sp|Q8GDY3|ISPT_HELMO	Isoprenyl transferase OS=Heliobacillus mobilis OX=28064 GN=uppS PE=3 SV=1	50.2	GO:0000287;GO:0002094;GO:0003674;GO:0003824;GO:0004659;GO:0005488;GO:0005575;GO:0005622;GO:0005623;GO:0005737;GO:0005829;GO:0005886;GO:0006066;GO:0006629;GO:0006720;GO:0008150;GO:0008152;GO:0008299;GO:0008610;GO:0008834;GO:0009058;GO:0009987;GO:0016020;GO:0016093;GO:0016094;GO:0016740;GO:0016765;GO:0030145;GO:0033850;GO:0040007;GO:0043167;GO:0043169;GO:0044237;GO:0044238;GO:0044249;GO:0044255;GO:…	COG0020	I	K00806	uppS
PROKKA_00078	613	PNC89365.1	type IIA DNA topoisomerase subunit B [Akkermansia muciniphila]	99.8	sp|Q59189|PARE_BORBU	DNA topoisomerase 4 subunit B OS=Borrelia burgdorferi (strain ATCC 35210 / B31 / CIP 102532 / DSM 4680) OX=224326 GN=parE PE=3 SV=2	49.3	_	COG0187	L	_	_
PROKKA_00079	282	HBD69322.1	4-(cytidine 5'-diphospho)-2-C-methyl-D-erythritol kinase [Akkermansia muciniphila]	100	sp|C0ZHC9|ISPE_BREBN	4-diphosphocytidyl-2-C-methyl-D-erythritol kinase OS=Brevibacillus brevis (strain 47 / JCM 6285 / NBRC 100599) OX=358681 GN=ispE PE=3 SV=1	40.4	GO:0000166;GO:0003674;GO:0003824;GO:0005488;GO:0005524;GO:0006629;GO:0006720;GO:0006793;GO:0006796;GO:0008144;GO:0008150;GO:0008152;GO:0008299;GO:0008610;GO:0009058;GO:0009987;GO:0016301;GO:0016310;GO:0016740;GO:0016772;GO:0016773;GO:0017076;GO:0030554;GO:0032553;GO:0032555;GO:0032559;GO:0035639;GO:0036094;GO:0040007;GO:0043167;GO:0043168;GO:0044237;GO:0044238;GO:0044249;GO:0044255;GO:0050515;GO:…	COG1947	I	K00919	ispE
PROKKA_00080	188	OUN28300.1	hypothetical protein B5G29_04860 [Akkermansia muciniphila]	99.5	_	_	_	_	_	_	_	_
PROKKA_00081	661	PND02998.1	ATP-dependent helicase [Akkermansia muciniphila]	99.7	sp|P44680|Y387_HAEIN	Probable ATP-dependent DNA helicase HI_0387 OS=Haemophilus influenzae (strain ATCC 51907 / DSM 11121 / KW20 / Rd) OX=71421 GN=HI_0387 PE=3 SV=1	35.6	GO:0003674;GO:0003824;GO:0004386;GO:0005575;GO:0005623;GO:0005886;GO:0006139;GO:0006259;GO:0006281;GO:0006301;GO:0006725;GO:0006807;GO:0006950;GO:0006974;GO:0008026;GO:0008150;GO:0008152;GO:0009987;GO:0016020;GO:0016462;GO:0016787;GO:0016817;GO:0016818;GO:0016887;GO:0017111;GO:0033554;GO:0034641;GO:0042623;GO:0043170;GO:0044237;GO:0044238;GO:0044260;GO:0044464;GO:0046483;GO:0050896;GO:0051716;GO:…	COG1199	L	K03722	dinG
PROKKA_00082	256	AYR31797.1	ABC transporter ATP-binding protein [Akkermansia muciniphila]	99.6	sp|Q74DN5|Y1281_GEOSL	Putative ABC transporter ATP-binding protein GSU1281 OS=Geobacter sulfurreducens (strain ATCC 51573 / DSM 12127 / PCA) OX=243231 GN=GSU1281 PE=3 SV=1	63.8	_	COG1122	P	K02006	cbiO
PROKKA_00083	270	KAA3319392.1	cobalt ECF transporter T component CbiQ [Akkermansia muciniphila]	100	_	_	_	GO:0000041;GO:0005575;GO:0005623;GO:0005886;GO:0006810;GO:0006811;GO:0006812;GO:0008150;GO:0015675;GO:0016020;GO:0016021;GO:0030001;GO:0031224;GO:0032991;GO:0043190;GO:0044425;GO:0044459;GO:0044464;GO:0051179;GO:0051234;GO:0071944;GO:0098533;GO:0098796;GO:0098797;GO:1902494;GO:1902495;GO:1904949;GO:1990351	COG0619	P	K02008	cbiQ
PROKKA_00084	347	KAA3326903.1	cobalamin biosynthesis protein CbiM [Akkermansia muciniphila]	100	sp|O28435|NIKMN_ARCFU	Putative fused nickel transport protein NikMN OS=Archaeoglobus fulgidus (strain ATCC 49558 / VC-16 / DSM 4304 / JCM 9628 / NBRC 100126) OX=224325 GN=AF_1843 PE=3 SV=2	32.4	_	COG0310	P	K02007	cbiM
PROKKA_00085	94	ASB35895.1	hypothetical protein ADH72_09475 [Akkermansia muciniphila]	100	_	_	_	_	_	_	_	_
PROKKA_00086	103	QEE54520.1	lipocalin family protein [Akkermansia muciniphila]	100	_	_	_	_	_	_	_	_
PROKKA_00087	297	AYR31038.1	acetylglutamate kinase [Akkermansia muciniphila]	100	sp|B2URE3|ARGB_AKKM8	Acetylglutamate kinase OS=Akkermansia muciniphila (strain ATCC BAA-835 / Muc) OX=349741 GN=argB PE=3 SV=1	100	GO:0003674;GO:0003824;GO:0003991;GO:0005488;GO:0005575;GO:0005618;GO:0005623;GO:0005886;GO:0006082;GO:0006520;GO:0006525;GO:0006526;GO:0006793;GO:0006796;GO:0006807;GO:0008150;GO:0008152;GO:0008652;GO:0009058;GO:0009064;GO:0009084;GO:0009987;GO:0016020;GO:0016053;GO:0016301;GO:0016310;GO:0016597;GO:0016740;GO:0016772;GO:0016774;GO:0019752;GO:0030312;GO:0031406;GO:0034618;GO:0036094;GO:0040007;GO:…	COG0548	E	K00930	argB
PROKKA_00088	330	PNC83438.1	magnesium transporter [Akkermansia muciniphila]	100	sp|P44998|CORA_HAEIN	Magnesium transport protein CorA OS=Haemophilus influenzae (strain ATCC 51907 / DSM 11121 / KW20 / Rd) OX=71421 GN=corA PE=3 SV=1	28.6	GO:0000041;GO:0003674;GO:0005215;GO:0006810;GO:0006811;GO:0006812;GO:0006824;GO:0008150;GO:0008324;GO:0015075;GO:0015087;GO:0015095;GO:0015099;GO:0015318;GO:0015675;GO:0015693;GO:0022857;GO:0022890;GO:0030001;GO:0034220;GO:0035444;GO:0046873;GO:0046915;GO:0051179;GO:0051234;GO:0055085;GO:0070838;GO:0072511;GO:0098655;GO:0098660;GO:0098662;GO:1903830	COG0598	P	K03284	corA
PROKKA_00089	151	KAA3319728.1	50S ribosomal protein L9 [Akkermansia muciniphila]	100	sp|B0TA56|RL9_HELMI	50S ribosomal protein L9 OS=Heliobacterium modesticaldum (strain ATCC 51547 / Ice1) OX=498761 GN=rplI PE=3 SV=1	44.8	GO:0003674;GO:0003676;GO:0003723;GO:0003735;GO:0005198;GO:0005488;GO:0005575;GO:0005618;GO:0005622;GO:0005623;GO:0005737;GO:0005829;GO:0005840;GO:0005886;GO:0006412;GO:0006518;GO:0006807;GO:0008150;GO:0008152;GO:0009058;GO:0009059;GO:0009987;GO:0010467;GO:0015934;GO:0016020;GO:0019538;GO:0019843;GO:0022625;GO:0022626;GO:0030312;GO:0032991;GO:0034641;GO:0034645;GO:0043043;GO:0043170;GO:0043226;GO:…	COG0359	J	K02939	RP-L9, MRPL9, rplI
PROKKA_00090	515	ASB35900.1	bifunctional phosphoribosylaminoimidazolecarboxamide formyltransferase/inosine monophosphate cyclohydrolase [Akkermansia muciniphila]	100	sp|A9WEK8|PUR9_CHLAA	Bifunctional purine biosynthesis protein PurH OS=Chloroflexus aurantiacus (strain ATCC 29366 / DSM 635 / J-10-fl) OX=324602 GN=purH PE=3 SV=1	54.5	_	COG0138	F	K00602	purH
PROKKA_00091	246	KAA3319384.1	pyridoxine 5'-phosphate synthase [Akkermansia muciniphila]	100	sp|B2URE7|PDXJ_AKKM8	Pyridoxine 5'-phosphate synthase OS=Akkermansia muciniphila (strain ATCC BAA-835 / Muc) OX=349741 GN=pdxJ PE=3 SV=1	99.6	GO:0003674;GO:0003824;GO:0005488;GO:0005515;GO:0005575;GO:0005622;GO:0005623;GO:0005737;GO:0005829;GO:0006725;GO:0006766;GO:0006767;GO:0006807;GO:0008150;GO:0008152;GO:0008614;GO:0008615;GO:0009058;GO:0009110;GO:0009987;GO:0016740;GO:0016769;GO:0017144;GO:0018130;GO:0019438;GO:0033856;GO:0034641;GO:0042364;GO:0042802;GO:0042816;GO:0042819;GO:0044237;GO:0044249;GO:0044271;GO:0044281;GO:0044283;GO:…	COG0854	H	K03474	pdxJ
PROKKA_00092	128	PNC53805.1	holo-[acyl-carrier-protein] synthase [Akkermansia muciniphila]	99.2	sp|A8GI21|ACPS_SERP5	Holo-[acyl-carrier-protein] synthase OS=Serratia proteamaculans (strain 568) OX=399741 GN=acpS PE=3 SV=1	41.3	_	COG0736	I	K00997	acpS
PROKKA_00093	249	PNC93607.1	PEP-CTERM sorting domain-containing protein [Akkermansia muciniphila]	98.8	_	_	_	_	_	_	_	_
PROKKA_00094	636	BBP48521.1	phosphoenolpyruvate carboxykinase [GTP] [Akkermansia muciniphila]	100	sp|Q746Y3|PCKG_GEOSL	Phosphoenolpyruvate carboxykinase [GTP] OS=Geobacter sulfurreducens (strain ATCC 51573 / DSM 12127 / PCA) OX=243231 GN=pckG PE=3 SV=1	63.6	GO:0005575;GO:0005576;GO:0005618;GO:0005622;GO:0005623;GO:0005737;GO:0005829;GO:0005886;GO:0006873;GO:0006875;GO:0006879;GO:0006950;GO:0007154;GO:0008150;GO:0009267;GO:0009605;GO:0009607;GO:0009987;GO:0009991;GO:0010106;GO:0016020;GO:0019725;GO:0030003;GO:0030312;GO:0031667;GO:0031668;GO:0031669;GO:0033554;GO:0042592;GO:0042594;GO:0043207;GO:0044403;GO:0044419;GO:0044424;GO:0044444;GO:0044464;GO:…	COG1274	C	K01596	E4.1.1.32, pckA, PCK
PROKKA_00095	223	PND07124.1	N-acetylmuramoyl-L-alanine amidase [Akkermansia muciniphila]	100	sp|P39800|XLYA_BACSU	N-acetylmuramoyl-L-alanine amidase XlyA OS=Bacillus subtilis (strain 168) OX=224308 GN=xlyA PE=1 SV=1	45.1	_	COG5632	M	_	_
PROKKA_00096	699	BBP48523.1	ATP-dependent DNA helicase RecG [Akkermansia muciniphila]	99.6	sp|Q55681|RECG_SYNY3	ATP-dependent DNA helicase RecG OS=Synechocystis sp. (strain PCC 6803 / Kazusa) OX=1111708 GN=recG PE=3 SV=1	38.6	GO:0003674;GO:0003678;GO:0003724;GO:0003824;GO:0004003;GO:0004004;GO:0004386;GO:0005575;GO:0005622;GO:0005623;GO:0005737;GO:0005829;GO:0005886;GO:0006139;GO:0006725;GO:0006807;GO:0006996;GO:0008026;GO:0008094;GO:0008150;GO:0008152;GO:0008186;GO:0009314;GO:0009379;GO:0009628;GO:0009987;GO:0010501;GO:0016020;GO:0016043;GO:0016070;GO:0016462;GO:0016787;GO:0016817;GO:0016818;GO:0016887;GO:0017111;GO:…	COG1200	L	K03655	recG
PROKKA_00097	147	KAA3320447.1	hypothetical protein F1931_10760 [Akkermansia muciniphila]	100	_	_	_	_	_	_	_	_
PROKKA_00098	957	PND03014.1	hypothetical protein CXT90_00930 [Akkermansia muciniphila]	99.3	sp|Q72E85|QRCC_DESVH	Menaquinone reductase, iron-sulfur cluster-binding subunit OS=Desulfovibrio vulgaris (strain Hildenborough / ATCC 29579 / DSM 644 / NCIMB 8303) OX=882 GN=qrcC PE=1 SV=1	38.7	_	COG0243|COG0437	C	K00184	dmsB
PROKKA_00099	234	PNC99972.1	cytochrome C [Akkermansia muciniphila]	99.1	_	_	_	GO:0003674;GO:0005488;GO:0005507;GO:0006950;GO:0008150;GO:0008270;GO:0010035;GO:0010038;GO:0042221;GO:0043167;GO:0043169;GO:0046686;GO:0046688;GO:0046870;GO:0046872;GO:0046914;GO:0050896;GO:0050897;GO:0097501;GO:1990169;GO:1990170	COG3880	C	_	_
PROKKA_00100	425	PNC62684.1	oxidoreductase [Akkermansia muciniphila]	99.1	sp|Q9ALN5|SPNN_SACSN	dTDP-3,4-didehydro-2,6-dideoxy-alpha-D-glucose 3-reductase OS=Saccharopolyspora spinosa OX=60894 GN=spnN PE=1 SV=1	25.1	_	COG0673	S	_	_
PROKKA_00101	138	QIA36113.1	hypothetical protein GXM23_06730 [Akkermansia muciniphila]	100	_	_	_	_	_	_	_	_
PROKKA_00102	370	AYR31026.1	3-dehydroquinate synthase [Akkermansia muciniphila]	99.7	sp|A4J3A3|AROB_DESRM	3-dehydroquinate synthase OS=Desulfotomaculum reducens (strain MI-1) OX=349161 GN=aroB PE=3 SV=1	44.5	_	COG0337	E	K01735	aroB
PROKKA_00103	187	ASB35912.1	hypothetical protein ADH72_09565 [Akkermansia muciniphila]	100	_	_	_	_	_	_	_	_
PROKKA_00109	852	QAA36646.1	hypothetical protein C1I88_06925 [Akkermansia muciniphila]	99.5	sp|P54802|ANAG_HUMAN	Alpha-N-acetylglucosaminidase OS=Homo sapiens OX=9606 GN=NAGLU PE=1 SV=2	30.1	_	COG3525|COG3669	G	K01205	NAGLU
PROKKA_00110	139	QEE54537.1	PEP-CTERM sorting domain-containing protein [Akkermansia muciniphila]	99.3	_	_	_	_	_	_	_	_
PROKKA_00111	622	PNC95952.1	hypothetical protein CXT89_00285 [Akkermansia muciniphila]	99.8	sp|P53134|YGL4_YEAST	Putative oligopeptide transporter YGL114W OS=Saccharomyces cerevisiae (strain ATCC 204508 / S288c) OX=559292 GN=YGL114W PE=1 SV=1	26.3	_	COG1297	S	_	_
PROKKA_00112	264	BBP48533.1	orotidine 5'-phosphate decarboxylase [Akkermansia muciniphila]	98.9	sp|Q3ZAI1|PYRF_DEHM1	Orotidine 5'-phosphate decarboxylase OS=Dehalococcoides mccartyi (strain ATCC BAA-2266 / KCTC 15142 / 195) OX=243164 GN=pyrF PE=3 SV=1	41.5	GO:0003674;GO:0003824;GO:0004590;GO:0006139;GO:0006206;GO:0006207;GO:0006220;GO:0006221;GO:0006725;GO:0006753;GO:0006793;GO:0006796;GO:0006807;GO:0008150;GO:0008152;GO:0009058;GO:0009112;GO:0009117;GO:0009165;GO:0009218;GO:0009220;GO:0009259;GO:0009260;GO:0009987;GO:0016829;GO:0016830;GO:0016831;GO:0018130;GO:0019438;GO:0019637;GO:0019693;GO:0019856;GO:0034641;GO:0034654;GO:0044237;GO:0044238;GO:…	COG0284	F	K01591	pyrF
PROKKA_00113	238	AYR29136.1	TonB family protein [Akkermansia muciniphila]	100	_	_	_	_	_	_	K03832	tonB
PROKKA_00114	563	ASB35919.1	hypothetical protein ADH72_09625 [Akkermansia muciniphila]	100	sp|Q8XIQ9|IPYR_CLOPE	Cobalt-dependent inorganic pyrophosphatase OS=Clostridium perfringens (strain 13 / Type A) OX=195102 GN=CPE2055 PE=1 SV=1	30.9	_	COG1227|COG3448|COG4109	C	K15986	ppaC
PROKKA_00115	346	BBP48536.1	hypothetical protein AKMU_12820 [Akkermansia muciniphila]	100	_	_	_	_	COG3568	N	_	_
PROKKA_00116	104	AYR31771.1	YbaB/EbfC family nucleoid-associated protein [Akkermansia muciniphila]	100	sp|B2URG7|Y1227_AKKM8	Nucleoid-associated protein Amuc_1227 OS=Akkermansia muciniphila (strain ATCC BAA-835 / Muc) OX=349741 GN=Amuc_1227 PE=3 SV=1	100	_	COG0718	L	K09747	K09747
PROKKA_00117	732	WP_081863659.1	DNA polymerase III subunit gamma/tau [Akkermansia muciniphila]	99.6	sp|P09122|DPO3X_BACSU	DNA polymerase III subunit gamma/tau OS=Bacillus subtilis (strain 168) OX=224308 GN=dnaX PE=3 SV=3	42.7	_	COG2812	L	K02343	dnaX
PROKKA_00118	258	WP_128804803.1	hypothetical protein [Akkermansia muciniphila]	93	_	_	_	_	_	_	_	_
PROKKA_00119	271	AYR29130.1	hypothetical protein CUB89_11540 [Akkermansia muciniphila]	100	_	_	_	_	COG5185	D	_	_
PROKKA_00121	246	OUN29462.1	hypothetical protein B5G29_00180 [Akkermansia muciniphila]	100	sp|B3E339|Y523_GEOLS	UPF0758 protein Glov_0523 OS=Geobacter lovleyi (strain ATCC BAA-1151 / DSM 17278 / SZ) OX=398767 GN=Glov_0523 PE=3 SV=1	45	_	COG2003	L	K03630	radC
PROKKA_00122	496	PND00037.1	NAD(P)H-hydrate dehydratase [Akkermansia muciniphila]	99.8	sp|Q83CM5|NNR_COXBU	Bifunctional NAD(P)H-hydrate repair enzyme Nnr OS=Coxiella burnetii (strain RSA 493 / Nine Mile phase I) OX=227377 GN=nnr PE=3 SV=1	31.9	GO:0003674;GO:0003824;GO:0016829;GO:0016835;GO:0016836;GO:0016853;GO:0016854;GO:0052855;GO:0052856;GO:0052857	COG0062|COG0063	G	K17758	nnrD
PROKKA_00123	64	KAA3146372.1	translation initiation factor IF-1 [Akkermansia sp. BIOML-A67]	100	sp|A5WGT1|IF1_PSYWF	Translation initiation factor IF-1 OS=Psychrobacter sp. (strain PRwf-1) OX=349106 GN=infA PE=3 SV=1	63.9	GO:0001871;GO:0003674;GO:0005488;GO:0005575;GO:0005622;GO:0005623;GO:0005737;GO:0005829;GO:0009986;GO:0030246;GO:0030247;GO:0043021;GO:0043022;GO:0044424;GO:0044444;GO:0044464;GO:0044877;GO:2001065	COG0361	J	K02518	infA
PROKKA_00124	142	AYR31764.1	50S ribosomal protein L13 [Akkermansia muciniphila]	100	sp|B2URH4|RL13_AKKM8	50S ribosomal protein L13 OS=Akkermansia muciniphila (strain ATCC BAA-835 / Muc) OX=349741 GN=rplM PE=3 SV=1	100	GO:0003674;GO:0003676;GO:0003723;GO:0003729;GO:0003735;GO:0005198;GO:0005488;GO:0005575;GO:0005618;GO:0005622;GO:0005623;GO:0005737;GO:0005829;GO:0005840;GO:0005886;GO:0006412;GO:0006417;GO:0006518;GO:0006807;GO:0008150;GO:0008152;GO:0008270;GO:0009058;GO:0009059;GO:0009889;GO:0009890;GO:0009892;GO:0009987;GO:0010467;GO:0010468;GO:0010556;GO:0010558;GO:0010605;GO:0010608;GO:0010629;GO:0015934;GO:…	COG0102	J	K02871	RP-L13, MRPL13, rplM
PROKKA_00125	131	AYR31763.1	30S ribosomal protein S9 [Akkermansia muciniphila]	100	sp|C1A3Z4|RS9_GEMAT	30S ribosomal protein S9 OS=Gemmatimonas aurantiaca (strain T-27 / DSM 14586 / JCM 11422 / NBRC 100505) OX=379066 GN=rpsI PE=3 SV=1	57.7	GO:0000462;GO:0003674;GO:0003676;GO:0003723;GO:0003735;GO:0005198;GO:0005488;GO:0005575;GO:0005622;GO:0005623;GO:0005737;GO:0005829;GO:0005840;GO:0006139;GO:0006364;GO:0006396;GO:0006412;GO:0006518;GO:0006725;GO:0006807;GO:0008150;GO:0008152;GO:0009058;GO:0009059;GO:0009987;GO:0010467;GO:0015935;GO:0016070;GO:0016072;GO:0019538;GO:0022613;GO:0022626;GO:0022627;GO:0030490;GO:0032991;GO:0034470;GO:…	COG0103	J	K02996	RP-S9, MRPS9, rpsI
PROKKA_00126	145	AYR31007.1	23S rRNA (pseudouridine(1915)-N(3))-methyltransferase RlmH [Akkermansia muciniphila]	100	sp|B2URH6|RLMH_AKKM8	Ribosomal RNA large subunit methyltransferase H OS=Akkermansia muciniphila (strain ATCC BAA-835 / Muc) OX=349741 GN=rlmH PE=3 SV=1	100	GO:0000154;GO:0001510;GO:0003674;GO:0003824;GO:0005488;GO:0005515;GO:0005575;GO:0005622;GO:0005623;GO:0005737;GO:0006139;GO:0006364;GO:0006396;GO:0006725;GO:0006807;GO:0008150;GO:0008152;GO:0008168;GO:0008173;GO:0008649;GO:0008757;GO:0009451;GO:0009987;GO:0010467;GO:0016070;GO:0016072;GO:0016740;GO:0016741;GO:0022613;GO:0031167;GO:0032259;GO:0034470;GO:0034641;GO:0034660;GO:0042254;GO:0042802;GO:…	COG1576	J	K00783	rlmH
PROKKA_00127	498	MRN12069.1	excinuclease ABC subunit UvrC [Akkermansia muciniphila]	99.8	sp|Q2NGT2|UVRC_METST	UvrABC system protein C OS=Methanosphaera stadtmanae (strain ATCC 43021 / DSM 3091 / JCM 11832 / MCB-3) OX=339860 GN=uvrC PE=3 SV=1	32.2	GO:0005575;GO:0005622;GO:0005623;GO:0006950;GO:0006974;GO:0008150;GO:0009380;GO:0009987;GO:0032991;GO:0033554;GO:0044424;GO:0044464;GO:0050896;GO:0051716;GO:1902494;GO:1905347;GO:1905348;GO:1990391	COG0322	L	K03703	uvrC
PROKKA_00128	263	OUN29469.1	hypothetical protein B5G29_00215 [Akkermansia muciniphila]	100	sp|Q55834|EXBL1_SYNY3	Putative biopolymer transport protein ExbB-like 1 OS=Synechocystis sp. (strain PCC 6803 / Kazusa) OX=1111708 GN=sll0477 PE=3 SV=1	31.5	_	COG0811	U	K03561	exbB
PROKKA_00129	148	AYR31004.1	biopolymer transporter ExbD [Akkermansia muciniphila]	100	sp|Q9ZHV9|EXBD2_VIBCH	Biopolymer transport protein exbD2 OS=Vibrio cholerae serotype O1 (strain ATCC 39315 / El Tor Inaba N16961) OX=243277 GN=exbD2 PE=3 SV=1	31.4	_	COG0848	U	K03559	exbD
PROKKA_00130	810	OUN29471.1	hypothetical protein B5G29_00225 [Akkermansia muciniphila]	99.8	_	_	_	_	COG0457|COG1729	S	_	_
PROKKA_00131	597	AYR31757.1	hypothetical protein CUC01_00585 [Akkermansia muciniphila]	100	sp|P02918|PBPA_ECOLI	Penicillin-binding protein 1A OS=Escherichia coli (strain K12) OX=83333 GN=mrcA PE=1 SV=1	43.9	GO:0005575;GO:0005576;GO:0005623;GO:0005886;GO:0016020;GO:0044464;GO:0071944	COG0744	M	_	_
PROKKA_00132	254	BBP48589.1	inositol monophosphatase [Akkermansia muciniphila]	100	sp|Q87BG1|SUHB_XYLFT	Inositol-1-monophosphatase OS=Xylella fastidiosa (strain Temecula1 / ATCC 700964) OX=183190 GN=suhB PE=3 SV=1	35.7	_	COG0483	G	K01092	E3.1.3.25, IMPA, suhB
PROKKA_00133	169	OUN29473.1	2-C-methyl-D-erythritol 2,4-cyclodiphosphate synthase [Akkermansia muciniphila]	100	sp|B2URI3|ISPF_AKKM8	2-C-methyl-D-erythritol 2,4-cyclodiphosphate synthase OS=Akkermansia muciniphila (strain ATCC BAA-835 / Muc) OX=349741 GN=ispF PE=3 SV=1	100	GO:0003674;GO:0003824;GO:0005488;GO:0005515;GO:0006629;GO:0006720;GO:0006721;GO:0006732;GO:0006733;GO:0006743;GO:0006744;GO:0008150;GO:0008152;GO:0008270;GO:0008299;GO:0008610;GO:0008685;GO:0009058;GO:0009108;GO:0009987;GO:0016114;GO:0016829;GO:0016849;GO:0030145;GO:0040007;GO:0042180;GO:0042181;GO:0042802;GO:0043167;GO:0043169;GO:0044237;GO:0044238;GO:0044249;GO:0044255;GO:0044281;GO:0044283;GO:…	COG0245	I	_	_
PROKKA_00134	243	BBP48591.1	hypothetical protein AKMU_13370 [Akkermansia muciniphila]	100	_	_	_	_	COG5632	M	_	_
PROKKA_00135	306	PND00026.1	mannose-6-phosphate isomerase [Akkermansia muciniphila]	100	sp|Q59935|MANA_STRMU	Mannose-6-phosphate isomerase OS=Streptococcus mutans serotype c (strain ATCC 700610 / UA159) OX=210007 GN=pmi PE=3 SV=2	36.2	_	COG1482	G	K01809	manA, MPI
PROKKA_00136	414	PNC85967.1	hypothetical protein CXT93_02710 [Akkermansia muciniphila]	99.8	_	_	_	_	_	_	_	_
PROKKA_00137	441	PNC78018.1	sodium:proton antiporter [Akkermansia muciniphila]	97.3	sp|Q57007|Y1107_HAEIN	Uncharacterized Na(+)/H(+) antiporter HI_1107 OS=Haemophilus influenzae (strain ATCC 51907 / DSM 11121 / KW20 / Rd) OX=71421 GN=HI_1107 PE=3 SV=1	21.7	_	COG1757	C	_	_
PROKKA_00138	362	KAA3325868.1	GDP-L-fucose synthase [Akkermansia muciniphila]	99.4	sp|O49213|FCL1_ARATH	GDP-L-fucose synthase 1 OS=Arabidopsis thaliana OX=3702 GN=GER1 PE=1 SV=3	50.7	_	COG0451	GM	K02377	TSTA3, fcl
PROKKA_00139	355	ASB35942.1	GDP-mannose 4,6-dehydratase [Akkermansia muciniphila]	100	sp|P0AC91|GM4D_SHIFL	GDP-mannose 4,6-dehydratase OS=Shigella flexneri OX=623 GN=gmd PE=3 SV=1	62.5	_	COG1089	M	K01711	gmd, GMDS
PROKKA_00140	372	AYR31750.1	carbamoyl-phosphate synthase small chain [Akkermansia muciniphila]	100	sp|B2URJ0|CARA_AKKM8	Carbamoyl-phosphate synthase small chain OS=Akkermansia muciniphila (strain ATCC BAA-835 / Muc) OX=349741 GN=carA PE=3 SV=1	100	GO:0000050;GO:0005575;GO:0005622;GO:0005623;GO:0005737;GO:0005951;GO:0006082;GO:0006520;GO:0006525;GO:0006526;GO:0006807;GO:0008150;GO:0008152;GO:0008652;GO:0009058;GO:0009064;GO:0009084;GO:0009987;GO:0016053;GO:0019627;GO:0019752;GO:0032991;GO:0034641;GO:0040007;GO:0043436;GO:0043603;GO:0043604;GO:0044237;GO:0044238;GO:0044249;GO:0044271;GO:0044281;GO:0044283;GO:0044424;GO:0044444;GO:0044464;GO:…	COG0505	F	K01956	carA, CPA1
PROKKA_00141	1067	PNC96977.1	carbamoyl phosphate synthase large subunit [Akkermansia muciniphila]	99.8	sp|Q8YQL2|CARB_NOSS1	Carbamoyl-phosphate synthase large chain OS=Nostoc sp. (strain PCC 7120 / SAG 25.82 / UTEX 2576) OX=103690 GN=carB PE=3 SV=1	59.8	GO:0000050;GO:0000166;GO:0003674;GO:0003824;GO:0004087;GO:0004088;GO:0005488;GO:0005524;GO:0005575;GO:0005622;GO:0005623;GO:0005737;GO:0005829;GO:0005886;GO:0005951;GO:0006082;GO:0006139;GO:0006206;GO:0006220;GO:0006221;GO:0006520;GO:0006525;GO:0006526;GO:0006725;GO:0006753;GO:0006793;GO:0006796;GO:0006807;GO:0008144;GO:0008150;GO:0008152;GO:0008652;GO:0009058;GO:0009064;GO:0009084;GO:0009112;GO:…	COG0458	EF	K01955	carB, CPA2
PROKKA_00142	711	PNC97478.1	glutamine synthetase type III [Akkermansia muciniphila]	99.7	sp|Q54WR9|GLNA3_DICDI	Type-3 glutamine synthetase OS=Dictyostelium discoideum OX=44689 GN=glnA3 PE=1 SV=1	48.7	_	COG3968	S	K01915	glnA, GLUL
PROKKA_00143	1479	QAA36676.1	glutamate synthase large subunit [Akkermansia muciniphila]	99.8	sp|P39812|GLTA_BACSU	Glutamate synthase [NADPH] large chain OS=Bacillus subtilis (strain 168) OX=224308 GN=gltA PE=2 SV=3	50.2	GO:0003674;GO:0003824;GO:0005575;GO:0005622;GO:0005623;GO:0005737;GO:0005829;GO:0005886;GO:0006082;GO:0006520;GO:0006536;GO:0006537;GO:0006541;GO:0006807;GO:0008150;GO:0008152;GO:0008652;GO:0009058;GO:0009064;GO:0009084;GO:0009987;GO:0015930;GO:0016020;GO:0016053;GO:0016491;GO:0016638;GO:0019676;GO:0019740;GO:0019752;GO:0040007;GO:0043436;GO:0043648;GO:0043650;GO:0044237;GO:0044238;GO:0044249;GO:…	COG0067|COG0069|COG0070	E	K00265	gltB
PROKKA_00144	628	ASB35947.1	hypothetical protein ADH72_09780 [Akkermansia muciniphila]	99.7	sp|A0LLH3|YIDC_SYNFM	Membrane protein insertase YidC OS=Syntrophobacter fumaroxidans (strain DSM 10017 / MPOB) OX=335543 GN=yidC PE=3 SV=1	42.4	GO:0002790;GO:0003674;GO:0005215;GO:0005575;GO:0005623;GO:0005886;GO:0005887;GO:0006457;GO:0006810;GO:0008104;GO:0008150;GO:0008565;GO:0009306;GO:0009987;GO:0015031;GO:0015833;GO:0016020;GO:0016021;GO:0016043;GO:0022607;GO:0031224;GO:0031226;GO:0032940;GO:0032977;GO:0033036;GO:0034613;GO:0042886;GO:0043933;GO:0044085;GO:0044425;GO:0044459;GO:0044464;GO:0045184;GO:0046903;GO:0051179;GO:0051205;GO:…	COG0706	U	K03217	yidC, spoIIIJ, OXA1, ccfA
PROKKA_00145	82	PND14513.1	membrane protein insertion efficiency factor YidD [Akkermansia muciniphila]	100	sp|Q477Q3|YIDD_DECAR	Putative membrane protein insertion efficiency factor OS=Dechloromonas aromatica (strain RCB) OX=159087 GN=Daro_4202 PE=3 SV=1	56	GO:0003674;GO:0005215;GO:0005575;GO:0005623;GO:0005886;GO:0005887;GO:0006810;GO:0008104;GO:0008150;GO:0008565;GO:0009987;GO:0015031;GO:0015833;GO:0016020;GO:0016021;GO:0016043;GO:0031224;GO:0031226;GO:0032977;GO:0033036;GO:0034613;GO:0042886;GO:0044425;GO:0044459;GO:0044464;GO:0045184;GO:0051179;GO:0051205;GO:0051234;GO:0051641;GO:0061024;GO:0070727;GO:0071702;GO:0071705;GO:0071840;GO:0071944;GO:…	COG0759	S	K08998	K08998
PROKKA_00146	115	MRN12498.1	ribonuclease P protein component [Akkermansia muciniphila]	100	sp|Q7X5L6|RNPA_THEBO	Ribonuclease P protein component OS=Thermus brockianus OX=56956 GN=rnpA PE=3 SV=1	42	GO:0000966;GO:0001682;GO:0003674;GO:0003676;GO:0003723;GO:0003824;GO:0004518;GO:0004519;GO:0004521;GO:0004526;GO:0004540;GO:0004549;GO:0005488;GO:0005575;GO:0005622;GO:0005623;GO:0005634;GO:0005655;GO:0005730;GO:0006139;GO:0006396;GO:0006399;GO:0006725;GO:0006807;GO:0008033;GO:0008150;GO:0008152;GO:0009987;GO:0010467;GO:0016070;GO:0016787;GO:0016788;GO:0016891;GO:0016893;GO:0030677;GO:0030681;GO:…	COG0594	J	K03536	rnpA
PROKKA_00147	61	HCL32328.1	50S ribosomal protein L34 [Akkermansia sp.]	100	sp|Q39ZS6|RL34_PELCD	50S ribosomal protein L34 OS=Pelobacter carbinolicus (strain DSM 2380 / NBRC 103641 / GraBd1) OX=338963 GN=rpmH PE=3 SV=1	72.7	GO:0003674;GO:0003735;GO:0005198;GO:0005575;GO:0005622;GO:0005623;GO:0005737;GO:0005829;GO:0005840;GO:0006412;GO:0006518;GO:0006807;GO:0008150;GO:0008152;GO:0009058;GO:0009059;GO:0009987;GO:0010467;GO:0015934;GO:0019538;GO:0022625;GO:0022626;GO:0032991;GO:0034641;GO:0034645;GO:0043043;GO:0043170;GO:0043226;GO:0043228;GO:0043229;GO:0043232;GO:0043603;GO:0043604;GO:0044237;GO:0044238;GO:0044249;GO:…	COG0230	J	K02914	RP-L34, MRPL34, rpmH
PROKKA_00148	703	ASB36506.1	glutamine synthetase type III [Akkermansia muciniphila]	99.9	sp|Q54WR9|GLNA3_DICDI	Type-3 glutamine synthetase OS=Dictyostelium discoideum OX=44689 GN=glnA3 PE=1 SV=1	48.2	_	COG3968	S	K01915	glnA, GLUL
PROKKA_00149	725	MRN12495.1	hypothetical protein [Akkermansia muciniphila]	99.7	sp|D5EV35|AXEA1_PRER2	Acetylxylan esterase OS=Prevotella ruminicola (strain ATCC 19189 / JCM 8958 / 23) OX=264731 GN=axeA1 PE=1 SV=1	28.9	_	COG1506|COG2755	E	_	_
PROKKA_00150	312	ASB35952.1	hypothetical protein ADH72_09810 [Akkermansia muciniphila]	87.5	_	_	_	_	COG3408	G	_	_
PROKKA_00151	196	PND00011.1	hypothetical protein CXT90_03555 [Akkermansia muciniphila]	99.5	_	_	_	_	COG3408	G	_	_
PROKKA_00152	284	ASB35953.1	D-hexose-6-phosphate mutarotase [Akkermansia muciniphila]	99.6	sp|Q8ZPV9|YEAD_SALTY	Putative glucose-6-phosphate 1-epimerase OS=Salmonella typhimurium (strain LT2 / SGSC1412 / ATCC 700720) OX=99287 GN=yeaD PE=1 SV=1	37.5	GO:0005575;GO:0005622;GO:0005623;GO:0005737;GO:0005829;GO:0006950;GO:0006974;GO:0008150;GO:0009987;GO:0033554;GO:0044424;GO:0044444;GO:0044464;GO:0050896;GO:0051716	COG0676	G	K01792	E5.1.3.15
PROKKA_00153	212	AYR29100.1	pyridoxamine 5'-phosphate oxidase [Akkermansia muciniphila]	100	sp|B7JZR4|PDXH_CYAP8	Pyridoxine/pyridoxamine 5'-phosphate oxidase OS=Cyanothece sp. (strain PCC 8801) OX=41431 GN=pdxH PE=3 SV=1	64.2	GO:0000166;GO:0003674;GO:0003824;GO:0004733;GO:0005488;GO:0005515;GO:0005575;GO:0005622;GO:0005623;GO:0005737;GO:0005829;GO:0006081;GO:0006725;GO:0006732;GO:0006766;GO:0006767;GO:0006793;GO:0006796;GO:0006807;GO:0008144;GO:0008150;GO:0008152;GO:0008614;GO:0008615;GO:0009058;GO:0009108;GO:0009110;GO:0009443;GO:0009987;GO:0010181;GO:0016491;GO:0016638;GO:0016641;GO:0017144;GO:0018130;GO:0019438;GO:…	COG0259	H	K00275	pdxH, PNPO
PROKKA_00154	287	KAA3320821.1	carboxylating nicotinate-nucleotide diphosphorylase [Akkermansia muciniphila]	100	sp|P77938|NADC_RHORU	Probable nicotinate-nucleotide pyrophosphorylase [carboxylating] OS=Rhodospirillum rubrum OX=1085 GN=nadC PE=3 SV=1	47.7	GO:0003674;GO:0003824;GO:0004514;GO:0005575;GO:0005618;GO:0005622;GO:0005623;GO:0005737;GO:0005886;GO:0006082;GO:0006139;GO:0006725;GO:0006732;GO:0006733;GO:0006753;GO:0006793;GO:0006796;GO:0006807;GO:0008150;GO:0008152;GO:0009056;GO:0009058;GO:0009108;GO:0009117;GO:0009165;GO:0009435;GO:0009987;GO:0016020;GO:0016054;GO:0016740;GO:0016757;GO:0016763;GO:0017144;GO:0018130;GO:0019359;GO:0019362;GO:…	COG0157	H	K00767	nadC, QPRT
PROKKA_00155	297	AYR29098.1	polyprenyl synthetase family protein [Akkermansia muciniphila]	100	sp|Q43133|GGPPS_SINAL	Geranylgeranyl pyrophosphate synthase, chloroplastic/chromoplastic OS=Sinapis alba OX=3728 GN=GGPS1 PE=1 SV=1	46.8	GO:0003674;GO:0003824;GO:0004161;GO:0004311;GO:0004337;GO:0004659;GO:0005575;GO:0005622;GO:0005623;GO:0005737;GO:0005829;GO:0006629;GO:0006644;GO:0006720;GO:0006721;GO:0006793;GO:0006796;GO:0008150;GO:0008152;GO:0008299;GO:0008610;GO:0008654;GO:0009058;GO:0009536;GO:0009842;GO:0009987;GO:0016114;GO:0016740;GO:0016765;GO:0019637;GO:0033383;GO:0033384;GO:0033385;GO:0033386;GO:0043226;GO:0043227;GO:…	COG0142	H	K13789	GGPS
PROKKA_00156	336	AYR31735.1	aspartate-semialdehyde dehydrogenase [Akkermansia muciniphila]	100	sp|O67716|DHAS_AQUAE	Aspartate-semialdehyde dehydrogenase OS=Aquifex aeolicus (strain VF5) OX=224324 GN=asd PE=3 SV=1	53.2	_	COG0136	E	K00133	asd
PROKKA_00157	228	WP_081863663.1	PEP-CTERM sorting domain-containing protein [Akkermansia muciniphila]	100	_	_	_	_	_	_	_	_
PROKKA_00158	229	AYR29095.1	hypothetical protein CUB89_11340 [Akkermansia muciniphila]	100	_	_	_	_	_	_	_	_
PROKKA_00159	459	ASB36507.1	L-serine ammonia-lyase [Akkermansia muciniphila]	99.8	sp|O86564|SDHL_STRCO	L-serine dehydratase OS=Streptomyces coelicolor (strain ATCC BAA-471 / A3(2) / M145) OX=100226 GN=sdaA PE=3 SV=1	53.2	GO:0003674;GO:0003824;GO:0003941;GO:0005575;GO:0005622;GO:0005623;GO:0005737;GO:0005829;GO:0006082;GO:0006520;GO:0006563;GO:0006565;GO:0006807;GO:0008150;GO:0008152;GO:0009056;GO:0009063;GO:0009069;GO:0009071;GO:0009987;GO:0016054;GO:0016829;GO:0016840;GO:0016841;GO:0019752;GO:0043436;GO:0044237;GO:0044238;GO:0044248;GO:0044281;GO:0044282;GO:0044424;GO:0044444;GO:0044464;GO:0046395;GO:0071704;GO:…	COG1760	E	K01752	E4.3.1.17, sdaA, sdaB, tdcG
PROKKA_00160	317	KAA3319478.1	thioredoxin-disulfide reductase [Akkermansia muciniphila]	100	sp|P46843|TRXB_MYCLE	Bifunctional thioredoxin reductase/thioredoxin OS=Mycobacterium leprae (strain TN) OX=272631 GN=trxB/A PE=3 SV=1	51.3	GO:0000166;GO:0001666;GO:0003674;GO:0003824;GO:0004791;GO:0005488;GO:0005575;GO:0005622;GO:0005623;GO:0005737;GO:0005829;GO:0006950;GO:0008150;GO:0008152;GO:0009628;GO:0009636;GO:0009987;GO:0015035;GO:0015036;GO:0016209;GO:0016491;GO:0016651;GO:0016667;GO:0016668;GO:0019725;GO:0036094;GO:0036293;GO:0040007;GO:0042221;GO:0042592;GO:0043167;GO:0043168;GO:0044424;GO:0044444;GO:0044464;GO:0045454;GO:…	COG0492	O	K00384	trxB, TRR
PROKKA_00161	307	OUN29499.1	SGNH/GDSL hydrolase family protein [Akkermansia muciniphila]	100	_	_	_	_	COG2755	E	_	_
PROKKA_00162	202	MRN12458.1	GNAT family N-acetyltransferase [Akkermansia muciniphila]	100	_	_	_	_	COG0454	K	_	_
PROKKA_00163	278	MRN12459.1	hypothetical protein [Akkermansia muciniphila]	100	_	_	_	_	_	_	_	_
PROKKA_00164	313	PNC99997.1	hypothetical protein CXT90_03485 [Akkermansia muciniphila]	96.5	_	_	_	_	_	_	_	_
PROKKA_00165	348	OUN29504.1	hypothetical protein B5G29_00410 [Akkermansia muciniphila]	98.3	_	_	_	_	_	_	_	_
PROKKA_00166	561	AYR31726.1	hypothetical protein CUC01_00395 [Akkermansia muciniphila]	100	_	_	_	_	COG4886|KOG1644	O	_	_
PROKKA_00167	223	OUN29506.1	hypothetical protein B5G29_00420 [Akkermansia muciniphila]	100	_	_	_	_	COG0084	L	K03424	tatD
PROKKA_00168	575	PNC96003.1	hypothetical protein CXT89_00585 [Akkermansia muciniphila]	100	sp|A7MIA0|KEFC_CROS8	Glutathione-regulated potassium-efflux system protein KefC OS=Cronobacter sakazakii (strain ATCC BAA-894) OX=290339 GN=kefC PE=3 SV=1	28.6	_	COG0475|COG1226	P	K03455	TC.KEF
PROKKA_00169	283	QAA36702.1	hypothetical protein C1I88_07240 [Akkermansia muciniphila]	100	sp|P37049|YAEI_ECOLI	Phosphodiesterase YaeI OS=Escherichia coli (strain K12) OX=83333 GN=yaeI PE=3 SV=2	32.5	_	COG1408	S	K07098	K07098
PROKKA_00170	369	PNC85991.1	aminopeptidase [Akkermansia muciniphila]	100	sp|P24828|AMP2_GEOSE	Aminopeptidase 2 OS=Geobacillus stearothermophilus OX=1422 PE=1 SV=2	34	_	COG2309	E	K19689	ampS, pepS, ampT
PROKKA_00171	195	PNC85990.1	phosphoribosylglycinamide formyltransferase [Akkermansia muciniphila]	100	sp|P16340|PUR2_DROPS	Trifunctional purine biosynthetic protein adenosine-3 OS=Drosophila pseudoobscura pseudoobscura OX=46245 GN=ade3 PE=3 SV=2	47.6	_	COG0299	F	K11175	purN
PROKKA_00172	277	AYR31720.1	FKBP-type peptidyl-prolyl cis-trans isomerase [Akkermansia muciniphila]	99.6	sp|P0A9L4|FKBB_SHIFL	FKBP-type 22 kDa peptidyl-prolyl cis-trans isomerase OS=Shigella flexneri OX=623 GN=fklB PE=3 SV=2	40.4	_	COG0545	O	_	_
PROKKA_00173	3015	PNC96008.1	hypothetical protein CXT89_00610 [Akkermansia muciniphila]	99.2	_	_	_	_	COG3210|COG4625	U	_	_
PROKKA_00174	62	PND11864.1	hypothetical protein CXT84_09500 [Akkermansia muciniphila]	98.4	_	_	_	_	_	_	_	_
PROKKA_00175	852	PND04170.1	DNA topoisomerase (ATP-hydrolyzing) subunit B [Akkermansia muciniphila]	100	sp|B8GXQ0|GYRB_CAUVN	DNA gyrase subunit B OS=Caulobacter vibrioides (strain NA1000 / CB15N) OX=565050 GN=gyrB PE=2 SV=1	46.9	GO:0003674;GO:0003824;GO:0003916;GO:0003918;GO:0008094;GO:0016462;GO:0016787;GO:0016817;GO:0016818;GO:0016853;GO:0016887;GO:0017111;GO:0034335;GO:0042623;GO:0061505;GO:0140097	COG0187	L	K02470	gyrB
PROKKA_00176	873	OUN29515.1	DNA gyrase subunit A [Akkermansia muciniphila]	99.8	sp|P94605|GYRA_CLOAB	DNA gyrase subunit A OS=Clostridium acetobutylicum (strain ATCC 824 / DSM 792 / JCM 1419 / LMG 5710 / VKM B-1787) OX=272562 GN=gyrA PE=3 SV=2	44.7	_	COG0188	L	K02469	gyrA
PROKKA_00177	221	BBP48634.1	hypothetical protein AKMU_13800 [Akkermansia muciniphila]	98.6	_	_	_	_	COG1139	C	_	_
PROKKA_00178	423	AYR31716.1	U32 family peptidase [Akkermansia muciniphila]	99.5	sp|P59916|PRTC1_PORGI	Collagenase OS=Porphyromonas gingivalis (strain ATCC BAA-308 / W83) OX=242619 GN=prtC PE=3 SV=1	47.9	_	COG0826	O	K08303	K08303
PROKKA_00179	1181	PNC96013.1	hypothetical protein CXT89_00645 [Akkermansia muciniphila]	99.3	sp|Q58CP2|SUMF2_BOVIN	Inactive C-alpha-formylglycine-generating enzyme 2 OS=Bos taurus OX=9913 GN=SUMF2 PE=2 SV=1	26.8	_	COG0823|COG1262	U	_	_
PROKKA_00180	620	PND04166.1	cell surface protein [Akkermansia muciniphila]	99.7	_	_	_	_	COG1858|COG3391	C	K00428	E1.11.1.5
PROKKA_00181	375	PND04165.1	hypothetical protein CXT95_05210 [Akkermansia muciniphila]	99.7	_	_	_	_	COG0251	J	_	_
PROKKA_00182	127	AYR31711.1	hypothetical protein CUC01_00305 [Akkermansia muciniphila]	100	_	_	_	_	_	_	_	_
PROKKA_00183	546	OUN29521.1	sulfite reductase subunit beta [Akkermansia muciniphila]	99.8	sp|Q8EQP0|CYSI_OCEIH	Sulfite reductase [NADPH] hemoprotein beta-component OS=Oceanobacillus iheyensis (strain DSM 14371 / CIP 107618 / JCM 11309 / KCTC 3954 / HTE831) OX=221109 GN=cysI PE=3 SV=1	47.9	GO:0003674;GO:0003824;GO:0004783;GO:0005488;GO:0005575;GO:0005622;GO:0005623;GO:0006790;GO:0008150;GO:0008152;GO:0009337;GO:0009987;GO:0016002;GO:0016491;GO:0016651;GO:0016667;GO:0016668;GO:0016673;GO:0019419;GO:0020037;GO:0032991;GO:0044237;GO:0044424;GO:0044464;GO:0046906;GO:0048037;GO:0050311;GO:0051536;GO:0051539;GO:0051540;GO:0055114;GO:0097159;GO:1901363	COG0155	P	K00381	cysI
PROKKA_00184	259	OUN29522.1	ABC transporter permease [Akkermansia muciniphila]	100	sp|Q51881|NRTB_PHOLA	Nitrate import permease protein NrtB OS=Phormidium laminosum OX=32059 GN=nrtB PE=3 SV=1	26.2	_	COG0600	P	K02050	ABC.SN.P
PROKKA_00185	265	BBP48643.1	nitrate/sulfonate/bicarbonate ABC transporter ATP-binding protein [Akkermansia muciniphila]	99.6	sp|Q57855|Y412_METJA	Uncharacterized ABC transporter ATP-binding protein MJ0412 OS=Methanocaldococcus jannaschii (strain ATCC 43067 / DSM 2661 / JAL-1 / JCM 10045 / NBRC 100440) OX=243232 GN=MJ0412 PE=3 SV=1	49.8	_	COG1116	P	K02049	ABC.SN.A
PROKKA_00186	357	PNC96020.1	aliphatic sulfonate ABC transporter substrate-binding protein [Akkermansia muciniphila]	100	_	_	_	_	COG0715	P	K02051	ABC.SN.S
PROKKA_00187	575	QEE54610.1	sulfate adenylyltransferase subunit CysN [Akkermansia muciniphila]	100	sp|Q7UMW2|CYSNC_RHOBA	Bifunctional enzyme CysN/CysC OS=Rhodopirellula baltica (strain DSM 10527 / NCIMB 13988 / SH1) OX=243090 GN=cysNC PE=3 SV=1	52.6	GO:0006790;GO:0008150;GO:0008152;GO:0009987;GO:0044237	COG2895	P	K00956	cysN
PROKKA_00188	303	QEE54611.1	sulfate adenylyltransferase subunit CysD [Akkermansia muciniphila]	100	sp|B2URN8|CYSD_AKKM8	Sulfate adenylyltransferase subunit 2 OS=Akkermansia muciniphila (strain ATCC BAA-835 / Muc) OX=349741 GN=cysD PE=3 SV=1	100	_	COG0175	EH	K00957	cysD
PROKKA_00189	227	OUN29527.1	phosphoadenosine phosphosulfate reductase [Akkermansia muciniphila]	100	sp|Q9RFS6|CYSH_BURCE	Thioredoxin-dependent 5'-adenylylsulfate reductase OS=Burkholderia cepacia OX=292 GN=cysH PE=1 SV=1	48.4	GO:0003674;GO:0003824;GO:0004604;GO:0005575;GO:0005622;GO:0005623;GO:0005737;GO:0008150;GO:0008152;GO:0016491;GO:0016667;GO:0016671;GO:0044424;GO:0044464;GO:0055114	COG0175	EH	K00390	cysH
PROKKA_00190	309	PNC83262.1	cysteine synthase A [Akkermansia muciniphila]	99.7	sp|P9WP55|CYSK_MYCTU	O-acetylserine sulfhydrylase OS=Mycobacterium tuberculosis (strain ATCC 25618 / H37Rv) OX=83332 GN=cysK1 PE=1 SV=1	57.8	_	COG0031	E	K01738	cysK
PROKKA_00191	224	PND03472.1	phosphate uptake regulator PhoU [Akkermansia muciniphila]	99.1	sp|Q51547|PHOU_PSEAE	Phosphate-specific transport system accessory protein PhoU homolog OS=Pseudomonas aeruginosa (strain ATCC 15692 / DSM 22644 / CIP 104116 / JCM 14847 / LMG 12228 / 1C / PRS 101 / PAO1) OX=208964 GN=phoU PE=1 SV=1	28	GO:0003674;GO:0005488;GO:0005515;GO:0005575;GO:0005622;GO:0005623;GO:0005737;GO:0008150;GO:0009892;GO:0010563;GO:0010966;GO:0019220;GO:0019222;GO:0031323;GO:0031324;GO:0032879;GO:0034762;GO:0034763;GO:0034765;GO:0034766;GO:0042802;GO:0042803;GO:0043269;GO:0043271;GO:0044070;GO:0044424;GO:0044464;GO:0045936;GO:0046983;GO:0048519;GO:0048523;GO:0050789;GO:0050794;GO:0051049;GO:0051051;GO:0051174;GO:…	COG0704	P	_	_
PROKKA_00192	259	PNC96026.1	phosphate ABC transporter ATP-binding protein [Akkermansia muciniphila]	100	sp|Q51546|PSTB_PSEAE	Phosphate import ATP-binding protein PstB OS=Pseudomonas aeruginosa (strain ATCC 15692 / DSM 22644 / CIP 104116 / JCM 14847 / LMG 12228 / 1C / PRS 101 / PAO1) OX=208964 GN=pstB PE=3 SV=1	63.5	GO:0003674;GO:0003824;GO:0005215;GO:0006810;GO:0006811;GO:0006817;GO:0006820;GO:0008150;GO:0008509;GO:0015075;GO:0015103;GO:0015114;GO:0015318;GO:0015399;GO:0015405;GO:0015415;GO:0015698;GO:0016462;GO:0016787;GO:0016817;GO:0016818;GO:0016887;GO:0017111;GO:0022804;GO:0022857;GO:0034220;GO:0035435;GO:0042623;GO:0042626;GO:0043225;GO:0043492;GO:0051179;GO:0051234;GO:0055085;GO:0098656;GO:0098660;GO:…	COG1117	P	K02036	pstB
PROKKA_00193	584	PNC97439.1	phosphate ABC transporter, permease protein PstA [Akkermansia muciniphila]	97.8	sp|P46340|YQGI_BACSU	Probable ABC transporter permease protein YqgI OS=Bacillus subtilis (strain 168) OX=224308 GN=yqgI PE=3 SV=2	32.1	_	COG0581	P	K02038	pstA
PROKKA_00194	784	PNC98102.1	hypothetical protein CXT90_09905 [Akkermansia muciniphila]	99.6	sp|Q50098|PSTC_MYCLE	Phosphate transport system permease protein PstC OS=Mycobacterium leprae (strain TN) OX=272631 GN=pstC PE=3 SV=1	27.7	_	COG4590	P	K02037	pstC
PROKKA_00195	338	BBP48653.1	phosphate-binding protein [Akkermansia muciniphila]	99.4	sp|P0DMR4|PSTS_PSEAI	Phosphate-binding protein PstS OS=Pseudomonas aeruginosa OX=287 GN=pstS PE=1 SV=1	50	_	COG0226	P	K02040	pstS
PROKKA_00196	260	PND15865.1	phosphate ABC transporter ATP-binding protein [Akkermansia muciniphila]	99.6	sp|Q3A6U0|PSTB_PELCD	Phosphate import ATP-binding protein PstB OS=Pelobacter carbinolicus (strain DSM 2380 / NBRC 103641 / GraBd1) OX=338963 GN=pstB PE=3 SV=1	65.2	GO:0003674;GO:0003824;GO:0005215;GO:0006810;GO:0006811;GO:0006817;GO:0006820;GO:0008150;GO:0008509;GO:0015075;GO:0015103;GO:0015114;GO:0015318;GO:0015399;GO:0015405;GO:0015415;GO:0015698;GO:0016462;GO:0016787;GO:0016817;GO:0016818;GO:0016887;GO:0017111;GO:0022804;GO:0022857;GO:0034220;GO:0035435;GO:0042623;GO:0042626;GO:0043225;GO:0043492;GO:0051179;GO:0051234;GO:0055085;GO:0098656;GO:0098660;GO:…	COG1117	P	K02036	pstB
PROKKA_00197	215	QAA36720.1	hypothetical protein C1I88_07345 [Akkermansia muciniphila]	99.5	_	_	_	GO:0003674;GO:0005488;GO:0005515;GO:0005575;GO:0005622;GO:0005623;GO:0005737;GO:0008150;GO:0009892;GO:0010563;GO:0010966;GO:0019220;GO:0019222;GO:0031323;GO:0031324;GO:0032879;GO:0034762;GO:0034763;GO:0034765;GO:0034766;GO:0042802;GO:0042803;GO:0043269;GO:0043271;GO:0044070;GO:0044424;GO:0044464;GO:0045936;GO:0046983;GO:0048519;GO:0048523;GO:0050789;GO:0050794;GO:0051049;GO:0051051;GO:0051174;GO:…	COG0704	P	K02039	phoU
PROKKA_00198	319	PND11038.1	galactose mutarotase [Akkermansia muciniphila]	100	sp|Q9GKX6|GALM_PIG	Aldose 1-epimerase OS=Sus scrofa OX=9823 GN=GALM PE=2 SV=1	42.3	_	COG2017	G	K01785	galM, GALM
PROKKA_00199	159	ASB35990.1	hypothetical protein ADH72_10030 [Akkermansia muciniphila]	100	_	_	_	GO:0005575;GO:0005623;GO:0009279;GO:0016020;GO:0019867;GO:0030312;GO:0030313;GO:0031975;GO:0044462;GO:0044464;GO:0071944	COG3133	M	K06077	slyB
PROKKA_00200	80	ASB35991.1	hypothetical protein ADH72_10035 [Akkermansia muciniphila]	100	_	_	_	_	_	_	_	_
PROKKA_00201	840	PND04146.1	hypothetical protein CXT95_05110 [Akkermansia muciniphila]	99.9	sp|Q4UML9|Y338_RICFE	Uncharacterized zinc protease RF_0338 OS=Rickettsia felis (strain ATCC VR-1525 / URRWXCal2) OX=315456 GN=RF_0338 PE=3 SV=1	26.8	_	COG0612	S	K07263	pqqL
PROKKA_00202	208	ACD05137.1	metal dependent phosphohydrolase [Akkermansia muciniphila ATCC BAA-835]	99.5	_	_	_	_	COG1713	H	_	_
PROKKA_00203	189	PNC96037.1	maltose acetyltransferase [Akkermansia muciniphila]	98.9	sp|P40892|YJV8_YEAST	Putative acetyltransferase YJL218W OS=Saccharomyces cerevisiae (strain ATCC 204508 / S288c) OX=559292 GN=YJL218W PE=1 SV=1	40	_	COG0110	S	K00661	maa
PROKKA_00204	311	QBH16788.1	radical SAM mobile pair protein B [Akkermansia muciniphila]	99.7	sp|Q58096|Y683_METJA	Uncharacterized protein MJ0683 OS=Methanocaldococcus jannaschii (strain ATCC 43067 / DSM 2661 / JAL-1 / JCM 10045 / NBRC 100440) OX=243232 GN=MJ0683 PE=4 SV=1	35.4	_	COG1533	L	_	_
PROKKA_00205	304	MRN11899.1	DUF1848 domain-containing protein [Akkermansia muciniphila]	99.7	_	_	_	_	COG0052	J	_	_
PROKKA_00206	153	PNC60309.1	MarR family transcriptional regulator [Akkermansia muciniphila]	100	_	_	_	_	COG1846	K	_	_
PROKKA_00207	106	HBI13802.1	polymer-forming cytoskeletal protein [Akkermansia sp.]	100	_	_	_	_	COG1664	M	_	_
PROKKA_00208	188	ASB36003.1	ribosome-recycling factor [Akkermansia muciniphila]	99.5	sp|B2UKL9|RRF_AKKM8	Ribosome-recycling factor OS=Akkermansia muciniphila (strain ATCC BAA-835 / Muc) OX=349741 GN=frr PE=3 SV=1	99.5	GO:0002181;GO:0002184;GO:0003674;GO:0003676;GO:0003723;GO:0005488;GO:0005575;GO:0005618;GO:0005622;GO:0005623;GO:0005737;GO:0005829;GO:0005886;GO:0006412;GO:0006415;GO:0006518;GO:0006807;GO:0008079;GO:0008135;GO:0008150;GO:0008152;GO:0009058;GO:0009059;GO:0009987;GO:0010467;GO:0016020;GO:0016043;GO:0019538;GO:0022411;GO:0030312;GO:0032984;GO:0034641;GO:0034645;GO:0040007;GO:0043021;GO:0043023;GO:…	COG0233	J	K02838	frr, MRRF, RRF
PROKKA_00209	241	AYR29047.1	UMP kinase [Akkermansia muciniphila]	99.6	sp|Q2JS42|PYRH_SYNJA	Uridylate kinase OS=Synechococcus sp. (strain JA-3-3Ab) OX=321327 GN=pyrH PE=3 SV=1	62.2	GO:0000287;GO:0003674;GO:0003824;GO:0005488;GO:0005575;GO:0005623;GO:0005886;GO:0006139;GO:0006213;GO:0006220;GO:0006221;GO:0006225;GO:0006725;GO:0006753;GO:0006793;GO:0006796;GO:0006807;GO:0008150;GO:0008152;GO:0009041;GO:0009058;GO:0009116;GO:0009117;GO:0009119;GO:0009123;GO:0009132;GO:0009133;GO:0009138;GO:0009139;GO:0009163;GO:0009165;GO:0009185;GO:0009188;GO:0009193;GO:0009194;GO:0009218;GO:…	COG0528	F	K09903	pyrH
PROKKA_00210	300	OUN29546.1	hypothetical protein B5G29_00640 [Akkermansia muciniphila]	100	sp|O28726|Y1546_ARCFU	Uncharacterized MscS family protein AF_1546 OS=Archaeoglobus fulgidus (strain ATCC 49558 / VC-16 / DSM 4304 / JCM 9628 / NBRC 100126) OX=224325 GN=AF_1546 PE=3 SV=1	29	_	COG0668	M	_	_
PROKKA_00211	207	AYR31684.1	peroxiredoxin [Akkermansia muciniphila]	100	sp|Q9NL98|PRDX_ASCSU	Peroxiredoxin OS=Ascaris suum OX=6253 PE=2 SV=1	52.2	_	COG0450	O	K03386	PRDX2_4, ahpC
PROKKA_00212	569	PND08120.1	sodium:calcium symporter [Akkermansia muciniphila]	100	sp|P44849|Y736_HAEIN	Uncharacterized sodium-dependent transporter HI_0736 OS=Haemophilus influenzae (strain ATCC 51907 / DSM 11121 / KW20 / Rd) OX=71421 GN=HI_0736 PE=3 SV=1	28.1	_	COG0733	S	_	_
PROKKA_00213	519	PNC98122.1	hypothetical protein CXT90_10020 [Akkermansia muciniphila]	99.8	_	_	_	_	_	_	_	_
PROKKA_00214	74	OUN29550.1	hypothetical protein B5G29_00660 [Akkermansia muciniphila]	100	_	_	_	_	COG0361	J	_	_
PROKKA_00215	202	AYR30924.1	recombination protein RecR [Akkermansia muciniphila]	100	sp|B8FG16|RECR_DESAL	Recombination protein RecR OS=Desulfatibacillum aliphaticivorans OX=218208 GN=recR PE=3 SV=1	44.8	GO:0000731;GO:0006139;GO:0006259;GO:0006281;GO:0006302;GO:0006310;GO:0006725;GO:0006807;GO:0006950;GO:0006974;GO:0008150;GO:0008152;GO:0009058;GO:0009059;GO:0009314;GO:0009411;GO:0009416;GO:0009628;GO:0009987;GO:0018130;GO:0019438;GO:0033554;GO:0034641;GO:0034645;GO:0034654;GO:0043170;GO:0044237;GO:0044238;GO:0044249;GO:0044260;GO:0044271;GO:0046483;GO:0050896;GO:0051716;GO:0071704;GO:0071897;GO:…	COG0353	L	K06187	recR
PROKKA_00216	149	PND15888.1	hypothetical protein CXT96_02860 [Akkermansia muciniphila]	100	_	_	_	_	_	_	_	_
PROKKA_00217	415	AYR30922.1	beta-ketoacyl-[acyl-carrier-protein] synthase II [Akkermansia muciniphila]	100	sp|Q83E37|FABF_COXBU	3-oxoacyl-[acyl-carrier-protein] synthase 2 OS=Coxiella burnetii (strain RSA 493 / Nine Mile phase I) OX=227377 GN=fabF PE=1 SV=1	53.5	_	COG0304	I	K09458	fabF, OXSM, CEM1
PROKKA_00218	47	ACD05152.1	hypothetical protein Amuc_1328 [Akkermansia muciniphila ATCC BAA-835]	100	_	_	_	_	_	_	_	_
PROKKA_00219	183	BBP48678.1	hypothetical protein AKMU_14240 [Akkermansia muciniphila]	100	sp|Q9C5C8|MSRB2_ARATH	Peptide methionine sulfoxide reductase B2, chloroplastic OS=Arabidopsis thaliana OX=3702 GN=MSRB2 PE=1 SV=1	48.2	_	COG0229	O	_	_
PROKKA_00220	359	AYR35219.1	DNA polymerase IV [Akkermansia muciniphila]	100	sp|B2UKN1|DPO4_AKKM8	DNA polymerase IV OS=Akkermansia muciniphila (strain ATCC BAA-835 / Muc) OX=349741 GN=dinB PE=3 SV=1	100	GO:0000731;GO:0003674;GO:0003824;GO:0003887;GO:0005575;GO:0005622;GO:0005623;GO:0005634;GO:0005654;GO:0005737;GO:0006139;GO:0006259;GO:0006260;GO:0006281;GO:0006301;GO:0006725;GO:0006807;GO:0006950;GO:0006974;GO:0008150;GO:0008152;GO:0009058;GO:0009059;GO:0009987;GO:0016604;GO:0016607;GO:0016740;GO:0016772;GO:0016779;GO:0018130;GO:0019438;GO:0019985;GO:0031974;GO:0031981;GO:0032991;GO:0033554;GO:…	COG0389	L	K02346	dinB
PROKKA_00221	439	QAA36743.1	MFS transporter [Akkermansia muciniphila]	99.3	_	_	_	GO:0003674;GO:0005215;GO:0005337;GO:0005575;GO:0005623;GO:0005886;GO:0005887;GO:0006139;GO:0006725;GO:0006807;GO:0006810;GO:0008150;GO:0008152;GO:0009987;GO:0015211;GO:0015212;GO:0015213;GO:0015214;GO:0015553;GO:0015858;GO:0015860;GO:0015861;GO:0015862;GO:0015863;GO:0015864;GO:0015893;GO:0015931;GO:0015932;GO:0016020;GO:0016021;GO:0022857;GO:0031224;GO:0031226;GO:0032238;GO:0034641;GO:0042221;GO:…	COG2211	G	K03301	TC.AAA
PROKKA_00222	281	WP_146019755.1	PEP-CTERM sorting domain-containing protein [Akkermansia muciniphila]	98.2	_	_	_	_	_	_	_	_
PROKKA_00224	370	QAA48489.1	antibiotic ABC transporter permease [Akkermansia muciniphila]	99.2	sp|P0AFQ1|YBHR_SHIFL	Probable multidrug ABC transporter permease YbhR OS=Shigella flexneri OX=623 GN=ybhR PE=3 SV=1	36	_	COG0842	V	K01992	ABC-2.P
PROKKA_00225	368	PND04120.1	hypothetical protein CXT95_04965 [Akkermansia muciniphila]	99.7	sp|P0AFQ2|YBHS_ECOLI	Probable multidrug ABC transporter permease YbhS OS=Escherichia coli (strain K12) OX=83333 GN=ybhS PE=1 SV=1	39.1	_	COG0842	V	K01992	ABC-2.P
PROKKA_00226	587	QEE54682.1	ABC transporter ATP-binding protein [Akkermansia muciniphila]	99.5	sp|P0A9U2|YBHF_SHIFL	Probable multidrug ABC transporter ATP-binding protein YbhF OS=Shigella flexneri OX=623 GN=ybhF PE=3 SV=1	46.2	_	COG1131	V	K01990	ABC-2.A
PROKKA_00227	340	PNC88245.1	hypothetical protein CXT97_03025 [Akkermansia muciniphila]	100	sp|Q9L9D4|YBHG_ACIFR	UPF0194 membrane protein in asrC 5'region (Fragment) OS=Acidithiobacillus ferrooxidans OX=920 PE=3 SV=1	42.4	_	COG0845	M	K01993	ABC-2.TX
PROKKA_00228	942	WP_031930956.1	alanine--tRNA ligase [Akkermansia muciniphila]	98.5	sp|B2UKT4|SYA_AKKM8	Alanine--tRNA ligase OS=Akkermansia muciniphila (strain ATCC BAA-835 / Muc) OX=349741 GN=alaS PE=3 SV=1	99.5	GO:0003674;GO:0003824;GO:0004812;GO:0004813;GO:0005488;GO:0005575;GO:0005622;GO:0005623;GO:0005737;GO:0005829;GO:0006082;GO:0006139;GO:0006396;GO:0006399;GO:0006400;GO:0006412;GO:0006418;GO:0006419;GO:0006518;GO:0006520;GO:0006725;GO:0006807;GO:0008033;GO:0008150;GO:0008152;GO:0009058;GO:0009059;GO:0009451;GO:0009987;GO:0010467;GO:0016070;GO:0016597;GO:0016874;GO:0016875;GO:0019538;GO:0019752;GO:…	COG0013	J	K01872	AARS, alaS
PROKKA_00229	274	AYR29026.1	CDP-diacylglycerol--serine O-phosphatidyltransferase [Akkermansia muciniphila]	99.6	sp|Q9ZM68|PSS_HELPJ	CDP-diacylglycerol--serine O-phosphatidyltransferase OS=Helicobacter pylori (strain J99 / ATCC 700824) OX=85963 GN=pssA PE=3 SV=1	30	GO:0005575;GO:0005623;GO:0005886;GO:0016020;GO:0044464;GO:0071944	COG1183	I	K17103	CHO1, pssA
PROKKA_00230	171	AYR33658.1	hypothetical protein CUC01_11545 [Akkermansia muciniphila]	100	_	_	_	_	_	_	_	_
PROKKA_00231	279	KAA3320896.1	dihydropteroate synthase [Akkermansia muciniphila]	99.6	sp|P73248|DHPS_SYNY3	Dihydropteroate synthase OS=Synechocystis sp. (strain PCC 6803 / Kazusa) OX=1111708 GN=folP PE=3 SV=1	41.9	GO:0003674;GO:0003824;GO:0004156;GO:0005575;GO:0005622;GO:0005623;GO:0005737;GO:0005829;GO:0006082;GO:0006575;GO:0006725;GO:0006732;GO:0006760;GO:0006807;GO:0008150;GO:0008152;GO:0009058;GO:0009108;GO:0009396;GO:0009987;GO:0016053;GO:0016740;GO:0016765;GO:0018130;GO:0019438;GO:0019752;GO:0034641;GO:0042398;GO:0042558;GO:0042559;GO:0043436;GO:0043603;GO:0043604;GO:0044237;GO:0044249;GO:0044271;GO:…	COG0294	H	K00796	folP
PROKKA_00232	863	PNC96065.1	hypothetical protein CXT89_00920 [Akkermansia muciniphila]	99.9	_	_	_	_	COG4485	M	_	_
PROKKA_00233	585	KAA3325779.1	(E)-4-hydroxy-3-methylbut-2-enyl-diphosphate synthase [Akkermansia muciniphila]	100	sp|B2UKT9|ISPG_AKKM8	4-hydroxy-3-methylbut-2-en-1-yl diphosphate synthase (flavodoxin) OS=Akkermansia muciniphila (strain ATCC BAA-835 / Muc) OX=349741 GN=ispG PE=3 SV=1	99.7	GO:0003674;GO:0003824;GO:0005488;GO:0005575;GO:0005618;GO:0005622;GO:0005623;GO:0005737;GO:0005829;GO:0005886;GO:0006081;GO:0006082;GO:0006090;GO:0006091;GO:0006629;GO:0006644;GO:0006720;GO:0006793;GO:0006796;GO:0008150;GO:0008152;GO:0008299;GO:0008610;GO:0008654;GO:0009055;GO:0009058;GO:0009240;GO:0009987;GO:0016020;GO:0016491;GO:0016725;GO:0019288;GO:0019637;GO:0019682;GO:0019752;GO:0022900;GO:…	COG0821	I	K03526	gcpE, ispG
PROKKA_00234	216	WP_146021235.1	SDR family oxidoreductase [Akkermansia muciniphila]	100	sp|P71534|FABG_MYCS2	3-oxoacyl-[acyl-carrier-protein] reductase FabG OS=Mycobacterium smegmatis (strain ATCC 700084 / mc(2)155) OX=246196 GN=fabG PE=1 SV=2	35.2	_	COG1028	IQ	_	_
PROKKA_00235	308	PND08156.1	hypothetical protein CXT88_01030 [Akkermansia muciniphila]	99.7	_	_	_	_	COG3274	S	_	_
PROKKA_00236	427	PND15377.1	hypothetical protein CXT84_04565 [Akkermansia muciniphila]	100	_	_	_	_	COG1073	S	_	_
PROKKA_00237	391	PNC96071.1	hypothetical protein CXT89_00950 [Akkermansia muciniphila]	100	sp|P41175|KAS1_STRCM	Putative polyketide beta-ketoacyl synthase 1 OS=Streptomyces cinnamonensis OX=1900 PE=3 SV=1	28.4	_	COG0304	IQ	_	_
PROKKA_00238	387	PND08158.1	8-amino-7-oxononanoate synthase [Akkermansia muciniphila]	100	sp|Q749W3|BIOF_GEOSL	8-amino-7-oxononanoate synthase OS=Geobacter sulfurreducens (strain ATCC 51573 / DSM 12127 / PCA) OX=243231 GN=bioF PE=3 SV=1	48.7	GO:0003674;GO:0003824;GO:0005488;GO:0005575;GO:0005618;GO:0005623;GO:0005886;GO:0006082;GO:0006732;GO:0006766;GO:0006767;GO:0006768;GO:0006790;GO:0006807;GO:0008144;GO:0008150;GO:0008152;GO:0008710;GO:0009058;GO:0009102;GO:0009108;GO:0009110;GO:0009987;GO:0016020;GO:0016053;GO:0016740;GO:0016746;GO:0016747;GO:0017144;GO:0018130;GO:0019752;GO:0019842;GO:0030170;GO:0030312;GO:0032787;GO:0034641;GO:…	COG0156	H	K00652	bioF
PROKKA_00239	85	CDB55333.1	unknown [Akkermansia muciniphila CAG:154]	98.8	_	_	_	_	_	_	_	_
PROKKA_00240	151	PND08159.1	hypothetical protein CXT88_01050 [Akkermansia muciniphila]	100	_	_	_	_	_	_	_	_
PROKKA_00241	183	WP_146019868.1	hypothetical protein [Akkermansia muciniphila]	100	_	_	_	_	_	_	_	_
PROKKA_00242	60	PND08162.1	hypothetical protein CXT88_01065 [Akkermansia muciniphila]	100	_	_	_	_	_	_	_	_
PROKKA_00243	597	KAA3320907.1	aspartate--tRNA ligase [Akkermansia muciniphila]	100	sp|B1ZSW8|SYDND_OPITP	Aspartate--tRNA(Asp/Asn) ligase OS=Opitutus terrae (strain DSM 11246 / JCM 15787 / PB90-1) OX=452637 GN=aspS PE=3 SV=1	55.6	_	COG0173	J	K01876	aspS
PROKKA_00244	424	PND08164.1	histidine--tRNA ligase [Akkermansia muciniphila]	99.8	sp|B1ZUW6|SYH_OPITP	Histidine--tRNA ligase OS=Opitutus terrae (strain DSM 11246 / JCM 15787 / PB90-1) OX=452637 GN=hisS PE=3 SV=1	39.7	_	COG0124	J	K01892	HARS, hisS
PROKKA_00245	246	OUN29579.1	hydrogenase accessory protein HypB [Akkermansia muciniphila]	100	sp|P74218|HYPB_SYNY3	Hydrogenase maturation factor HypB OS=Synechocystis sp. (strain PCC 6803 / Kazusa) OX=1111708 GN=hypB PE=3 SV=1	58.8	_	COG0378	KO	K04652	hypB
PROKKA_00246	775	PNC96080.1	carbamoyltransferase HypF [Akkermansia muciniphila]	100	sp|Q55638|HYPF_SYNY3	Carbamoyltransferase HypF OS=Synechocystis sp. (strain PCC 6803 / Kazusa) OX=1111708 GN=hypF PE=3 SV=1	40.5	_	COG0068	O	K04656	hypF
PROKKA_00247	80	PNC96081.1	HypC/HybG/HupF family hydrogenase formation chaperone [Akkermansia muciniphila]	100	sp|P74095|HYPC_SYNY3	Hydrogenase maturation factor HypC OS=Synechocystis sp. (strain PCC 6803 / Kazusa) OX=1111708 GN=hypC PE=3 SV=1	51.4	_	COG0298	O	K04653	hypC
PROKKA_00248	355	PNC96082.1	hydrogenase formation protein HypD [Akkermansia muciniphila]	100	sp|P26411|HYPD_RHOCA	Hydrogenase maturation factor HypD OS=Rhodobacter capsulatus OX=1061 GN=hypD PE=1 SV=2	45.2	_	COG0409	O	K04654	hypD
PROKKA_00249	344	PNC96083.1	hydrogenase expression/formation protein HypE [Akkermansia muciniphila]	100	sp|P42034|HUPE_AZOCH	Hydrogenase expression/formation protein HupE OS=Azotobacter chroococcum mcd 1 OX=355 GN=hupE PE=3 SV=1	53.8	_	COG0309	O	K04655	hypE
PROKKA_00250	655	WP_162610353.1	glycosyltransferase [Akkermansia muciniphila]	99.8	sp|Q8CWR6|AMGDS_STRR6	Alpha-monoglucosyldiacylglycerol synthase OS=Streptococcus pneumoniae (strain ATCC BAA-255 / R6) OX=171101 GN=spr0982 PE=1 SV=1	27	_	COG0438|COG2908	M	K03269	lpxH
PROKKA_00251	642	PNC84416.1	molecular chaperone DnaK [Akkermansia muciniphila]	100	sp|B2UKV6|DNAK_AKKM8	Chaperone protein DnaK OS=Akkermansia muciniphila (strain ATCC BAA-835 / Muc) OX=349741 GN=dnaK PE=3 SV=1	100	GO:0000166;GO:0000988;GO:0000989;GO:0003674;GO:0003824;GO:0005488;GO:0005515;GO:0005524;GO:0005575;GO:0005576;GO:0005622;GO:0005623;GO:0005737;GO:0005829;GO:0005886;GO:0006457;GO:0006458;GO:0006950;GO:0006986;GO:0008144;GO:0008150;GO:0008270;GO:0009266;GO:0009408;GO:0009628;GO:0009889;GO:0009987;GO:0010033;GO:0010556;GO:0016020;GO:0016043;GO:0016462;GO:0016787;GO:0016817;GO:0016818;GO:0016887;GO:…	COG0443	O	K04043	dnaK, HSPA9
PROKKA_00252	96	ANU60402.1	co-chaperone GroES [Akkermansia muciniphila]	100	sp|P77828|CH101_BRADU	10 kDa chaperonin 1 OS=Bradyrhizobium diazoefficiens (strain JCM 10833 / IAM 13628 / NBRC 14792 / USDA 110) OX=224911 GN=groS1 PE=2 SV=1	61.3	GO:0003674;GO:0005488;GO:0005515;GO:0005575;GO:0005622;GO:0005623;GO:0005737;GO:0005829;GO:0006457;GO:0006458;GO:0006950;GO:0006986;GO:0008150;GO:0009266;GO:0009408;GO:0009628;GO:0009987;GO:0010033;GO:0016032;GO:0016465;GO:0019058;GO:0019068;GO:0032991;GO:0035966;GO:0042221;GO:0042802;GO:0043167;GO:0043169;GO:0044403;GO:0044419;GO:0044424;GO:0044444;GO:0044445;GO:0044464;GO:0046872;GO:0050896;GO:…	COG0234	O	K04078	groES, HSPE1
PROKKA_00253	550	CDB55320.1	60 kDa chaperonin [Akkermansia muciniphila CAG:154]	100	sp|B2UKV8|CH60_AKKM8	60 kDa chaperonin OS=Akkermansia muciniphila (strain ATCC BAA-835 / Muc) OX=349741 GN=groL PE=3 SV=1	99.8	GO:0000166;GO:0000287;GO:0003674;GO:0003824;GO:0005488;GO:0005515;GO:0005524;GO:0005575;GO:0005576;GO:0005622;GO:0005623;GO:0005737;GO:0005829;GO:0006457;GO:0006458;GO:0006950;GO:0008144;GO:0008150;GO:0009266;GO:0009314;GO:0009405;GO:0009408;GO:0009628;GO:0009966;GO:0009967;GO:0009986;GO:0009987;GO:0010646;GO:0010647;GO:0016032;GO:0016462;GO:0016465;GO:0016787;GO:0016817;GO:0016818;GO:0016887;GO:…	COG0459	O	K04077	groEL, HSPD1
PROKKA_00254	150	BBP48711.1	hypothetical protein AKMU_14570 [Akkermansia muciniphila]	100	_	_	_	_	COG3212	S	_	_
PROKKA_00255	743	ASB36048.1	hypothetical protein ADH72_10345 [Akkermansia muciniphila]	99.9	_	_	_	_	COG0306	P	_	_
PROKKA_00258	224	PNC97374.1	hypothetical protein CXT94_03520 [Akkermansia muciniphila]	99.6	_	_	_	_	_	_	_	_
PROKKA_00259	404	OUN29590.1	hypothetical protein B5G29_00890 [Akkermansia muciniphila]	100	_	_	_	_	_	_	_	_
PROKKA_00260	735	OUN29591.1	hypothetical protein B5G29_00895 [Akkermansia muciniphila]	100	sp|O52788|PTK_ACIJO	Tyrosine-protein kinase ptk OS=Acinetobacter johnsonii OX=40214 GN=ptk PE=1 SV=1	32.4	_	COG0489|COG3206	D	_	_
PROKKA_00261	201	AYR33625.1	hypothetical protein CUC01_11365 [Akkermansia muciniphila]	100	_	_	_	_	COG1596	M	_	_
PROKKA_00262	177	AYR28991.1	hypothetical protein CUB89_10760 [Akkermansia muciniphila]	100	_	_	_	_	_	_	_	_
PROKKA_00263	220	CDB56279.1	holliday junction ATP-dependent DNA helicase RuvA [Akkermansia muciniphila CAG:154]	100	sp|Q4K7D8|RUVA_PSEF5	Holliday junction ATP-dependent DNA helicase RuvA OS=Pseudomonas fluorescens (strain ATCC BAA-477 / NRRL B-23932 / Pf-5) OX=220664 GN=ruvA PE=3 SV=1	45.7	GO:0000217;GO:0000400;GO:0000724;GO:0000725;GO:0003674;GO:0003676;GO:0003677;GO:0003678;GO:0003824;GO:0004386;GO:0005488;GO:0005515;GO:0005575;GO:0005622;GO:0005623;GO:0005886;GO:0006139;GO:0006259;GO:0006281;GO:0006302;GO:0006310;GO:0006725;GO:0006807;GO:0006950;GO:0006974;GO:0006996;GO:0007154;GO:0008150;GO:0008152;GO:0009314;GO:0009378;GO:0009379;GO:0009432;GO:0009605;GO:0009628;GO:0009987;GO:…	COG0632	L	K03550	ruvA
PROKKA_00264	341	AYR28990.1	type I glyceraldehyde-3-phosphate dehydrogenase [Akkermansia muciniphila]	100	sp|P00362|G3P_GEOSE	Glyceraldehyde-3-phosphate dehydrogenase OS=Geobacillus stearothermophilus OX=1422 GN=gap PE=1 SV=5	63	GO:0000166;GO:0003674;GO:0003824;GO:0004365;GO:0005488;GO:0008150;GO:0008152;GO:0016491;GO:0016620;GO:0016903;GO:0036094;GO:0043891;GO:0048037;GO:0050662;GO:0051287;GO:0055114;GO:0097159;GO:1901265;GO:1901363	COG0057	G	K00134	GAPDH, gapA
PROKKA_00265	403	PNC98170.1	phosphoglycerate kinase [Akkermansia muciniphila]	100	sp|B2UKW8|PGK_AKKM8	Phosphoglycerate kinase OS=Akkermansia muciniphila (strain ATCC BAA-835 / Muc) OX=349741 GN=pgk PE=3 SV=1	99.8	GO:0003674;GO:0003824;GO:0004618;GO:0005575;GO:0005622;GO:0005623;GO:0005737;GO:0005975;GO:0006082;GO:0006090;GO:0006091;GO:0006096;GO:0006139;GO:0006163;GO:0006164;GO:0006165;GO:0006725;GO:0006732;GO:0006733;GO:0006753;GO:0006754;GO:0006757;GO:0006793;GO:0006796;GO:0006807;GO:0008150;GO:0008152;GO:0009056;GO:0009058;GO:0009108;GO:0009117;GO:0009123;GO:0009124;GO:0009126;GO:0009127;GO:0009132;GO:…	COG0126	G	K00927	PGK, pgk
PROKKA_00266	327	PND15231.1	hypothetical protein CXT84_04405 [Akkermansia muciniphila]	99.7	_	_	_	_	_	_	_	_
PROKKA_00267	716	PNC97365.1	hypothetical protein CXT94_03470 [Akkermansia muciniphila]	99.3	sp|D7CFN7|AGAL_STRBB	Probable retaining alpha-galactosidase OS=Streptomyces bingchenggensis (strain BCW-1) OX=749414 GN=SBI_01652 PE=3 SV=1	28.4	_	COG1082	G	_	_
PROKKA_00268	871	OUN29599.1	hypothetical protein B5G29_00940 [Akkermansia muciniphila]	99.7	sp|P54735|SPKD_SYNY3	Serine/threonine-protein kinase D OS=Synechocystis sp. (strain PCC 6803 / Kazusa) OX=1111708 GN=spkD PE=1 SV=1	30.4	_	COG0515|COG0790	S	_	_
PROKKA_00269	1058	WP_087393150.1	transcription-repair coupling factor [Akkermansia muciniphila]	99.8	sp|P37474|MFD_BACSU	Transcription-repair-coupling factor OS=Bacillus subtilis (strain 168) OX=224308 GN=mfd PE=3 SV=1	38	_	COG1197	L	K03723	mfd
PROKKA_00270	401	WP_081863671.1	hypothetical protein [Akkermansia muciniphila]	99.8	_	_	_	_	_	_	_	_
PROKKA_00271	848	OUN29601.1	hypothetical protein B5G29_00955 [Akkermansia muciniphila]	99.6	sp|Q0K843|SAUU_CUPNH	Probable sulfoacetate transporter SauU OS=Cupriavidus necator (strain ATCC 17699 / H16 / DSM 428 / Stanier 337) OX=381666 GN=sauU PE=2 SV=1	24	_	COG2271|COG3055	G	_	_
PROKKA_00272	327	MRN10524.1	hypothetical protein [Akkermansia muciniphila]	99.7	sp|Q7MD39|NANM_VIBVY	N-acetylneuraminate epimerase OS=Vibrio vulnificus (strain YJ016) OX=196600 GN=nanM PE=3 SV=1	34.3	_	COG3055	S	_	_
PROKKA_00273	277	OUN29603.1	hypothetical protein B5G29_00965 [Akkermansia muciniphila]	100	_	_	_	_	_	_	_	_
PROKKA_00274	269	PNC83177.1	PHP domain-containing protein [Akkermansia muciniphila]	100	sp|Q9RX45|HIS9_DEIRA	Probable histidinol-phosphatase OS=Deinococcus radiodurans (strain ATCC 13939 / DSM 20539 / JCM 16871 / LMG 4051 / NBRC 15346 / NCIMB 9279 / R1 / VKM B-1422) OX=243230 GN=hisK PE=3 SV=1	41.2	_	COG1387	E	K04486	E3.1.3.15B
PROKKA_00275	363	OUN29605.1	hypothetical protein B5G29_00975 [Akkermansia muciniphila]	100	sp|Q8ZND6|PTA_SALTY	Phosphate acetyltransferase OS=Salmonella typhimurium (strain LT2 / SGSC1412 / ATCC 700720) OX=99287 GN=pta PE=1 SV=1	24.8	GO:0003674;GO:0003824;GO:0004470;GO:0004473;GO:0005488;GO:0008150;GO:0008152;GO:0016491;GO:0016614;GO:0016615;GO:0016616;GO:0030145;GO:0043167;GO:0043169;GO:0046872;GO:0046914;GO:0055114	COG0280	C	_	_
PROKKA_00276	334	PND11114.1	tRNA lysidine(34) synthetase TilS [Akkermansia muciniphila]	100	sp|Q74C65|TILS_GEOSL	tRNA(Ile)-lysidine synthase OS=Geobacter sulfurreducens (strain ATCC 51573 / DSM 12127 / PCA) OX=243231 GN=tilS PE=3 SV=1	38	GO:0008150;GO:0040007	COG0037	D	K04075	tilS, mesJ
PROKKA_00277	109	CDB54525.1	50S ribosomal protein L31 [Akkermansia muciniphila CAG:154]	99.1	sp|Q9Z969|RL31B_CHLPN	50S ribosomal protein L31 type B OS=Chlamydia pneumoniae OX=83558 GN=rpmE2 PE=3 SV=1	51.1	GO:0003674;GO:0003735;GO:0005198;GO:0005575;GO:0005622;GO:0005623;GO:0005737;GO:0005829;GO:0005840;GO:0006412;GO:0006518;GO:0006807;GO:0006950;GO:0007154;GO:0008150;GO:0008152;GO:0009058;GO:0009059;GO:0009267;GO:0009605;GO:0009987;GO:0009991;GO:0010467;GO:0015934;GO:0019538;GO:0022625;GO:0022626;GO:0031667;GO:0031668;GO:0031669;GO:0032991;GO:0033554;GO:0034224;GO:0034641;GO:0034645;GO:0042594;GO:…	COG0254	J	K02909	RP-L31, rpmE
PROKKA_00278	291	MRN10518.1	hypothetical protein [Akkermansia muciniphila]	100	_	_	_	_	_	_	_	_
PROKKA_00281	143	AYR33609.1	copper resistance protein NlpE [Akkermansia muciniphila]	100	_	_	_	_	COG3015	MP	K06079	cutF, nlpE
PROKKA_00282	43	CDB54522.1	unknown [Akkermansia muciniphila CAG:154]	93	_	_	_	_	_	_	_	_
PROKKA_00283	93	KAA3330528.1	hypothetical protein F1933_04015 [Akkermansia muciniphila]	79.6	_	_	_	_	_	_	_	_
PROKKA_00284	326	PNC65994.1	hypothetical protein CXU00_04385 [Akkermansia muciniphila]	100	_	_	_	_	_	_	_	_
PROKKA_00285	440	AYR30817.1	UDP-glucose/GDP-mannose dehydrogenase family protein [Akkermansia muciniphila]	100	sp|O32271|TUAD_BACSU	UDP-glucose 6-dehydrogenase TuaD OS=Bacillus subtilis (strain 168) OX=224308 GN=tuaD PE=1 SV=1	46.7	GO:0005575;GO:0005622;GO:0005623;GO:0005737;GO:0044424;GO:0044464	COG1004	M	K00012	UGDH, ugd
PROKKA_00286	301	ASB36070.1	malate dehydrogenase [Akkermansia muciniphila]	100	sp|B2UKY5|MDH_AKKM8	Malate dehydrogenase OS=Akkermansia muciniphila (strain ATCC BAA-835 / Muc) OX=349741 GN=mdh PE=3 SV=1	100	GO:0003674;GO:0003824;GO:0005575;GO:0005618;GO:0005622;GO:0005623;GO:0005737;GO:0005829;GO:0005886;GO:0005975;GO:0006082;GO:0006091;GO:0006099;GO:0006101;GO:0006107;GO:0006108;GO:0006139;GO:0006725;GO:0006732;GO:0006733;GO:0006734;GO:0006753;GO:0006793;GO:0006796;GO:0006807;GO:0008150;GO:0008152;GO:0009060;GO:0009117;GO:0009987;GO:0015980;GO:0016020;GO:0016491;GO:0016614;GO:0016615;GO:0016616;GO:…	COG0039	C	K00024	mdh
PROKKA_00287	716	MRN10512.1	hypothetical protein [Akkermansia muciniphila]	100	_	_	_	_	COG3408	G	_	_
PROKKA_00288	639	KAA3324325.1	hypothetical protein F1963_01930 [Akkermansia muciniphila]	100	_	_	_	_	_	_	_	_
PROKKA_00289	795	BBP48743.1	hypothetical protein AKMU_14890 [Akkermansia muciniphila]	99.6	_	_	_	_	COG1452	M	K04744	lptD, imp, ostA
PROKKA_00290	215	AYR33600.1	NAD(P)H-dependent oxidoreductase [Akkermansia muciniphila]	100	sp|O34475|YFKO_BACSU	Putative NAD(P)H nitroreductase YfkO OS=Bacillus subtilis (strain 168) OX=224308 GN=yfkO PE=1 SV=1	37.2	_	COG0778	C	K10679	nfnB, nfsB
PROKKA_00291	258	PNC66381.1	RluA family pseudouridine synthase [Akkermansia muciniphila]	100	sp|Q82WZ5|RLUD_NITEU	Ribosomal large subunit pseudouridine synthase D OS=Nitrosomonas europaea (strain ATCC 19718 / CIP 103999 / KCTC 2705 / NBRC 14298) OX=228410 GN=rluD PE=3 SV=1	35	_	COG0564	J	_	_
PROKKA_00292	230	HBW70988.1	rRNA pseudouridine synthase [Akkermansia muciniphila]	100	sp|Q9CPN4|RSUA_PASMU	Ribosomal small subunit pseudouridine synthase A OS=Pasteurella multocida (strain Pm70) OX=272843 GN=rsuA PE=3 SV=1	39.2	_	COG1187	J	_	_
PROKKA_00293	460	HBW70987.1	hypothetical protein [Akkermansia muciniphila]	100	_	_	_	_	COG0457	S	_	_
PROKKA_00294	171	AYR33596.1	adenylate kinase [Akkermansia muciniphila]	100	_	_	_	_	COG0563	F	_	_
PROKKA_00295	240	OUN29901.1	peptide ABC transporter ATP-binding protein [Akkermansia muciniphila]	100	sp|P54537|ARTM_BACSU	Arginine transport ATP-binding protein ArtM OS=Bacillus subtilis (strain 168) OX=224308 GN=artM PE=1 SV=1	57.1	_	COG1126	E	K10822	E7.4.2.2
PROKKA_00296	494	AYR30805.1	hypothetical protein CUB96_08110 [Akkermansia muciniphila]	100	sp|Q4UKC4|GLNP_RICFE	Putative glutamine transport system permease protein GlnP OS=Rickettsia felis (strain ATCC VR-1525 / URRWXCal2) OX=315456 GN=glnP PE=3 SV=1	37.5	_	COG0765|COG0834	ET	K17077	artQ
PROKKA_00298	347	QEE54747.1	N-acetyl-gamma-glutamyl-phosphate reductase [Akkermansia muciniphila]	100	sp|B2UKZ6|ARGC_AKKM8	N-acetyl-gamma-glutamyl-phosphate reductase OS=Akkermansia muciniphila (strain ATCC BAA-835 / Muc) OX=349741 GN=argC PE=3 SV=1	100	GO:0003674;GO:0003824;GO:0003942;GO:0006082;GO:0006520;GO:0006525;GO:0006526;GO:0006807;GO:0008150;GO:0008152;GO:0008652;GO:0009058;GO:0009064;GO:0009084;GO:0009987;GO:0016053;GO:0016491;GO:0016620;GO:0016903;GO:0019752;GO:0043436;GO:0044237;GO:0044238;GO:0044249;GO:0044281;GO:0044283;GO:0046394;GO:0055114;GO:0071704;GO:1901564;GO:1901566;GO:1901576;GO:1901605;GO:1901607	COG0002	E	K00145	argC
PROKKA_00299	417	AYR33592.1	bifunctional glutamate N-acetyltransferase/amino-acid acetyltransferase ArgJ [Akkermansia muciniphila]	100	sp|P62061|ARGJ_GEOSL	Arginine biosynthesis bifunctional protein ArgJ OS=Geobacter sulfurreducens (strain ATCC 51573 / DSM 12127 / PCA) OX=243231 GN=argJ PE=3 SV=1	47.8	GO:0003674;GO:0003824;GO:0004042;GO:0004358;GO:0006082;GO:0006520;GO:0006525;GO:0006526;GO:0006591;GO:0006592;GO:0006807;GO:0008080;GO:0008150;GO:0008152;GO:0008652;GO:0009058;GO:0009064;GO:0009084;GO:0009987;GO:0016053;GO:0016407;GO:0016410;GO:0016740;GO:0016746;GO:0016747;GO:0019752;GO:0043436;GO:0044237;GO:0044238;GO:0044249;GO:0044281;GO:0044283;GO:0046394;GO:0071704;GO:1901564;GO:1901566;GO:…	COG1364	E	K00620	argJ
PROKKA_00300	166	PND15200.1	zinc/iron-chelating domain-containing protein [Akkermansia muciniphila]	100	_	_	_	_	COG0727	S	K06940	K06940
PROKKA_00301	380	PNC57919.1	sel1 repeat family protein [Akkermansia muciniphila]	100	_	_	_	GO:0002682;GO:0002683;GO:0002694;GO:0002695;GO:0003674;GO:0005488;GO:0005575;GO:0005623;GO:0008150;GO:0009986;GO:0019862;GO:0019865;GO:0044464;GO:0044877;GO:0048519;GO:0048523;GO:0048583;GO:0048585;GO:0050776;GO:0050777;GO:0050789;GO:0050794;GO:0050865;GO:0050866;GO:0065007;GO:1902563;GO:1902564	COG0790	S	K07126	K07126
PROKKA_00302	341	PNC96135.1	PEP-CTERM sorting domain-containing protein [Akkermansia muciniphila]	100	_	_	_	_	_	_	_	_
PROKKA_00303	833	QEE54751.1	excinuclease ABC subunit UvrA [Akkermansia muciniphila]	99.9	sp|Q56242|UVRA_THET8	UvrABC system protein A OS=Thermus thermophilus (strain HB8 / ATCC 27634 / DSM 579) OX=300852 GN=uvrA PE=3 SV=2	40.8	_	COG0178	L	K03701	uvrA
PROKKA_00304	212	HBW70976.1	polymer-forming cytoskeletal protein [Akkermansia muciniphila]	100	_	_	_	_	COG1664	M	_	_
PROKKA_00305	220	CDB54498.1	putative uncharacterized protein [Akkermansia muciniphila CAG:154]	94.5	_	_	_	_	COG1664	M	_	_
PROKKA_00306	337	QEE54753.1	hypothetical protein FU653_07400 [Akkermansia muciniphila]	100	_	_	_	_	_	_	_	_
PROKKA_00307	169	ACD05278.1	hypothetical protein Amuc_1456 [Akkermansia muciniphila ATCC BAA-835]	98.2	_	_	_	_	_	_	_	_
PROKKA_00308	247	BBP48805.1	hypothetical protein AKMU_15510 [Akkermansia muciniphila]	99.6	sp|Q6C2U0|HIS4_YARLI	1-(5-phosphoribosyl)-5-[(5-phosphoribosylamino)methylideneamino] imidazole-4-carboxamide isomerase OS=Yarrowia lipolytica (strain CLIB 122 / E 150) OX=284591 GN=HIS6 PE=3 SV=1	56	GO:0000105;GO:0003674;GO:0003824;GO:0003949;GO:0006082;GO:0006520;GO:0006547;GO:0006725;GO:0006807;GO:0008150;GO:0008152;GO:0008652;GO:0009058;GO:0009987;GO:0016053;GO:0016853;GO:0016860;GO:0016861;GO:0018130;GO:0019438;GO:0019752;GO:0034641;GO:0043436;GO:0044237;GO:0044238;GO:0044249;GO:0044281;GO:0044283;GO:0046394;GO:0046483;GO:0052803;GO:0071704;GO:1901360;GO:1901362;GO:1901564;GO:1901566;GO:…	COG0106	E	K01814	hisA
PROKKA_00309	96	QEE54756.1	DUF167 domain-containing protein [Akkermansia muciniphila]	100	sp|Q5P6I2|Y954_AROAE	UPF0235 protein AZOSEA09540 OS=Aromatoleum aromaticum (strain EbN1) OX=76114 GN=AZOSEA09540 PE=3 SV=1	49.4	_	COG1872	S	K09131	K09131
PROKKA_00310	184	QEE54757.1	nucleotide exchange factor GrpE [Akkermansia muciniphila]	100	sp|B8FGS4|GRPE_DESAL	Protein GrpE OS=Desulfatibacillum aliphaticivorans OX=218208 GN=grpE PE=3 SV=1	38.8	GO:0000166;GO:0000774;GO:0003674;GO:0005488;GO:0005515;GO:0005575;GO:0005618;GO:0005622;GO:0005623;GO:0005737;GO:0005829;GO:0006950;GO:0007154;GO:0008150;GO:0009267;GO:0009605;GO:0009987;GO:0009991;GO:0017076;GO:0030234;GO:0030312;GO:0030554;GO:0031667;GO:0031668;GO:0031669;GO:0033554;GO:0036094;GO:0040007;GO:0042594;GO:0044424;GO:0044444;GO:0044464;GO:0050790;GO:0050896;GO:0051082;GO:0051716;GO:…	COG0576	O	K03687	GRPE
PROKKA_00311	385	OUN29633.1	molecular chaperone DnaJ [Akkermansia muciniphila]	100	sp|A6VNB0|DNAJ_ACTSZ	Chaperone protein DnaJ OS=Actinobacillus succinogenes (strain ATCC 55618 / DSM 22257 / 130Z) OX=339671 GN=dnaJ PE=3 SV=1	52.4	GO:0000988;GO:0000989;GO:0003674;GO:0003756;GO:0003824;GO:0005488;GO:0005515;GO:0005575;GO:0005622;GO:0005623;GO:0005737;GO:0005829;GO:0006139;GO:0006259;GO:0006260;GO:0006457;GO:0006458;GO:0006725;GO:0006807;GO:0006950;GO:0008150;GO:0008152;GO:0008270;GO:0009058;GO:0009059;GO:0009266;GO:0009408;GO:0009628;GO:0009889;GO:0009987;GO:0010556;GO:0015035;GO:0015036;GO:0016020;GO:0016032;GO:0016043;GO:…	COG0484	O	K03686	dnaJ
PROKKA_00312	245	PND04036.1	16S rRNA (uracil(1498)-N(3))-methyltransferase [Akkermansia muciniphila]	99.6	sp|P37995|RSME_DICD3	Ribosomal RNA small subunit methyltransferase E OS=Dickeya dadantii (strain 3937) OX=198628 GN=rsmE PE=3 SV=2	32.5	GO:0000154;GO:0001510;GO:0003674;GO:0003824;GO:0006139;GO:0006364;GO:0006396;GO:0006725;GO:0006807;GO:0008150;GO:0008152;GO:0008168;GO:0008170;GO:0008173;GO:0008649;GO:0008757;GO:0009451;GO:0009987;GO:0010467;GO:0016070;GO:0016072;GO:0016436;GO:0016740;GO:0016741;GO:0022613;GO:0031167;GO:0032259;GO:0034470;GO:0034641;GO:0034660;GO:0042254;GO:0043170;GO:0043412;GO:0043414;GO:0044085;GO:0044237;GO:…	COG1385	J	K09761	rsmE
PROKKA_00313	330	AYR33578.1	HAD family hydrolase [Akkermansia muciniphila]	100	_	_	_	_	COG0546|COG1539	F	K01091	gph
PROKKA_00314	596	HBW70966.1	hypothetical protein [Akkermansia muciniphila]	100	sp|B2UL12|GLAA_AKKM8	Alpha-1,3-galactosidase A OS=Akkermansia muciniphila (strain ATCC BAA-835 / Muc) OX=349741 GN=glaA PE=3 SV=1	100	_	COG5434	M	_	_
PROKKA_00315	311	ASB36098.1	hypothetical protein ADH72_10660 [Akkermansia muciniphila]	100	_	_	_	_	COG1562	I	_	_
PROKKA_00316	431	PNC83102.1	signal peptidase I [Akkermansia muciniphila]	100	sp|Q51876|LEP_PHOLA	Signal peptidase I OS=Phormidium laminosum OX=32059 GN=lepB PE=3 SV=1	27.9	_	COG0681	U	K03100	lepB
PROKKA_00317	458	PNC97258.1	FAD-binding oxidoreductase [Akkermansia muciniphila]	100	sp|P94535|GLCD_BACSU	Glycolate oxidase subunit GlcD OS=Bacillus subtilis (strain 168) OX=224308 GN=glcD PE=3 SV=1	36.9	_	COG0277	C	K00104	glcD
PROKKA_00318	194	AYR33573.1	hypothetical protein CUC01_11065 [Akkermansia muciniphila]	100	_	_	_	_	_	_	_	_
PROKKA_00319	221	PND11152.1	hypothetical protein CXT85_00730 [Akkermansia muciniphila]	99.5	_	_	_	_	COG3319	Q	_	_
PROKKA_00320	240	PND11153.1	exosortase-associated EpsI family protein [Akkermansia muciniphila]	100	_	_	_	_	_	_	_	_
PROKKA_00321	315	WP_031931027.1	exosortase/archaeosortase family protein [Akkermansia muciniphila]	99.7	_	_	_	_	COG1269	C	_	_
PROKKA_00322	337	CDB54481.1	ribose-phosphate pyrophosphokinase [Akkermansia muciniphila CAG:154]	100	sp|Q6AJL7|KPRS_DESPS	Ribose-phosphate pyrophosphokinase OS=Desulfotalea psychrophila (strain LSv54 / DSM 12343) OX=177439 GN=prs PE=3 SV=1	54	GO:0000287;GO:0003674;GO:0003824;GO:0004749;GO:0005488;GO:0005575;GO:0005622;GO:0005623;GO:0005737;GO:0005829;GO:0006015;GO:0006139;GO:0006163;GO:0006164;GO:0006725;GO:0006753;GO:0006793;GO:0006796;GO:0006807;GO:0008150;GO:0008152;GO:0009058;GO:0009117;GO:0009150;GO:0009152;GO:0009165;GO:0009259;GO:0009260;GO:0009987;GO:0016740;GO:0016772;GO:0016778;GO:0018130;GO:0019438;GO:0019637;GO:0019693;GO:…	COG0462	EF	K00948	PRPS, prsA
PROKKA_00323	201	PNC66044.1	50S ribosomal protein L25 [Akkermansia muciniphila]	99.5	sp|B2UL21|RL25_AKKM8	50S ribosomal protein L25 OS=Akkermansia muciniphila (strain ATCC BAA-835 / Muc) OX=349741 GN=rplY PE=3 SV=1	99	GO:0003674;GO:0003676;GO:0003723;GO:0005488;GO:0005575;GO:0005622;GO:0005623;GO:0005737;GO:0005829;GO:0005840;GO:0006412;GO:0006518;GO:0006807;GO:0008097;GO:0008150;GO:0008152;GO:0009058;GO:0009059;GO:0009987;GO:0010467;GO:0015934;GO:0019538;GO:0019843;GO:0022625;GO:0022626;GO:0032991;GO:0034641;GO:0034645;GO:0043043;GO:0043170;GO:0043226;GO:0043228;GO:0043229;GO:0043232;GO:0043603;GO:0043604;GO:…	COG1825	J	K02897	RP-L25, rplY
PROKKA_00324	408	PNC83095.1	hypothetical protein CXT92_03295 [Akkermansia muciniphila]	99.5	_	_	_	_	_	_	_	_
PROKKA_00325	196	ASB36106.1	imidazoleglycerol-phosphate dehydratase [Akkermansia muciniphila]	100	sp|B2UL23|HIS7_AKKM8	Imidazoleglycerol-phosphate dehydratase OS=Akkermansia muciniphila (strain ATCC BAA-835 / Muc) OX=349741 GN=hisB PE=3 SV=1	100	GO:0000105;GO:0003674;GO:0003824;GO:0004401;GO:0004424;GO:0005488;GO:0005515;GO:0006082;GO:0006520;GO:0006547;GO:0006725;GO:0006793;GO:0006796;GO:0006807;GO:0008150;GO:0008152;GO:0008652;GO:0009058;GO:0009987;GO:0016053;GO:0016311;GO:0016787;GO:0016788;GO:0016791;GO:0016829;GO:0016835;GO:0016836;GO:0018130;GO:0019438;GO:0019752;GO:0034641;GO:0040007;GO:0042578;GO:0042802;GO:0043436;GO:0044237;GO:…	COG0131	E	_	_
PROKKA_00326	202	PND08241.1	imidazole glycerol phosphate synthase subunit HisH [Akkermansia muciniphila]	100	sp|Q3A135|HIS5_PELCD	Imidazole glycerol phosphate synthase subunit HisH OS=Pelobacter carbinolicus (strain DSM 2380 / NBRC 103641 / GraBd1) OX=338963 GN=hisH PE=3 SV=1	50.7	_	COG0118	E	K02501	hisH
PROKKA_00327	94	HBI12130.1	30S ribosomal protein S6 [Akkermansia sp.]	100	sp|B2UL25|RS6_AKKM8	30S ribosomal protein S6 OS=Akkermansia muciniphila (strain ATCC BAA-835 / Muc) OX=349741 GN=rpsF PE=3 SV=1	100	GO:0003674;GO:0003676;GO:0003723;GO:0003735;GO:0005198;GO:0005488;GO:0005575;GO:0005622;GO:0005623;GO:0005737;GO:0005829;GO:0005840;GO:0015935;GO:0019843;GO:0022626;GO:0022627;GO:0032991;GO:0043226;GO:0043228;GO:0043229;GO:0043232;GO:0044391;GO:0044422;GO:0044424;GO:0044444;GO:0044445;GO:0044446;GO:0044464;GO:0070181;GO:0097159;GO:1901363;GO:1990904	COG0360	J	K02990	RP-S6, MRPS6, rpsF
PROKKA_00328	289	PND04020.1	4-hydroxythreonine-4-phosphate dehydrogenase PdxA [Akkermansia muciniphila]	99.7	sp|A0LIN6|PDXA_SYNFM	4-hydroxythreonine-4-phosphate dehydrogenase OS=Syntrophobacter fumaroxidans (strain DSM 10017 / MPOB) OX=335543 GN=pdxA PE=3 SV=1	40.7	_	COG1995	H	_	_
PROKKA_00329	86	QBH16905.1	hypothetical protein EYB66_06320 [Akkermansia muciniphila]	98.8	_	_	_	_	_	_	_	_
PROKKA_00330	136	PNC93356.1	hypothetical protein CXT91_03070 [Akkermansia muciniphila]	100	_	_	_	_	_	_	_	_
PROKKA_00331	323	PND04017.1	hypothetical protein CXT95_04390 [Akkermansia muciniphila]	100	sp|P35150|DACB_BACSU	D-alanyl-D-alanine carboxypeptidase DacB OS=Bacillus subtilis (strain 168) OX=224308 GN=dacB PE=1 SV=1	28.6	_	COG1686	M	_	_
PROKKA_00332	359	PND11165.1	6-phosphofructokinase [Akkermansia muciniphila]	100	sp|B8GAA4|PFKA_CHLAD	ATP-dependent 6-phosphofructokinase OS=Chloroflexus aggregans (strain MD-66 / DSM 9485) OX=326427 GN=pfkA PE=3 SV=1	51	_	COG0205	G	K21071	pfk, pfp
PROKKA_00333	316	PND04015.1	hypothetical protein CXT95_04380 [Akkermansia muciniphila]	99.4	_	_	_	_	COG3152	L	_	_
PROKKA_00334	90	_	_	_	_	_	_	_	_	_	_	_
PROKKA_00335	270	PNC93352.1	zinc transporter ZupT [Akkermansia muciniphila]	100	sp|B2UL32|ZUPT_AKKM8	Zinc transporter ZupT OS=Akkermansia muciniphila (strain ATCC BAA-835 / Muc) OX=349741 GN=zupT PE=3 SV=1	99.6	GO:0000041;GO:0003674;GO:0005215;GO:0005381;GO:0005384;GO:0005385;GO:0005575;GO:0005623;GO:0005886;GO:0006810;GO:0006811;GO:0006812;GO:0006824;GO:0006826;GO:0006828;GO:0006829;GO:0008150;GO:0008324;GO:0015075;GO:0015086;GO:0015087;GO:0015093;GO:0015318;GO:0015684;GO:0015691;GO:0016020;GO:0022857;GO:0022890;GO:0030001;GO:0034220;GO:0034755;GO:0044464;GO:0046873;GO:0046915;GO:0051179;GO:0051234;GO:…	COG0428	P	K07238	TC.ZIP, zupT, ZRT3, ZIP2
PROKKA_00336	339	BBP48833.1	hypothetical protein AKMU_15790 [Akkermansia muciniphila]	100	sp|Q9Z6Y0|DSBH_CHLPN	Disulfide bond reductase DsbH OS=Chlamydia pneumoniae OX=83558 GN=dsbH PE=1 SV=1	35.7	GO:0003674;GO:0003824;GO:0004791;GO:0005575;GO:0005622;GO:0005623;GO:0005737;GO:0005829;GO:0006950;GO:0006979;GO:0008150;GO:0008152;GO:0009636;GO:0009987;GO:0015035;GO:0015036;GO:0016209;GO:0016491;GO:0016651;GO:0016667;GO:0016668;GO:0016671;GO:0019725;GO:0033554;GO:0034599;GO:0042221;GO:0042592;GO:0044424;GO:0044444;GO:0044464;GO:0045454;GO:0047134;GO:0050789;GO:0050794;GO:0050896;GO:0051716;GO:…	COG0526	CO	_	_
PROKKA_00337	334	OLA87796.1	hypothetical protein BHW66_12385 [Akkermansia sp. 54_46]	99.7	_	_	_	_	_	_	_	_
PROKKA_00338	153	QAA36859.1	hypothetical protein C1I88_08125 [Akkermansia muciniphila]	91.5	_	_	_	_	_	_	_	_
PROKKA_00339	424	QBH16913.1	valine--pyruvate transaminase [Akkermansia muciniphila]	99.8	sp|P09053|AVTA_ECOLI	Valine--pyruvate aminotransferase OS=Escherichia coli (strain K12) OX=83333 GN=avtA PE=1 SV=3	41.4	GO:0003674;GO:0003824;GO:0005575;GO:0005622;GO:0005623;GO:0005737;GO:0005829;GO:0006082;GO:0006520;GO:0006522;GO:0006523;GO:0006807;GO:0008150;GO:0008152;GO:0008483;GO:0008652;GO:0009042;GO:0009058;GO:0009078;GO:0009079;GO:0009987;GO:0016053;GO:0016740;GO:0016769;GO:0019752;GO:0030632;GO:0043436;GO:0044237;GO:0044238;GO:0044249;GO:0044281;GO:0044283;GO:0044424;GO:0044444;GO:0044464;GO:0046144;GO:…	COG3977	E	K00835	avtA
PROKKA_00340	291	QBH16914.1	YicC family protein [Akkermansia muciniphila]	100	sp|O34441|YLOC_BACSU	UPF0701 protein YloC OS=Bacillus subtilis (strain 168) OX=224308 GN=yloC PE=3 SV=1	35.7	GO:0000175;GO:0003674;GO:0003824;GO:0004518;GO:0004527;GO:0004532;GO:0004540;GO:0005575;GO:0005622;GO:0005623;GO:0005737;GO:0005829;GO:0006139;GO:0006401;GO:0006725;GO:0006807;GO:0008150;GO:0008152;GO:0008408;GO:0009022;GO:0009056;GO:0009057;GO:0009987;GO:0016070;GO:0016072;GO:0016075;GO:0016740;GO:0016772;GO:0016779;GO:0016787;GO:0016788;GO:0016796;GO:0016896;GO:0019439;GO:0034641;GO:0034655;GO:…	COG1561	S	_	_
PROKKA_00341	200	KAA3328422.1	guanylate kinase [Akkermansia muciniphila]	100	sp|Q8XJK8|KGUA_CLOPE	Guanylate kinase OS=Clostridium perfringens (strain 13 / Type A) OX=195102 GN=gmk PE=3 SV=3	39.7	GO:0003674;GO:0003824;GO:0004385;GO:0005488;GO:0005515;GO:0005575;GO:0005622;GO:0005623;GO:0005737;GO:0005829;GO:0006139;GO:0006163;GO:0006725;GO:0006753;GO:0006793;GO:0006796;GO:0006807;GO:0008150;GO:0008152;GO:0009058;GO:0009116;GO:0009117;GO:0009119;GO:0009123;GO:0009126;GO:0009132;GO:0009135;GO:0009150;GO:0009161;GO:0009165;GO:0009167;GO:0009179;GO:0009185;GO:0009259;GO:0009987;GO:0015949;GO:…	COG0194	F	K00942	E2.7.4.8, gmk
PROKKA_00342	624	AYR30763.1	SLC13 family permease [Akkermansia muciniphila]	100	sp|P72958|Y640_SYNY3	Uncharacterized transporter sll0640 OS=Synechocystis sp. (strain PCC 6803 / Kazusa) OX=1111708 GN=sll0640 PE=3 SV=1	32.7	_	COG0471|COG0569|COG3273	P	_	_
PROKKA_00343	281	PNC83502.1	tRNA glutamyl-Q(34) synthetase GluQRS [Akkermansia muciniphila]	99.6	sp|O68142|GLUQ_RHOCB	Glutamyl-Q tRNA(Asp) synthetase OS=Rhodobacter capsulatus (strain ATCC BAA-309 / NBRC 16581 / SB1003) OX=272942 GN=gluQ PE=3 SV=2	49.1	_	COG0008	J	K01894	gluQ
PROKKA_00344	183	BBP48841.1	hypothetical protein AKMU_15870 [Akkermansia muciniphila]	99.4	_	_	_	_	_	_	_	_
PROKKA_00345	143	AYR28920.1	hypothetical protein CUB89_10345 [Akkermansia muciniphila]	100	_	_	_	_	_	_	_	_
PROKKA_00346	308	PND16048.1	1,4-dihydroxy-2-naphthoate octaprenyltransferase [Akkermansia muciniphila]	100	sp|P44739|MENA_HAEIN	1,4-dihydroxy-2-naphthoate octaprenyltransferase OS=Haemophilus influenzae (strain ATCC 51907 / DSM 11121 / KW20 / Rd) OX=71421 GN=menA PE=3 SV=1	30.1	GO:0000287;GO:0002094;GO:0003674;GO:0003824;GO:0004659;GO:0005488;GO:0005575;GO:0005623;GO:0005886;GO:0006732;GO:0006733;GO:0006743;GO:0006744;GO:0006766;GO:0006775;GO:0008150;GO:0008152;GO:0009058;GO:0009108;GO:0009110;GO:0009233;GO:0009234;GO:0009987;GO:0016020;GO:0016740;GO:0016765;GO:0032194;GO:0042180;GO:0042181;GO:0042362;GO:0042371;GO:0042373;GO:0043167;GO:0043169;GO:0044237;GO:0044249;GO:…	COG1575	H	K02548	menA
PROKKA_00347	235	AYR33545.1	type I 3-dehydroquinate dehydratase [Akkermansia muciniphila]	100	sp|C5A786|AROD_THEGJ	3-dehydroquinate dehydratase OS=Thermococcus gammatolerans (strain DSM 15229 / JCM 11827 / EJ3) OX=593117 GN=aroD PE=3 SV=1	35.9	GO:0000166;GO:0003674;GO:0003824;GO:0003855;GO:0004764;GO:0005488;GO:0005515;GO:0005575;GO:0005622;GO:0005623;GO:0005737;GO:0005829;GO:0006082;GO:0006725;GO:0008150;GO:0008152;GO:0009058;GO:0009423;GO:0009712;GO:0009713;GO:0009987;GO:0016053;GO:0016491;GO:0016614;GO:0016616;GO:0016829;GO:0016835;GO:0016836;GO:0017144;GO:0018958;GO:0019438;GO:0019632;GO:0019752;GO:0032787;GO:0036094;GO:0042537;GO:…	COG0710	E	_	_
PROKKA_00348	264	WP_143369157.1	hypothetical protein [Akkermansia muciniphila]	99.6	_	_	_	_	_	_	_	_
PROKKA_00349	306	BBP48846.1	hypothetical protein AKMU_15920 [Akkermansia muciniphila]	100	_	_	_	_	_	_	_	_
PROKKA_00350	229	PNC93338.1	hypothetical protein CXT91_02975 [Akkermansia muciniphila]	100	sp|Q5HGP4|POLOX_STAAC	Polyphenol oxidase OS=Staphylococcus aureus (strain COL) OX=93062 GN=SACOL1200 PE=3 SV=1	31.6	GO:0003674;GO:0003824;GO:0005488;GO:0005507;GO:0005515;GO:0005575;GO:0005618;GO:0005623;GO:0008150;GO:0008152;GO:0016491;GO:0016679;GO:0016682;GO:0030312;GO:0042802;GO:0042803;GO:0043167;GO:0043169;GO:0044464;GO:0046872;GO:0046914;GO:0046983;GO:0055114;GO:0071944	COG1496	S	K05810	yfiH
PROKKA_00351	243	PNC98290.1	hypothetical protein CXT90_10935 [Akkermansia muciniphila]	99.6	_	_	_	_	COG3026	T	_	_
PROKKA_00352	320	PNC93336.1	polysaccharide deacetylase family protein [Akkermansia muciniphila]	99.7	sp|Q81AF4|PGDA3_BACCR	Peptidoglycan-N-acetylglucosamine deacetylase BC_3618 OS=Bacillus cereus (strain ATCC 14579 / DSM 31 / JCM 2152 / NBRC 15305 / NCIMB 9373 / NRRL B-3711) OX=226900 GN=BC_3618 PE=1 SV=1	42.7	GO:0005575;GO:0016020	COG0726	G	K22278	pdgA
PROKKA_00353	793	PNC97223.1	hypothetical protein CXT94_02695 [Akkermansia muciniphila]	99.9	sp|Q5SKE6|SECDF_THET8	Protein translocase subunit SecDF OS=Thermus thermophilus (strain HB8 / ATCC 27634 / DSM 579) OX=300852 GN=secDF PE=1 SV=1	27.9	GO:0005575;GO:0005618;GO:0005623;GO:0005886;GO:0005887;GO:0006810;GO:0008104;GO:0008150;GO:0015031;GO:0015833;GO:0016020;GO:0016021;GO:0030312;GO:0031224;GO:0031226;GO:0033036;GO:0042886;GO:0044425;GO:0044459;GO:0044464;GO:0045184;GO:0051179;GO:0051234;GO:0071702;GO:0071705;GO:0071944	COG0341|COG0342	U	K12257	secDF
PROKKA_00354	378	ASB36133.1	hypothetical protein ADH72_10850 [Akkermansia muciniphila]	99.1	_	_	_	_	_	_	_	_
PROKKA_00355	371	PND00958.1	prepilin peptidase [Akkermansia muciniphila]	99.7	sp|P33566|LEP4_NEIGO	Type 4 prepilin-like proteins leader peptide-processing enzyme OS=Neisseria gonorrhoeae OX=485 GN=pilD PE=3 SV=2	35.6	_	COG1989	NOU	K02654	pilD, pppA
PROKKA_00356	374	PND15146.1	TIGR00730 family Rossman fold protein [Akkermansia muciniphila]	100	sp|Q0JBP5|LOGL6_ORYSJ	Probable cytokinin riboside 5'-monophosphate phosphoribohydrolase LOGL6 OS=Oryza sativa subsp. japonica OX=39947 GN=LOGL6 PE=2 SV=1	24.5	_	COG1611	S	_	_
PROKKA_00357	374	ASB36136.1	DNA-directed RNA polymerase subunit alpha [Akkermansia muciniphila]	100	sp|Q3A6M0|RPOA_PELCD	DNA-directed RNA polymerase subunit alpha OS=Pelobacter carbinolicus (strain DSM 2380 / NBRC 103641 / GraBd1) OX=338963 GN=rpoA PE=3 SV=1	51.6	GO:0003674;GO:0003824;GO:0003899;GO:0005488;GO:0005575;GO:0005622;GO:0005623;GO:0005737;GO:0005829;GO:0006139;GO:0006351;GO:0006354;GO:0006725;GO:0006807;GO:0008150;GO:0008152;GO:0008270;GO:0009058;GO:0009059;GO:0009987;GO:0010467;GO:0016070;GO:0016740;GO:0016772;GO:0016779;GO:0018130;GO:0019438;GO:0032774;GO:0034062;GO:0034641;GO:0034645;GO:0034654;GO:0043167;GO:0043169;GO:0043170;GO:0044237;GO:…	COG0202	K	K03040	rpoA
PROKKA_00358	136	ACD05327.1	ribosomal protein L17 [Akkermansia muciniphila ATCC BAA-835]	100	sp|B2UL54|RL17_AKKM8	50S ribosomal protein L17 OS=Akkermansia muciniphila (strain ATCC BAA-835 / Muc) OX=349741 GN=rplQ PE=3 SV=1	100	GO:0000027;GO:0003674;GO:0003735;GO:0005198;GO:0005575;GO:0005618;GO:0005622;GO:0005623;GO:0005737;GO:0005829;GO:0005840;GO:0005886;GO:0006412;GO:0006518;GO:0006807;GO:0006996;GO:0008150;GO:0008152;GO:0009058;GO:0009059;GO:0009987;GO:0010467;GO:0015934;GO:0016020;GO:0016043;GO:0019538;GO:0022607;GO:0022613;GO:0022618;GO:0022625;GO:0022626;GO:0030312;GO:0032991;GO:0034622;GO:0034641;GO:0034645;GO:…	COG0203	J	K02879	RP-L17, MRPL17, rplQ
PROKKA_00359	308	PNC54273.1	[acyl-carrier-protein] S-malonyltransferase [Akkermansia muciniphila]	100	sp|P71019|FABD_BACSU	Malonyl CoA-acyl carrier protein transacylase OS=Bacillus subtilis (strain 168) OX=224308 GN=fabD PE=3 SV=2	41.6	_	COG0331	I	K00645	fabD, MCAT, MCT1
PROKKA_00360	65	ACD05329.1	hypothetical protein Amuc_1508 [Akkermansia muciniphila ATCC BAA-835]	100	_	_	_	_	_	_	_	_
PROKKA_00361	231	QAA36882.1	haloacid dehalogenase [Akkermansia muciniphila]	100	sp|P54607|YHCW_BACSU	Putative phosphatase YhcW OS=Bacillus subtilis (strain 168) OX=224308 GN=yhcW PE=3 SV=1	37.6	GO:0003674;GO:0003824;GO:0003850;GO:0004346;GO:0006793;GO:0006796;GO:0008150;GO:0008152;GO:0009987;GO:0016311;GO:0016787;GO:0016788;GO:0016791;GO:0019203;GO:0042578;GO:0044237;GO:0050308;GO:0050309	COG0637	S	K01091	gph
PROKKA_00362	464	PNC97214.1	YjgP/YjgQ family permease [Akkermansia muciniphila]	100	_	_	_	GO:0005575;GO:0005623;GO:0005886;GO:0006810;GO:0006869;GO:0008150;GO:0010876;GO:0015920;GO:0016020;GO:0016021;GO:0031224;GO:0032991;GO:0033036;GO:0043190;GO:0044425;GO:0044459;GO:0044464;GO:0051179;GO:0051234;GO:0071702;GO:0071944;GO:0098533;GO:0098796;GO:0098797;GO:1901264;GO:1902494;GO:1902495;GO:1904949;GO:1990351	COG0795	S	K11720	lptG
PROKKA_00363	370	AYR33528.1	alpha/beta hydrolase [Akkermansia muciniphila]	99.7	_	_	_	_	COG1506	E	_	_
PROKKA_00364	478	PND03986.1	hypothetical protein CXT95_04230 [Akkermansia muciniphila]	98.5	_	_	_	_	COG2885	M	_	_
PROKKA_00365	288	PND00948.1	hypothetical protein CXT87_04060 [Akkermansia muciniphila]	99.3	_	_	_	_	COG0561	S	_	_
PROKKA_00366	660	PND16069.1	hypothetical protein CXT96_03840 [Akkermansia muciniphila]	100	sp|Q6P6V7|TCAF3_RAT	TRPM8 channel-associated factor 3 OS=Rattus norvegicus OX=10116 GN=Tcaf3 PE=2 SV=1	31.8	_	COG3064	M	_	_
PROKKA_00367	416	PND08281.1	hypothetical protein CXT88_01730 [Akkermansia muciniphila]	99.5	_	_	_	_	COG0477|COG2814	EGP	_	_
PROKKA_00368	545	PNC96199.1	hypothetical protein CXT89_01640 [Akkermansia muciniphila]	100	_	_	_	_	COG2202|COG2208	KT	K07315	rsbU_P
PROKKA_00369	228	AYR33522.1	sigma-70 family RNA polymerase sigma factor [Akkermansia muciniphila]	100	_	_	_	_	COG1595	K	_	_
PROKKA_00370	336	PNC93317.1	hypothetical protein CXT91_02870 [Akkermansia muciniphila]	99.4	_	_	_	_	COG3568	S	_	_
PROKKA_00371	1078	BBP48867.1	helicase [Akkermansia muciniphila]	99.9	sp|P54509|YQHH_BACSU	Uncharacterized ATP-dependent helicase YqhH OS=Bacillus subtilis (strain 168) OX=224308 GN=yqhH PE=3 SV=1	30.9	_	COG0553	L	_	_
PROKKA_00372	200	BBP48868.1	hypothetical protein AKMU_16140 [Akkermansia muciniphila]	100	_	_	_	_	_	_	_	_
PROKKA_00373	632	BBP48869.1	DNA methylase N-4 [Akkermansia muciniphila]	100	sp|P08763|T3MO_BPP1	Type III restriction-modification system EcoPI enzyme mod OS=Escherichia phage P1 OX=10678 GN=MOD PE=1 SV=1	31	_	COG2189	L	K07316	mod
PROKKA_00374	1008	BBP48870.1	DEAD/DEAH box helicase [Akkermansia muciniphila]	99.9	sp|P08764|T3RE_BPP1	Type III restriction-modification system EcoPI enzyme res OS=Escherichia phage P1 OX=10678 GN=res PE=3 SV=1	26	_	COG3587	L	K01156	res
PROKKA_00375	248	AYR33516.1	prepilin-type N-terminal cleavage/methylation domain-containing protein [Akkermansia muciniphila]	95.2	_	_	_	_	COG4970	NU	_	_
PROKKA_00376	266	CDB54432.1	putative uncharacterized protein [Akkermansia muciniphila CAG:154]	100	_	_	_	_	_	_	_	_
PROKKA_00377	356	QAA36896.1	hypothetical protein C1I88_08315 [Akkermansia muciniphila]	99.7	_	_	_	_	COG4966	NU	_	_
PROKKA_00378	246	PND00939.1	hypothetical protein CXT87_04015 [Akkermansia muciniphila]	100	_	_	_	GO:0003674;GO:0003824;GO:0006082;GO:0006464;GO:0006629;GO:0006631;GO:0006633;GO:0006732;GO:0006790;GO:0006807;GO:0008150;GO:0008152;GO:0008610;GO:0009058;GO:0009106;GO:0009107;GO:0009108;GO:0009249;GO:0009987;GO:0010467;GO:0016053;GO:0016415;GO:0016740;GO:0016746;GO:0016747;GO:0018065;GO:0018130;GO:0018193;GO:0018205;GO:0019538;GO:0019752;GO:0032787;GO:0036211;GO:0043170;GO:0043412;GO:0043436;GO:…	COG0095	H	_	_
PROKKA_00379	329	PNC84837.1	L-glyceraldehyde 3-phosphate reductase [Akkermansia muciniphila]	99.4	sp|Q8X529|GPR_ECO57	L-glyceraldehyde 3-phosphate reductase OS=Escherichia coli O157:H7 OX=83334 GN=gpr PE=3 SV=1	54.4	_	COG0667	C	K19265	gpr
PROKKA_00380	742	BBP48876.1	putative K(+)-stimulated pyrophosphate-energized sodium pump [Akkermansia muciniphila]	100	sp|Q8A294|HPPA_BACTN	Putative K(+)-stimulated pyrophosphate-energized sodium pump OS=Bacteroides thetaiotaomicron (strain ATCC 29148 / DSM 2079 / NCTC 10582 / E50 / VPI-5482) OX=226186 GN=hppA PE=3 SV=1	66.4	_	COG3808	C	K15987	hppA
PROKKA_00381	344	PND11206.1	hypothetical protein CXT85_01020 [Akkermansia muciniphila]	100	_	_	_	_	_	_	_	_
PROKKA_00382	305	PNC96212.1	hypothetical protein CXT89_01710 [Akkermansia muciniphila]	100	_	_	_	_	_	_	_	_
PROKKA_00383	201	CDB54425.1	unknown [Akkermansia muciniphila CAG:154]	72.1	_	_	_	_	_	_	_	_
PROKKA_00384	463	BBP48880.1	anthranilate synthase component I [Akkermansia muciniphila]	100	sp|Q08653|TRPE_THEMA	Anthranilate synthase component 1 OS=Thermotoga maritima (strain ATCC 43589 / MSB8 / DSM 3109 / JCM 10099) OX=243274 GN=trpE PE=3 SV=2	41.4	GO:0000162;GO:0003674;GO:0003824;GO:0004049;GO:0005575;GO:0005622;GO:0005623;GO:0005737;GO:0005950;GO:0006082;GO:0006520;GO:0006568;GO:0006576;GO:0006586;GO:0006725;GO:0006807;GO:0008150;GO:0008152;GO:0008652;GO:0009058;GO:0009072;GO:0009073;GO:0009308;GO:0009309;GO:0009987;GO:0016053;GO:0016829;GO:0016830;GO:0016833;GO:0018130;GO:0019438;GO:0019752;GO:0032991;GO:0034641;GO:0042401;GO:0042430;GO:…	COG0147	EH	K01657	trpE
PROKKA_00385	530	BBP48881.1	hypothetical protein AKMU_16270 [Akkermansia muciniphila]	100	sp|B8DM45|TRPD_DESVM	Anthranilate phosphoribosyltransferase OS=Desulfovibrio vulgaris (strain Miyazaki F / DSM 19637) OX=883 GN=trpD PE=3 SV=1	64.9	GO:0000162;GO:0003674;GO:0003824;GO:0003921;GO:0003922;GO:0004048;GO:0004049;GO:0004425;GO:0005575;GO:0005576;GO:0005622;GO:0005623;GO:0005737;GO:0005886;GO:0005950;GO:0006082;GO:0006139;GO:0006163;GO:0006164;GO:0006177;GO:0006520;GO:0006568;GO:0006576;GO:0006586;GO:0006725;GO:0006753;GO:0006793;GO:0006796;GO:0006807;GO:0008150;GO:0008152;GO:0008652;GO:0009058;GO:0009072;GO:0009073;GO:0009116;GO:…	COG0512|COG0547	E	K13497	trpGD
PROKKA_00386	261	PNC93305.1	indole-3-glycerol phosphate synthase [Akkermansia muciniphila]	99.2	sp|A9AJ43|TRPC_BURM1	Indole-3-glycerol phosphate synthase OS=Burkholderia multivorans (strain ATCC 17616 / 249) OX=395019 GN=trpC PE=3 SV=1	36.3	GO:0000162;GO:0000287;GO:0003674;GO:0003824;GO:0004425;GO:0005488;GO:0005575;GO:0005618;GO:0005623;GO:0005886;GO:0006082;GO:0006520;GO:0006568;GO:0006576;GO:0006586;GO:0006725;GO:0006793;GO:0006796;GO:0006807;GO:0008150;GO:0008152;GO:0008652;GO:0009058;GO:0009072;GO:0009073;GO:0009308;GO:0009309;GO:0009987;GO:0016020;GO:0016053;GO:0016829;GO:0016830;GO:0016831;GO:0018130;GO:0019438;GO:0019637;GO:…	COG0134	E	_	_
PROKKA_00387	215	PNC93304.1	phosphoribosylanthranilate isomerase [Akkermansia muciniphila]	99.5	sp|B8J162|TRPF_DESDA	N-(5'-phosphoribosyl)anthranilate isomerase OS=Desulfovibrio desulfuricans (strain ATCC 27774 / DSM 6949) OX=525146 GN=trpF PE=3 SV=1	58.7	_	COG0135	E	K01817	trpF
PROKKA_00388	390	PND03290.1	tryptophan synthase subunit beta [Akkermansia muciniphila]	99.7	sp|O28672|TRPB1_ARCFU	Tryptophan synthase beta chain 1 OS=Archaeoglobus fulgidus (strain ATCC 49558 / VC-16 / DSM 4304 / JCM 9628 / NBRC 100126) OX=224325 GN=trpB1 PE=3 SV=1	60.7	GO:0000162;GO:0003674;GO:0003824;GO:0004834;GO:0005488;GO:0005515;GO:0005575;GO:0005622;GO:0005623;GO:0005737;GO:0005829;GO:0006082;GO:0006520;GO:0006568;GO:0006576;GO:0006586;GO:0006725;GO:0006807;GO:0008144;GO:0008150;GO:0008152;GO:0008652;GO:0009058;GO:0009072;GO:0009073;GO:0009308;GO:0009309;GO:0009987;GO:0016053;GO:0016829;GO:0016835;GO:0016836;GO:0018130;GO:0019438;GO:0019752;GO:0019842;GO:…	COG0133	E	K01696	trpB
PROKKA_00389	262	QIA36456.1	tryptophan synthase subunit alpha [Akkermansia muciniphila]	99.2	sp|B8J160|TRPA_DESDA	Tryptophan synthase alpha chain OS=Desulfovibrio desulfuricans (strain ATCC 27774 / DSM 6949) OX=525146 GN=trpA PE=3 SV=1	59.8	_	COG0159	E	K01695	trpA
PROKKA_00390	65	PND16091.1	hypothetical protein CXT96_03960 [Akkermansia muciniphila]	100	_	_	_	_	_	_	_	_
PROKKA_00391	3153	WP_146020757.1	hypothetical protein [Akkermansia muciniphila]	97.1	_	_	_	_	COG2911|COG4625	T	_	_
PROKKA_00392	136	KAA3325409.1	OsmC family protein [Akkermansia muciniphila]	100	_	_	_	_	COG1764	O	_	_
PROKKA_00393	387	PND16094.1	homoserine O-acetyltransferase [Akkermansia muciniphila]	100	sp|A9WKM8|METXA_CHLAA	Homoserine O-acetyltransferase OS=Chloroflexus aurantiacus (strain ATCC 29366 / DSM 635 / J-10-fl) OX=324602 GN=metXA PE=1 SV=1	38.5	GO:0000096;GO:0000097;GO:0003674;GO:0003824;GO:0004414;GO:0006082;GO:0006520;GO:0006555;GO:0006790;GO:0006807;GO:0008150;GO:0008152;GO:0008374;GO:0008652;GO:0009058;GO:0009066;GO:0009067;GO:0009069;GO:0009086;GO:0009092;GO:0009987;GO:0016053;GO:0016407;GO:0016413;GO:0016740;GO:0016746;GO:0016747;GO:0019752;GO:0043436;GO:0044237;GO:0044238;GO:0044249;GO:0044272;GO:0044281;GO:0044283;GO:0046394;GO:…	COG2021	E	K00641	metX
PROKKA_00394	100	CDB56302.1	50S ribosomal protein L36 [Akkermansia muciniphila CAG:154]	99	sp|Q4KA27|RL36_PSEF5	50S ribosomal protein L36 OS=Pseudomonas fluorescens (strain ATCC BAA-477 / NRRL B-23932 / Pf-5) OX=220664 GN=rpmJ PE=3 SV=1	67.3	GO:0003674;GO:0003735;GO:0005198;GO:0005575;GO:0005622;GO:0005623;GO:0005737;GO:0005829;GO:0005840;GO:0006412;GO:0006518;GO:0006807;GO:0008150;GO:0008152;GO:0009058;GO:0009059;GO:0009987;GO:0010467;GO:0015934;GO:0019538;GO:0022625;GO:0022626;GO:0032991;GO:0034641;GO:0034645;GO:0043043;GO:0043170;GO:0043226;GO:0043228;GO:0043229;GO:0043232;GO:0043603;GO:0043604;GO:0044237;GO:0044238;GO:0044249;GO:…	COG0257	J	K02919	RP-L36, MRPL36, rpmJ
PROKKA_00395	641	BBP48890.1	hypothetical protein AKMU_16360 [Akkermansia muciniphila]	99.4	_	_	_	_	COG0859|COG1560	M	K02517	lpxL, htrB
PROKKA_00396	259	PND08304.1	pyruvate formate-lyase 1-activating enzyme [Akkermansia muciniphila]	100	sp|P0A9N7|PFLA_SHIFL	Pyruvate formate-lyase 1-activating enzyme OS=Shigella flexneri OX=623 GN=pflA PE=3 SV=2	44.2	GO:0003674;GO:0003824;GO:0005488;GO:0005575;GO:0005622;GO:0005623;GO:0005737;GO:0005829;GO:0006464;GO:0006807;GO:0006950;GO:0006974;GO:0008150;GO:0008152;GO:0009987;GO:0016491;GO:0018307;GO:0019538;GO:0033554;GO:0036211;GO:0043170;GO:0043364;GO:0043365;GO:0043412;GO:0044237;GO:0044238;GO:0044260;GO:0044267;GO:0044424;GO:0044444;GO:0044464;GO:0048037;GO:0050896;GO:0051536;GO:0051539;GO:0051540;GO:…	COG1180	C	K04069	pflA, pflC, pflE
PROKKA_00397	755	PND08305.1	formate C-acetyltransferase [Akkermansia muciniphila]	99.7	sp|Q5HKH9|PFLB_STAEQ	Formate acetyltransferase OS=Staphylococcus epidermidis (strain ATCC 35984 / RP62A) OX=176279 GN=pflB PE=3 SV=1	68.1	_	COG1882	C	K00656	E2.3.1.54, pflD
PROKKA_00398	260	PNC97181.1	GDSL family lipase [Akkermansia muciniphila]	100	_	_	_	_	COG2755	E	_	_
PROKKA_00399	262	ASB36177.1	GDSL family lipase [Akkermansia muciniphila]	100	sp|Q15102|PA1B3_HUMAN	Platelet-activating factor acetylhydrolase IB subunit gamma OS=Homo sapiens OX=9606 GN=PAFAH1B3 PE=1 SV=1	31.4	_	COG2755	E	_	_
PROKKA_00400	595	PND16100.1	exo-alpha-sialidase [Akkermansia muciniphila]	100	_	_	_	_	COG4409	EG	_	_
PROKKA_00401	453	ASB36179.1	hypothetical protein ADH72_11095 [Akkermansia muciniphila]	99.8	_	_	_	_	COG0666	G	_	_
PROKKA_00402	216	MRN12403.1	HAD family hydrolase [Akkermansia muciniphila]	98.1	_	_	_	_	COG0561	Q	_	_
PROKKA_00403	99	PNC97495.1	HAD family hydrolase [Akkermansia muciniphila]	98.9	sp|P75809|YBJI_ECOLI	5-amino-6-(5-phospho-D-ribitylamino)uracil phosphatase YbjI OS=Escherichia coli (strain K12) OX=83333 GN=ybjI PE=1 SV=3	41	_	COG0561	Q	_	_
PROKKA_00404	60	KAA4230892.1	hypothetical protein F3D15_22980 [Bacteroides ovatus]	98.3	_	_	_	_	_	_	_	_
PROKKA_00405	126	ASB36181.1	NADH-quinone oxidoreductase subunit I [Akkermansia muciniphila]	100	sp|Q02CU2|NUOA_SOLUE	NADH-quinone oxidoreductase subunit A OS=Solibacter usitatus (strain Ellin6076) OX=234267 GN=nuoA PE=3 SV=1	42.9	_	COG0838	C	K00330	nuoA
PROKKA_00406	386	ASB36182.1	MFS transporter [Akkermansia muciniphila]	99.7	sp|Q7CH99|Y1221_YERPE	Uncharacterized MFS-type transporter YPO1221/y2967/YP_0917 OS=Yersinia pestis OX=632 GN=YPO1221 PE=3 SV=1	33.7	_	COG0738	G	_	_
PROKKA_00407	470	PND16106.1	hypothetical protein CXT96_04045 [Akkermansia muciniphila]	99.6	_	_	_	GO:0000150;GO:0003674;GO:0003824;GO:0005575;GO:0005622;GO:0005623;GO:0006139;GO:0006259;GO:0006276;GO:0006310;GO:0006725;GO:0006807;GO:0008150;GO:0008152;GO:0008907;GO:0009009;GO:0009037;GO:0009314;GO:0009628;GO:0009987;GO:0015074;GO:0032991;GO:0034641;GO:0043170;GO:0044237;GO:0044238;GO:0044260;GO:0044424;GO:0044464;GO:0046483;GO:0048476;GO:0050896;GO:0071139;GO:0071704;GO:0090304;GO:0140097;GO:…	COG4974	L	_	_
PROKKA_00408	387	BBP48901.1	hypothetical protein AKMU_16470 [Akkermansia muciniphila]	95.1	_	_	_	_	_	_	_	_
PROKKA_00409	106	PNC89735.1	transcriptional regulator [Akkermansia muciniphila]	100	_	_	_	_	COG1396	K	_	_
PROKKA_00410	422	QAT92067.1	type II toxin-antitoxin system HipA family toxin [Akkermansia muciniphila]	97.6	_	_	_	_	COG3550	S	K07154	hipA
PROKKA_00411	225	PNC98344.1	HNH endonuclease [Akkermansia muciniphila]	98.7	sp|P24200|MCRA_ECOLI	5-methylcytosine-specific restriction enzyme A OS=Escherichia coli (strain K12) OX=83333 GN=mcrA PE=1 SV=2	50.5	GO:0000166;GO:0003674;GO:0003676;GO:0003677;GO:0005488;GO:0008327;GO:0036094;GO:0043565;GO:0097159;GO:1901265;GO:1901363	COG1403	L	K07451	mcrA
PROKKA_00412	43	KZA05608.1	hypothetical protein HMPREF1326_00783 [Akkermansia sp. KLE1605]	97.7	_	_	_	_	_	_	_	_
PROKKA_00413	160	MSD68598.1	hypothetical protein [Escherichia coli]	90	_	_	_	_	_	_	_	_
PROKKA_00414	52	MSD68597.1	hypothetical protein [Escherichia coli]	94.2	_	_	_	_	_	_	_	_
PROKKA_00415	110	RYT97246.1	hypothetical protein EAJ17_08525 [Akkermansia sp. aa_0143]	93.6	_	_	_	_	_	_	_	_
PROKKA_00416	285	PNC17708.1	hypothetical protein CXU22_08145 [Akkermansia muciniphila]	94.4	sp|P77206|YAFZ_ECOLI	UPF0380 protein YafZ OS=Escherichia coli (strain K12) OX=83333 GN=yafZ PE=3 SV=2	34	_	_	_	_	_
PROKKA_00417	358	RJX32048.1	arsenical-resistance protein [Oxalobacter sp.]	69.7	sp|P45946|ARSB_BACSU	Arsenite resistance protein ArsB OS=Bacillus subtilis (strain 168) OX=224308 GN=arsB PE=3 SV=2	62	_	COG0798	P	K03325	ACR3, arsB
PROKKA_00418	141	OCA03526.1	arsenate reductase [Akkermansia glycaniphila]	65.6	sp|A4INR2|ARSC_GEOTN	Arsenate reductase OS=Geobacillus thermodenitrificans (strain NG80-2) OX=420246 GN=arsC PE=3 SV=1	44.4	GO:0003674;GO:0003824;GO:0008150;GO:0008152;GO:0008794;GO:0016491;GO:0030611;GO:0030613;GO:0030614;GO:0042221;GO:0046685;GO:0050896;GO:0055114	COG0394	T	K03741	arsC
PROKKA_00419	300	RHR64380.1	permease [Alistipes sp. AF17-16]	70.3	_	_	_	_	COG0701	P	K07089	K07089
PROKKA_00420	324	PNC62668.1	permease [Akkermansia muciniphila]	95.4	_	_	_	_	COG0701	P	K07089	K07089
PROKKA_00421	229	PNC62669.1	cytochrome C biogenesis protein [Akkermansia muciniphila]	97.4	_	_	_	_	COG0785	O	_	_
PROKKA_00422	277	PNC62670.1	hypothetical protein CXU07_05380 [Akkermansia muciniphila]	95.7	_	_	_	_	COG0526	CO	_	_
PROKKA_00423	108	PNC62671.1	ArsR family transcriptional regulator [Akkermansia muciniphila]	99.1	sp|Q87AD5|BIGR_XYLFT	Biofilm growth-associated repressor OS=Xylella fastidiosa (strain Temecula1 / ATCC 700964) OX=183190 GN=bigR PE=3 SV=1	37.3	_	COG0640	K	_	_
PROKKA_00424	271	QBH16977.1	PD-(D/E)XK nuclease family protein [Akkermansia muciniphila]	91.1	_	_	_	_	COG2887	L	_	_
PROKKA_00425	209	KZA05620.1	hypothetical protein HMPREF1326_00795 [Akkermansia sp. KLE1605]	84.7	_	_	_	_	_	_	_	_
PROKKA_00426	184	PNC89561.1	hypothetical protein CXU03_05170 [Akkermansia muciniphila]	60.8	_	_	_	_	_	_	_	_
PROKKA_00427	163	CDB55163.1	unknown [Akkermansia muciniphila CAG:154]	84.4	_	_	_	_	_	_	_	_
PROKKA_00428	90	CDB55164.1	helix-turn-helix domain protein [Akkermansia muciniphila CAG:154]	94.4	_	_	_	_	COG1396	K	_	_
PROKKA_00429	476	HAE1092426.1	SAM-dependent methyltransferase [Salmonella enterica subsp. enterica serovar Montevideo]	66.7	sp|P33563|MTBB_BACIU	Modification methylase BsuBI OS=Bacillus subtilis OX=1423 GN=hsdBM PE=3 SV=1	52.7	_	COG0827	L	K07317	K07317
PROKKA_00430	316	EDW7999762.1	restriction endonuclease [Salmonella enterica subsp. enterica serovar Mbandaka]	79.7	sp|P33562|T2BB_BACIU	Type-2 restriction enzyme BsuBI OS=Bacillus subtilis OX=1423 GN=hsdBR PE=3 SV=1	70	_	COG0827	L	_	_
PROKKA_00431	1274	TBX43957.1	hypothetical protein E0M44_22110 [Bacillus toyonensis]	26.9	_	_	_	_	_	_	_	_
PROKKA_00432	263	BBP48965.1	hypothetical protein AKMU_17110 [Akkermansia muciniphila]	83.3	_	_	_	_	COG4245	S	_	_
PROKKA_00433	407	PNC32979.1	hypothetical protein CXU12_10235 [Akkermansia muciniphila]	84.5	_	_	_	_	COG4248	NU	_	_
PROKKA_00435	92	BBP48967.1	hypothetical protein AKMU_17130 [Akkermansia muciniphila]	100	_	_	_	_	_	_	_	_
PROKKA_00436	126	PND16135.1	hypothetical protein CXT96_04200 [Akkermansia muciniphila]	100	_	_	_	_	_	_	_	_
PROKKA_00437	715	PND16136.1	excinuclease ABC subunit B [Akkermansia muciniphila]	99.9	sp|Q5KVB5|UVRB_GEOKA	UvrABC system protein B OS=Geobacillus kaustophilus (strain HTA426) OX=235909 GN=uvrB PE=3 SV=1	54	GO:0002682;GO:0002684;GO:0003674;GO:0005488;GO:0005515;GO:0005575;GO:0005622;GO:0005623;GO:0005737;GO:0005886;GO:0006950;GO:0008150;GO:0009314;GO:0009380;GO:0009605;GO:0009607;GO:0009628;GO:0016020;GO:0032991;GO:0035821;GO:0042802;GO:0043207;GO:0044003;GO:0044403;GO:0044419;GO:0044424;GO:0044464;GO:0048518;GO:0048583;GO:0048584;GO:0050776;GO:0050778;GO:0050789;GO:0050896;GO:0051409;GO:0051701;GO:…	COG0556	L	K03702	uvrB
PROKKA_00438	69	HBN16501.1	50S ribosomal protein L35 [Akkermansia sp.]	100	sp|Q30Y13|RL35_DESAG	50S ribosomal protein L35 OS=Desulfovibrio alaskensis (strain G20) OX=207559 GN=rpmI PE=3 SV=1	62.3	GO:0003674;GO:0003735;GO:0005198;GO:0005575;GO:0005622;GO:0005623;GO:0005737;GO:0005829;GO:0005840;GO:0015934;GO:0022625;GO:0022626;GO:0032991;GO:0043226;GO:0043228;GO:0043229;GO:0043232;GO:0044391;GO:0044422;GO:0044424;GO:0044444;GO:0044445;GO:0044446;GO:0044464;GO:1990904	COG0291	J	K02916	RP-L35, MRPL35, rpmI
PROKKA_00439	127	ASB36188.1	50S ribosomal protein L20 [Akkermansia muciniphila]	100	sp|B2ULJ1|RL20_AKKM8	50S ribosomal protein L20 OS=Akkermansia muciniphila (strain ATCC BAA-835 / Muc) OX=349741 GN=rplT PE=3 SV=1	99.2	GO:0000027;GO:0000900;GO:0003674;GO:0003676;GO:0003723;GO:0003729;GO:0003735;GO:0005198;GO:0005488;GO:0005575;GO:0005622;GO:0005623;GO:0005737;GO:0005829;GO:0005840;GO:0005886;GO:0006355;GO:0006412;GO:0006417;GO:0006518;GO:0006807;GO:0006996;GO:0008150;GO:0008152;GO:0009058;GO:0009059;GO:0009889;GO:0009890;GO:0009892;GO:0009987;GO:0010467;GO:0010468;GO:0010556;GO:0010558;GO:0010605;GO:0010608;GO:…	COG0292	J	K02887	RP-L20, MRPL20, rplT
PROKKA_00440	481	PND16139.1	RIP metalloprotease RseP [Akkermansia muciniphila]	100	sp|Q9K1G9|Y183_NEIMB	Putative zinc metalloprotease NMB0183 OS=Neisseria meningitidis serogroup B (strain MC58) OX=122586 GN=NMB0183 PE=3 SV=1	30.1	_	COG0750	M	K11749	rseP
PROKKA_00441	461	BBP48973.1	hypothetical protein AKMU_17190 [Akkermansia muciniphila]	100	_	_	_	_	_	_	_	_
PROKKA_00442	262	PND16141.1	hypothetical protein CXT96_04230 [Akkermansia muciniphila]	99.2	_	_	_	_	_	_	_	_
PROKKA_00443	1054	PNC97169.1	hypothetical protein CXT94_02395 [Akkermansia muciniphila]	99.1	sp|P45157|RECB_HAEIN	RecBCD enzyme subunit RecB OS=Haemophilus influenzae (strain ATCC 51907 / DSM 11121 / KW20 / Rd) OX=71421 GN=recB PE=3 SV=1	21.8	_	COG1074	L	_	_
PROKKA_00444	957	PNC98380.1	hypothetical protein CXT90_11420 [Akkermansia muciniphila]	99.4	_	_	_	_	COG2887|COG3893	L	_	_
PROKKA_00445	305	WP_031931105.1	DMT family transporter [Akkermansia muciniphila]	100	_	_	_	_	COG0697	EG	_	_
PROKKA_00446	2125	ASB36196.1	hypothetical protein ADH72_11190 [Akkermansia muciniphila]	98.5	sp|Q9X079|A2MG_THEMA	Alpha-2-macroglobulin OS=Thermotoga maritima (strain ATCC 43589 / MSB8 / DSM 3109 / JCM 10099) OX=243274 GN=TM_0984 PE=3 SV=1	24.3	_	COG2373	S	K06894	yfhM
PROKKA_00447	395	OLA87696.1	NADH-dependent alcohol dehydrogenase [Akkermansia sp. 54_46]	99.7	sp|O05239|YUGJ_BACSU	Probable NADH-dependent butanol dehydrogenase 1 OS=Bacillus subtilis (strain 168) OX=224308 GN=yugJ PE=3 SV=1	41.5	_	COG1979	C	_	_
PROKKA_00449	188	CDB55864.1	methylated-DNA/protein-cysteine methyltransferase [Akkermansia muciniphila CAG:154]	98.4	sp|Q9ZET8|OGT_MYCPA	Methylated-DNA--protein-cysteine methyltransferase OS=Mycobacterium paratuberculosis (strain ATCC BAA-968 / K-10) OX=262316 GN=ogt PE=3 SV=1	58.4	_	COG0350	L	K00567	ogt, MGMT
PROKKA_00450	150	OLA87694.1	hypothetical protein BHW66_11800 [Akkermansia sp. 54_46]	100	_	_	_	_	_	_	_	_
PROKKA_00451	173	AYR33476.1	hypothetical protein CUC01_10510 [Akkermansia muciniphila]	100	_	_	_	_	_	_	_	_
PROKKA_00452	302	QBH17009.1	hypothetical protein EYB66_06885 [Akkermansia muciniphila]	99.3	_	_	_	_	_	_	_	_
PROKKA_00453	222	OLA87691.1	tRNA (adenosine(37)-N6)-threonylcarbamoyltransferase complex dimerization subunit type 1 TsaB [Akkermansia sp. 54_46]	100	_	_	_	GO:0002949;GO:0003674;GO:0003824;GO:0005488;GO:0005515;GO:0005575;GO:0005618;GO:0005622;GO:0005623;GO:0005737;GO:0005829;GO:0006139;GO:0006396;GO:0006399;GO:0006400;GO:0006508;GO:0006725;GO:0006807;GO:0008033;GO:0008150;GO:0008152;GO:0008233;GO:0008237;GO:0009451;GO:0009987;GO:0010467;GO:0016070;GO:0016787;GO:0019538;GO:0030312;GO:0034470;GO:0034641;GO:0034660;GO:0042802;GO:0043170;GO:0043412;GO:…	COG1214	O	K14742	tsaB
PROKKA_00454	380	AYR33473.1	citrate synthase [Akkermansia muciniphila]	100	sp|P39120|CISY2_BACSU	Citrate synthase 2 OS=Bacillus subtilis (strain 168) OX=224308 GN=citZ PE=1 SV=2	52	_	COG0372	C	K01647	CS, gltA
PROKKA_00455	53	_	_	_	_	_	_	_	_	_	_	_
PROKKA_00456	154	ASB36203.1	RNA methyltransferase [Akkermansia muciniphila]	100	sp|Q48V41|TRML_STRPM	Putative tRNA (cytidine(34)-2'-O)-methyltransferase OS=Streptococcus pyogenes serotype M28 (strain MGAS6180) OX=319701 GN=M28_Spy0301 PE=3 SV=2	46.7	GO:0001510;GO:0002128;GO:0002130;GO:0002131;GO:0002132;GO:0003674;GO:0003824;GO:0005488;GO:0005515;GO:0006139;GO:0006396;GO:0006399;GO:0006400;GO:0006725;GO:0006807;GO:0008033;GO:0008150;GO:0008152;GO:0008168;GO:0008173;GO:0008175;GO:0008757;GO:0009451;GO:0009987;GO:0010467;GO:0016070;GO:0016300;GO:0016427;GO:0016740;GO:0016741;GO:0030488;GO:0032259;GO:0034470;GO:0034641;GO:0034660;GO:0042802;GO:…	COG0219	J	K03216	trmL, cspR
PROKKA_00457	187	AYR30685.1	helicase [Akkermansia muciniphila]	100	_	_	_	_	COG0417	L	_	_
PROKKA_00458	152	ANU60561.1	SsrA-binding protein [Akkermansia muciniphila]	100	sp|Q8DHM0|SSRP_THEEB	SsrA-binding protein OS=Thermosynechococcus elongatus (strain BP-1) OX=197221 GN=smpB PE=3 SV=1	55	GO:0003674;GO:0003676;GO:0003723;GO:0005488;GO:0005575;GO:0005622;GO:0005623;GO:0005737;GO:0005829;GO:0006464;GO:0006807;GO:0008150;GO:0008152;GO:0009987;GO:0019538;GO:0036211;GO:0043170;GO:0043412;GO:0044237;GO:0044238;GO:0044260;GO:0044267;GO:0044424;GO:0044444;GO:0044464;GO:0070930;GO:0071704;GO:0097159;GO:1901363;GO:1901564	COG0691	O	K03664	smpB
PROKKA_00459	73	ASB36207.1	DNA-directed RNA polymerase subunit omega [Akkermansia muciniphila]	100	_	_	_	GO:0003674;GO:0003824;GO:0003899;GO:0005575;GO:0005618;GO:0005622;GO:0005623;GO:0005737;GO:0005829;GO:0006139;GO:0006351;GO:0006725;GO:0006807;GO:0008150;GO:0008152;GO:0009058;GO:0009059;GO:0009987;GO:0010467;GO:0016070;GO:0016740;GO:0016772;GO:0016779;GO:0018130;GO:0019438;GO:0030312;GO:0030880;GO:0032774;GO:0032991;GO:0034062;GO:0034641;GO:0034645;GO:0034654;GO:0040007;GO:0043170;GO:0044237;GO:…	COG1758	K	K03060	rpoZ
PROKKA_00460	188	AYR30682.1	pseudouridine synthase [Akkermansia muciniphila]	100	sp|Q8PDR2|RLUE_XANCP	Ribosomal large subunit pseudouridine synthase E OS=Xanthomonas campestris pv. campestris (strain ATCC 33913 / DSM 3586 / NCPPB 528 / LMG 568 / P 25) OX=190485 GN=rluE PE=3 SV=1	52.4	GO:0000154;GO:0000455;GO:0001522;GO:0003674;GO:0003824;GO:0005575;GO:0005622;GO:0005623;GO:0005737;GO:0005829;GO:0006139;GO:0006364;GO:0006396;GO:0006725;GO:0006807;GO:0008150;GO:0008152;GO:0009451;GO:0009982;GO:0009987;GO:0010467;GO:0016070;GO:0016072;GO:0016853;GO:0016866;GO:0022613;GO:0031118;GO:0034470;GO:0034641;GO:0034660;GO:0042254;GO:0043170;GO:0043412;GO:0044085;GO:0044237;GO:0044238;GO:…	COG1187	J	K06181	rluE
PROKKA_00461	252	PND15074.1	hypothetical protein CXT84_03530 [Akkermansia muciniphila]	100	_	_	_	_	_	_	_	_
PROKKA_00462	151	AYR30680.1	nucleoside-diphosphate kinase [Akkermansia muciniphila]	100	sp|Q3AFJ7|NDK_CARHZ	Nucleoside diphosphate kinase OS=Carboxydothermus hydrogenoformans (strain ATCC BAA-161 / DSM 6008 / Z-2901) OX=246194 GN=ndk PE=3 SV=1	47.1	GO:0003674;GO:0003824;GO:0004550;GO:0005575;GO:0005622;GO:0005623;GO:0005737;GO:0005829;GO:0006139;GO:0006163;GO:0006165;GO:0006220;GO:0006725;GO:0006753;GO:0006793;GO:0006796;GO:0006807;GO:0008150;GO:0008152;GO:0009117;GO:0009132;GO:0009987;GO:0015949;GO:0016301;GO:0016310;GO:0016740;GO:0016772;GO:0016776;GO:0019205;GO:0019637;GO:0034641;GO:0044237;GO:0044238;GO:0044281;GO:0044424;GO:0044444;GO:…	COG0105	F	K00940	ndk, NME
PROKKA_00463	273	PND15072.1	hypothetical protein CXT84_03520 [Akkermansia muciniphila]	99.6	sp|O32268|TUAG_BACSU	Putative teichuronic acid biosynthesis glycosyltransferase TuaG OS=Bacillus subtilis (strain 168) OX=224308 GN=tuaG PE=2 SV=1	38.3	GO:0003674;GO:0003824;GO:0016740;GO:0016757	COG1216	S	_	_
PROKKA_00464	314	AYR30678.1	glycosyltransferase [Akkermansia muciniphila]	99.7	sp|Q45539|CSBB_BACSU	Putative glycosyltransferase CsbB OS=Bacillus subtilis (strain 168) OX=224308 GN=csbB PE=2 SV=1	41.7	_	COG0463	M	K20534	gtrB, csbB
PROKKA_00465	222	AYR30677.1	prepilin-type N-terminal cleavage/methylation domain-containing protein [Akkermansia muciniphila]	100	_	_	_	_	_	_	_	_
PROKKA_00466	422	AYR30676.1	type II secretion system F family protein [Akkermansia muciniphila]	100	sp|P45793|TAPC_AERHY	Type IV pilus assembly protein TapC OS=Aeromonas hydrophila OX=644 GN=tapC PE=3 SV=1	37.9	_	COG1459	NU	K02653	pilC
PROKKA_00467	552	AYR33461.1	type II/IV secretion system protein [Akkermansia muciniphila]	100	sp|P37093|GSPE_VIBCH	Type II secretion system protein E OS=Vibrio cholerae serotype O1 (strain ATCC 39315 / El Tor Inaba N16961) OX=243277 GN=epsE PE=1 SV=1	48.5	_	COG2804	NU	_	_
PROKKA_00468	546	QAA36977.1	type II secretion system protein E [Akkermansia muciniphila]	100	sp|Q9I5N9|HXCR_PSEAE	Probable type II secretion system protein HxcR OS=Pseudomonas aeruginosa (strain ATCC 15692 / DSM 22644 / CIP 104116 / JCM 14847 / LMG 12228 / 1C / PRS 101 / PAO1) OX=208964 GN=hxcR PE=2 SV=1	49.3	_	COG2804	NU	K02454	gspE
PROKKA_00469	334	OLA87677.1	tRNA dihydrouridine synthase DusB [Akkermansia sp. 54_46]	100	sp|P37567|DUS1_BACSU	Probable tRNA-dihydrouridine synthase 1 OS=Bacillus subtilis (strain 168) OX=224308 GN=dus1 PE=3 SV=1	36.9	GO:0008150;GO:0010565;GO:0019216;GO:0019217;GO:0019222;GO:0031323;GO:0050789;GO:0050794;GO:0062012;GO:0065007;GO:0080090	COG0042	J	K05540	dusB
PROKKA_00470	169	ANU60573.1	hypothetical protein A4V05_03515 [Akkermansia muciniphila]	100	_	_	_	_	_	_	_	_
PROKKA_00471	388	PNC98402.1	aspartate aminotransferase [Akkermansia muciniphila]	100	sp|P23034|AAT_BACY2	Aspartate aminotransferase OS=Bacillus sp. (strain YM-2) OX=72580 PE=1 SV=1	49	_	COG0436	E	K00812	aspB
PROKKA_00472	521	PNC97143.1	murein biosynthesis integral membrane protein MurJ [Akkermansia muciniphila]	99.2	sp|B4E9G3|MURJ_BURCJ	Lipid II flippase MurJ OS=Burkholderia cenocepacia (strain ATCC BAA-245 / DSM 16553 / LMG 16656 / NCTC 13227 / J2315 / CF5610) OX=216591 GN=murJ PE=1 SV=1	34	_	COG0728	S	K03980	murJ, mviN
PROKKA_00473	363	AYR33455.1	cytidyltransferase [Akkermansia muciniphila]	100	sp|D5VUB0|RIBL_METIM	FAD synthase OS=Methanocaldococcus infernus (strain DSM 11812 / JCM 15783 / ME) OX=573063 GN=ribL PE=3 SV=1	39.6	_	COG0615	IM	_	_
PROKKA_00474	254	CDB55889.1	superoxide dismutase [Akkermansia muciniphila CAG:154]	99.6	sp|Q9Y8H8|SODF_AERPE	Superoxide dismutase [Mn/Fe] OS=Aeropyrum pernix (strain ATCC 700893 / DSM 11879 / JCM 9820 / NBRC 100138 / K1) OX=272557 GN=sod PE=1 SV=1	47.7	GO:0000302;GO:0000303;GO:0000305;GO:0003674;GO:0003824;GO:0004784;GO:0005488;GO:0005506;GO:0005575;GO:0005576;GO:0005622;GO:0005623;GO:0005737;GO:0005829;GO:0005886;GO:0006801;GO:0006950;GO:0006979;GO:0008150;GO:0008152;GO:0009405;GO:0009605;GO:0009607;GO:0009636;GO:0009987;GO:0010035;GO:0016020;GO:0016209;GO:0016491;GO:0016721;GO:0019430;GO:0020012;GO:0030682;GO:0033554;GO:0034599;GO:0034614;GO:…	COG0605	P	K04564	SOD2
PROKKA_00475	486	PNC82952.1	hypothetical protein CXT92_02520 [Akkermansia muciniphila]	99.6	sp|O35015|YNGK_BACSU	UPF0748 protein YngK OS=Bacillus subtilis (strain 168) OX=224308 GN=yngK PE=3 SV=1	35.7	_	COG1649	S	_	_
PROKKA_00476	251	PNC96268.1	1-(5-phosphoribosyl)-5-amino-4-imidazole-carboxylate carboxylase [Akkermansia muciniphila]	98.8	sp|F9UST0|LARB_LACPL	Pyridinium-3,5-biscarboxylic acid mononucleotide synthase OS=Lactobacillus plantarum (strain ATCC BAA-793 / NCIMB 8826 / WCFS1) OX=220668 GN=larB PE=1 SV=1	50.8	_	COG1691	S	K06898	larB
PROKKA_00477	271	PNC96269.1	TIGR00268 family protein [Akkermansia muciniphila]	99.3	_	_	_	_	COG1606	L	K06864	larE
PROKKA_00478	406	PNC96270.1	TIGR00299 family protein [Akkermansia muciniphila]	99.3	sp|B2ULM9|LARC_AKKM8	Pyridinium-3,5-bisthiocarboxylic acid mononucleotide nickel insertion protein OS=Akkermansia muciniphila (strain ATCC BAA-835 / Muc) OX=349741 GN=larC PE=3 SV=1	98.8	_	COG1641	S	K09121	larC
PROKKA_00479	336	ASB36228.1	hypothetical protein ADH72_11360 [Akkermansia muciniphila]	100	sp|P0AD58|ISPB_SHIFL	Octaprenyl diphosphate synthase OS=Shigella flexneri OX=623 GN=ispB PE=3 SV=1	37.8	GO:0003674;GO:0003824;GO:0004659;GO:0005488;GO:0005515;GO:0005575;GO:0005622;GO:0005623;GO:0005737;GO:0005829;GO:0006066;GO:0006629;GO:0006720;GO:0006732;GO:0006733;GO:0006743;GO:0006744;GO:0008150;GO:0008152;GO:0008299;GO:0008610;GO:0009058;GO:0009108;GO:0009987;GO:0016093;GO:0016094;GO:0016740;GO:0016765;GO:0042180;GO:0042181;GO:0042802;GO:0044237;GO:0044238;GO:0044249;GO:0044255;GO:0044281;GO:…	COG0142	H	_	_
PROKKA_00480	451	PNC98411.1	MFS transporter [Akkermansia muciniphila]	99.8	sp|O01840|PEPT3_CAEEL	Peptide transporter 3 OS=Caenorhabditis elegans OX=6239 GN=pept-3 PE=1 SV=1	35	_	COG3104	E	K03305	TC.POT
PROKKA_00481	591	PND08356.1	hypothetical protein CXT88_02140 [Akkermansia muciniphila]	98.6	_	_	_	_	COG0760	O	_	_
PROKKA_00482	181	ASB36231.1	putative Fe-S cluster assembly protein SufT [Akkermansia muciniphila]	99.4	sp|P70949|SUFT_BACSU	Fe-S protein maturation auxiliary factor YitW OS=Bacillus subtilis (strain 168) OX=224308 GN=yitW PE=3 SV=2	44.6	_	COG2151	S	_	_
PROKKA_00483	157	KAA3325464.1	hypothetical protein F1931_02730 [Akkermansia muciniphila]	98.7	_	_	_	_	_	_	_	_
PROKKA_00484	50	ACD05422.1	hypothetical protein Amuc_1602 [Akkermansia muciniphila ATCC BAA-835]	100	_	_	_	_	_	_	_	_
PROKKA_00485	294	PNC72111.1	hypothetical protein CXU05_02670 [Akkermansia muciniphila]	100	_	_	_	GO:0000272;GO:0003674;GO:0003824;GO:0005975;GO:0005976;GO:0006080;GO:0008150;GO:0008152;GO:0009056;GO:0009057;GO:0009987;GO:0010383;GO:0010391;GO:0010410;GO:0016052;GO:0016787;GO:0016788;GO:0017144;GO:0042737;GO:0043170;GO:0044036;GO:0044237;GO:0044238;GO:0044248;GO:0044260;GO:0045491;GO:0045493;GO:0046555;GO:0052689;GO:0071554;GO:0071704;GO:1901575;GO:2000884	COG2755	E	_	_
PROKKA_00486	460	PND03905.1	hypothetical protein CXT95_03765 [Akkermansia muciniphila]	99.8	sp|A5FX21|NUON1_ACICJ	NADH-quinone oxidoreductase subunit N 1 OS=Acidiphilium cryptum (strain JF-5) OX=349163 GN=nuoN1 PE=3 SV=1	35.3	GO:0003674;GO:0003824;GO:0003954;GO:0008137;GO:0008150;GO:0008152;GO:0016491;GO:0016651;GO:0016655;GO:0050136;GO:0055114	COG1007	C	K00343	nuoN
PROKKA_00487	474	AYR33443.1	hypothetical protein CUC01_10340 [Akkermansia muciniphila]	100	sp|Q7NP39|NU4C_GLOVI	NAD(P)H-quinone oxidoreductase chain 4 OS=Gloeobacter violaceus (strain ATCC 29082 / PCC 7421) OX=251221 GN=ndhD PE=3 SV=1	27.5	_	COG1008	C	_	_
PROKKA_00488	610	MRN10284.1	NADH-quinone oxidoreductase subunit L [Akkermansia muciniphila]	99.7	sp|Q9JX92|NUOL_NEIMA	NADH-quinone oxidoreductase subunit L OS=Neisseria meningitidis serogroup A / serotype 4A (strain Z2491) OX=122587 GN=nuoL PE=3 SV=1	40	_	COG1009	CP	K00341	nuoL
PROKKA_00489	105	ACD05427.1	NADH-ubiquinone oxidoreductase chain 4L [Akkermansia muciniphila ATCC BAA-835]	100	sp|B2ULY3|NUOK_AKKM8	NADH-quinone oxidoreductase subunit K OS=Akkermansia muciniphila (strain ATCC BAA-835 / Muc) OX=349741 GN=nuoK PE=3 SV=1	100	GO:0003674;GO:0003824;GO:0003954;GO:0005575;GO:0005623;GO:0005886;GO:0006091;GO:0006119;GO:0006120;GO:0006139;GO:0006163;GO:0006725;GO:0006753;GO:0006793;GO:0006796;GO:0006807;GO:0008137;GO:0008150;GO:0008152;GO:0009117;GO:0009123;GO:0009126;GO:0009141;GO:0009144;GO:0009150;GO:0009161;GO:0009167;GO:0009199;GO:0009205;GO:0009259;GO:0009987;GO:0015980;GO:0016020;GO:0016310;GO:0016491;GO:0016651;GO:…	COG0713	C	K00340	nuoK
PROKKA_00490	236	PNC97126.1	hypothetical protein CXT94_02165 [Akkermansia muciniphila]	100	sp|P0AFE3|NUOJ_SHIFL	NADH-quinone oxidoreductase subunit J OS=Shigella flexneri OX=623 GN=nuoJ PE=3 SV=1	35.6	_	COG0839	C	K00339	nuoJ
PROKKA_00491	187	ASB36239.1	NADH-quinone oxidoreductase subunit D [Akkermansia muciniphila]	100	_	_	_	GO:0003674;GO:0003824;GO:0003954;GO:0006091;GO:0006119;GO:0006120;GO:0006139;GO:0006163;GO:0006725;GO:0006753;GO:0006793;GO:0006796;GO:0006807;GO:0008137;GO:0008150;GO:0008152;GO:0009117;GO:0009123;GO:0009126;GO:0009141;GO:0009144;GO:0009150;GO:0009161;GO:0009167;GO:0009199;GO:0009205;GO:0009259;GO:0009987;GO:0015980;GO:0016310;GO:0016491;GO:0016651;GO:0016655;GO:0017144;GO:0019637;GO:0019693;GO:…	COG1143	C	K00338	nuoI
PROKKA_00492	422	ASB36240.1	hydroxyacid dehydrogenase [Akkermansia muciniphila]	100	sp|A5FKK0|NUOH_FLAJ1	NADH-quinone oxidoreductase subunit H OS=Flavobacterium johnsoniae (strain ATCC 17061 / DSM 2064 / UW101) OX=376686 GN=nuoH PE=3 SV=1	38.1	_	COG1005	C	K00337	nuoH
PROKKA_00493	578	AYR30652.1	NADH-quinone oxidoreductase subunit L [Akkermansia muciniphila]	99.7	sp|Q43644|NDUS1_SOLTU	NADH dehydrogenase [ubiquinone] iron-sulfur protein 1, mitochondrial OS=Solanum tuberosum OX=4113 PE=2 SV=1	38.6	_	COG1034|COG3383	C	_	_
PROKKA_00494	466	PNC97123.1	NADH-quinone oxidoreductase subunit NuoF [Akkermansia muciniphila]	99.8	sp|Q56222|NQO1_THET8	NADH-quinone oxidoreductase subunit 1 OS=Thermus thermophilus (strain HB8 / ATCC 27634 / DSM 579) OX=300852 GN=nqo1 PE=1 SV=1	47.6	GO:0005575;GO:0005623;GO:0005886;GO:0016020;GO:0044464;GO:0071944	COG1894	C	_	_
PROKKA_00495	193	ASB36243.1	NAD(P)H-dependent oxidoreductase subunit E [Akkermansia muciniphila]	100	sp|Q56221|NQO2_THET8	NADH-quinone oxidoreductase subunit 2 OS=Thermus thermophilus (strain HB8 / ATCC 27634 / DSM 579) OX=300852 GN=nqo2 PE=1 SV=3	37.1	_	COG1905	C	K00334	nuoE
PROKKA_00496	414	ASB36244.1	NADH-quinone oxidoreductase subunit D [Akkermansia muciniphila]	100	sp|B2ULZ0|NUOD_AKKM8	NADH-quinone oxidoreductase subunit D OS=Akkermansia muciniphila (strain ATCC BAA-835 / Muc) OX=349741 GN=nuoD PE=3 SV=1	100	GO:0005575;GO:0005622;GO:0005623;GO:0005737;GO:0005886;GO:0016020;GO:0044424;GO:0044464;GO:0071944	COG0649	C	K00333	nuoD
PROKKA_00497	451	PNC97120.1	hypothetical protein CXT94_02130 [Akkermansia muciniphila]	100	_	_	_	_	_	_	_	_
PROKKA_00498	488	PNC97119.1	hypothetical protein CXT94_02125 [Akkermansia muciniphila]	99.4	sp|P31666|YADE_ECOLI	Uncharacterized protein YadE OS=Escherichia coli (strain K12) OX=83333 GN=yadE PE=3 SV=2	26.3	_	COG0726	G	_	_
PROKKA_00499	537	BBP49030.1	membrane protein [Akkermansia muciniphila]	99.6	_	_	_	_	COG1055	P	_	_
PROKKA_00500	201	PNC97118.1	riboflavin synthase [Akkermansia muciniphila]	100	sp|O67604|RISA_AQUAE	Riboflavin synthase OS=Aquifex aeolicus (strain VF5) OX=224324 GN=ribE PE=3 SV=1	44.7	GO:0003674;GO:0003824;GO:0004746;GO:0005575;GO:0005622;GO:0005623;GO:0005737;GO:0005829;GO:0006766;GO:0006767;GO:0006771;GO:0006807;GO:0008150;GO:0008152;GO:0009058;GO:0009110;GO:0009231;GO:0009987;GO:0016740;GO:0016765;GO:0017144;GO:0018130;GO:0034641;GO:0042364;GO:0042726;GO:0042727;GO:0044237;GO:0044249;GO:0044271;GO:0044281;GO:0044283;GO:0044424;GO:0044444;GO:0044464;GO:0046483;GO:0071704;GO:…	COG0307	H	K00793	ribE, RIB5
PROKKA_00501	286	PNC98430.1	50S ribosomal protein L11 methyltransferase [Akkermansia muciniphila]	100	sp|Q1QV72|PRMA_CHRSD	Ribosomal protein L11 methyltransferase OS=Chromohalobacter salexigens (strain DSM 3043 / ATCC BAA-138 / NCIMB 13768) OX=290398 GN=prmA PE=3 SV=1	36.9	_	COG2264	J	K02687	prmA
PROKKA_00502	1054	PNC97114.1	hypothetical protein CXT94_02095 [Akkermansia muciniphila]	100	sp|Q9PL44|PMPH_CHLMU	Probable outer membrane protein PmpH OS=Chlamydia muridarum (strain MoPn / Nigg) OX=243161 GN=pmpH PE=2 SV=2	22.8	_	COG4625	T	_	_
PROKKA_00503	619	QAA37011.1	hypothetical protein C1I88_08950 [Akkermansia muciniphila]	99.4	sp|O34022|MALQ_CHLCV	4-alpha-glucanotransferase OS=Chlamydophila caviae (strain GPIC) OX=227941 GN=malQ PE=3 SV=1	30.2	_	COG1640	G	K00705	malQ
PROKKA_00504	202	PNC97111.1	hypothetical protein CXT94_02080 [Akkermansia muciniphila]	100	_	_	_	_	_	_	_	_
PROKKA_00505	452	WP_031931144.1	30S ribosomal protein S12 methylthiotransferase RimO [Akkermansia muciniphila]	99.8	sp|B2ULZ9|RIMO_AKKM8	Ribosomal protein S12 methylthiotransferase RimO OS=Akkermansia muciniphila (strain ATCC BAA-835 / Muc) OX=349741 GN=rimO PE=3 SV=1	99.6	GO:0003674;GO:0003824;GO:0005488;GO:0005575;GO:0005622;GO:0005623;GO:0005737;GO:0005829;GO:0006464;GO:0006807;GO:0008150;GO:0008152;GO:0009987;GO:0016740;GO:0016782;GO:0018193;GO:0018197;GO:0018198;GO:0018339;GO:0019538;GO:0035596;GO:0035599;GO:0036211;GO:0043170;GO:0043412;GO:0044237;GO:0044238;GO:0044260;GO:0044267;GO:0044424;GO:0044444;GO:0044464;GO:0048037;GO:0050497;GO:0051536;GO:0051539;GO:…	COG0621	J	K14441	rimO
PROKKA_00506	478	KAA3324491.1	hypothetical protein F1963_02845 [Akkermansia muciniphila]	100	sp|P54465|YQEZ_BACSU	Uncharacterized protein YqeZ OS=Bacillus subtilis (strain 168) OX=224308 GN=yqeZ PE=4 SV=1	30.7	_	COG1030	S	K07403	nfeD
PROKKA_00507	654	PND03883.1	DNA primase [Akkermansia muciniphila]	99.7	sp|P33655|DNAG_CLOAB	DNA primase OS=Clostridium acetobutylicum (strain ATCC 824 / DSM 792 / JCM 1419 / LMG 5710 / VKM B-1787) OX=272562 GN=dnaG PE=3 SV=1	37.9	GO:0003674;GO:0003824;GO:0003896;GO:0003899;GO:0005488;GO:0005575;GO:0005622;GO:0005623;GO:0005737;GO:0005886;GO:0006139;GO:0006259;GO:0006260;GO:0006261;GO:0006269;GO:0006725;GO:0006807;GO:0008150;GO:0008152;GO:0008270;GO:0009058;GO:0009059;GO:0009987;GO:0016020;GO:0016070;GO:0016740;GO:0016772;GO:0016779;GO:0018130;GO:0019438;GO:0032774;GO:0034062;GO:0034641;GO:0034645;GO:0034654;GO:0040007;GO:…	COG0358	L	K02316	dnaG
PROKKA_00508	688	ASB36259.1	RNA polymerase sigma factor RpoD [Akkermansia muciniphila]	100	sp|Q9Z7F0|SIGA_CHLPN	RNA polymerase sigma factor SigA OS=Chlamydia pneumoniae OX=83558 GN=sigA PE=3 SV=1	47	_	COG0568	K	K03086	rpoD
PROKKA_00509	246	QAA55663.1	peptidase M15 [Akkermansia muciniphila]	100	sp|Q9XAK6|VANX_STRCO	D-alanyl-D-alanine dipeptidase OS=Streptomyces coelicolor (strain ATCC BAA-471 / A3(2) / M145) OX=100226 GN=vanX PE=1 SV=1	38.8	_	COG2173	M	K08641	vanX
PROKKA_00510	121	PNC98441.1	hypothetical protein CXT90_11760 [Akkermansia muciniphila]	99.1	_	_	_	_	_	_	_	_
PROKKA_00511	51	_	_	_	_	_	_	_	_	_	_	_
PROKKA_00512	101	PNC79106.1	XRE family transcriptional regulator [Akkermansia muciniphila]	95	_	_	_	_	_	_	_	_
PROKKA_00513	347	HAN09690.1	hypothetical protein [Clostridiales bacterium]	29.8	_	_	_	_	_	_	_	_
PROKKA_00514	221	QAR51224.1	transposase [Akkermansia muciniphila]	93.6	_	_	_	_	COG3677	L	K07488	K07488
PROKKA_00515	342	PND13109.1	hypothetical protein CXT84_06805 [Akkermansia muciniphila]	88.6	_	_	_	_	_	_	_	_
PROKKA_00516	566	BBP49043.1	hypothetical protein AKMU_17890 [Akkermansia muciniphila]	100	sp|Q97GV1|GLYA_CLOAB	Serine hydroxymethyltransferase OS=Clostridium acetobutylicum (strain ATCC 824 / DSM 792 / JCM 1419 / LMG 5710 / VKM B-1787) OX=272562 GN=glyA PE=3 SV=1	63.4	GO:0001505;GO:0003674;GO:0003824;GO:0004372;GO:0005488;GO:0005515;GO:0005575;GO:0005622;GO:0005623;GO:0005737;GO:0005829;GO:0006082;GO:0006520;GO:0006544;GO:0006545;GO:0006546;GO:0006563;GO:0006565;GO:0006730;GO:0006807;GO:0008144;GO:0008150;GO:0008152;GO:0008270;GO:0008652;GO:0009056;GO:0009058;GO:0009063;GO:0009069;GO:0009070;GO:0009071;GO:0009987;GO:0016053;GO:0016054;GO:0016740;GO:0016741;GO:…	COG0112	E	K00600	glyA, SHMT
PROKKA_00517	739	PND16207.1	tail-specific protease [Akkermansia muciniphila]	99.7	sp|P23865|PRC_ECOLI	Tail-specific protease OS=Escherichia coli (strain K12) OX=83333 GN=prc PE=1 SV=2	32.2	_	COG0793	M	K03797	E3.4.21.102, prc, ctpA
PROKKA_00518	321	WP_128252671.1	phosphatidate cytidylyltransferase [Akkermansia muciniphila]	100	sp|Q9M001|CDS5_ARATH	Phosphatidate cytidylyltransferase 5, chloroplastic OS=Arabidopsis thaliana OX=3702 GN=CDS5 PE=1 SV=1	28.9	_	COG4589	S	K00981	E2.7.7.41, CDS1, CDS2, cdsA
PROKKA_00519	861	QEE54918.1	ATP-dependent helicase HrpB [Akkermansia muciniphila]	99.8	sp|P37024|HRPB_ECOLI	ATP-dependent RNA helicase HrpB OS=Escherichia coli (strain K12) OX=83333 GN=hrpB PE=1 SV=3	30.4	_	COG1643	L	K03579	hrpB
PROKKA_00520	746	PND08392.1	inorganic phosphate transporter [Akkermansia muciniphila]	100	sp|Q5JHX4|Y2061_THEKO	Putative phosphate permease TK2061 OS=Thermococcus kodakarensis (strain ATCC BAA-918 / JCM 12380 / KOD1) OX=69014 GN=TK2061 PE=3 SV=1	26.8	_	COG0306	P	_	_
PROKKA_00521	432	BBP49048.1	hypothetical protein AKMU_17940 [Akkermansia muciniphila]	99.3	_	_	_	_	COG1225	O	_	_
PROKKA_00522	464	PNC66283.1	CCA tRNA nucleotidyltransferase [Akkermansia muciniphila]	99.8	sp|A4IQ63|CCA_GEOTN	CCA-adding enzyme OS=Geobacillus thermodenitrificans (strain NG80-2) OX=420246 GN=cca PE=3 SV=1	47.2	_	COG0617	J	K00974	cca
PROKKA_00523	574	QBH17074.1	hypothetical protein EYB66_07215 [Akkermansia muciniphila]	99.7	_	_	_	_	COG0366	G	_	_
PROKKA_00524	833	WP_065528996.1	tetratricopeptide repeat protein [Akkermansia muciniphila]	99.8	sp|Q01565|GSPD2_DICD3	Secretin OutD OS=Dickeya dadantii (strain 3937) OX=198628 GN=outD PE=1 SV=1	26.1	_	COG0457|COG1450	NU	_	_
PROKKA_00525	527	PNC97094.1	hypothetical protein CXT94_01995 [Akkermansia muciniphila]	99.8	_	_	_	_	_	_	_	_
PROKKA_00526	242	AYR30621.1	DUF374 domain-containing protein [Akkermansia muciniphila]	99.6	_	_	_	_	COG2121	S	K09778	lpxJ
PROKKA_00527	291	AYR28783.1	bifunctional 5,10-methylene-tetrahydrofolate dehydrogenase/5,10-methylene-tetrahydrofolate cyclohydrolase [Akkermansia muciniphila]	100	sp|B2UM17|FOLD_AKKM8	Bifunctional protein FolD OS=Akkermansia muciniphila (strain ATCC BAA-835 / Muc) OX=349741 GN=folD PE=3 SV=1	99.7	GO:0003674;GO:0003824;GO:0004477;GO:0004486;GO:0004488;GO:0005575;GO:0005622;GO:0005623;GO:0005737;GO:0005829;GO:0006082;GO:0006575;GO:0006725;GO:0006730;GO:0006732;GO:0006760;GO:0006807;GO:0008150;GO:0008152;GO:0009987;GO:0016491;GO:0016645;GO:0016646;GO:0016787;GO:0016810;GO:0016814;GO:0019238;GO:0019752;GO:0034641;GO:0042558;GO:0043436;GO:0043603;GO:0044237;GO:0044281;GO:0044424;GO:0044444;GO:…	COG0190	H	K01491	folD
PROKKA_00528	260	PNC57739.1	enoyl-ACP reductase [Akkermansia muciniphila]	100	sp|Q81GI3|FABI_BACCR	Enoyl-[acyl-carrier-protein] reductase [NADH] FabI OS=Bacillus cereus (strain ATCC 14579 / DSM 31 / JCM 2152 / NBRC 15305 / NCIMB 9373 / NRRL B-3711) OX=226900 GN=fabI PE=1 SV=1	50.4	GO:0003674;GO:0003824;GO:0004312;GO:0004318;GO:0005488;GO:0005515;GO:0005575;GO:0005622;GO:0005623;GO:0005737;GO:0005829;GO:0006082;GO:0006629;GO:0006631;GO:0006633;GO:0006732;GO:0006766;GO:0006767;GO:0006768;GO:0006790;GO:0006807;GO:0008150;GO:0008152;GO:0008610;GO:0009058;GO:0009102;GO:0009108;GO:0009110;GO:0009987;GO:0016043;GO:0016053;GO:0016491;GO:0016627;GO:0016628;GO:0016740;GO:0016746;GO:…	COG0623	I	K00208	fabI
PROKKA_00529	285	PNC54395.1	hypothetical protein CXU06_06285 [Akkermansia muciniphila]	99.6	_	_	_	_	COG1597	I	_	_
PROKKA_00530	379	PND08402.1	hypothetical protein CXT88_02380 [Akkermansia muciniphila]	99.7	_	_	_	_	COG1305	E	_	_
PROKKA_00531	348	QIA36624.1	tRNA-dihydrouridine synthase family protein [Akkermansia muciniphila]	99.7	sp|O68273|DUSC_CUPNH	tRNA-dihydrouridine(16) synthase OS=Cupriavidus necator (strain ATCC 17699 / H16 / DSM 428 / Stanier 337) OX=381666 GN=dusC PE=3 SV=2	28.2	_	COG0042	J	_	_
PROKKA_00532	399	AYR30615.1	4-hydroxy-3-methylbut-2-enyl diphosphate reductase [Akkermansia muciniphila]	100	sp|Q8DK29|ISPH_THEEB	4-hydroxy-3-methylbut-2-enyl diphosphate reductase OS=Thermosynechococcus elongatus (strain BP-1) OX=197221 GN=ispH PE=3 SV=1	46.4	_	COG0761	IM	K03527	ispH, lytB
PROKKA_00533	73	ASB36281.1	hypothetical protein ADH72_11625 [Akkermansia muciniphila]	100	_	_	_	_	_	_	_	_
PROKKA_00534	87	AYR28776.1	30S ribosomal protein S20 [Akkermansia muciniphila]	100	sp|B2UM23|RS20_AKKM8	30S ribosomal protein S20 OS=Akkermansia muciniphila (strain ATCC BAA-835 / Muc) OX=349741 GN=rpsT PE=3 SV=1	100	GO:0000028;GO:0003674;GO:0003676;GO:0003723;GO:0003735;GO:0004857;GO:0005198;GO:0005488;GO:0005575;GO:0005622;GO:0005623;GO:0005737;GO:0005829;GO:0005840;GO:0006412;GO:0006518;GO:0006807;GO:0006996;GO:0008073;GO:0008150;GO:0008152;GO:0009058;GO:0009059;GO:0009987;GO:0010467;GO:0015935;GO:0016043;GO:0019538;GO:0019843;GO:0022607;GO:0022613;GO:0022618;GO:0022626;GO:0022627;GO:0030234;GO:0032991;GO:…	COG0268	J	K02968	RP-S20, rpsT
PROKKA_00535	202	AYR33395.1	beta-phosphoglucomutase family hydrolase [Akkermansia muciniphila]	100	sp|P77475|YQAB_ECOLI	Fructose-1-phosphate phosphatase YqaB OS=Escherichia coli (strain K12) OX=83333 GN=yqaB PE=1 SV=1	38.1	_	COG0637	S	_	_
PROKKA_00536	617	PND11475.1	acetolactate synthase, large subunit, biosynthetic type [Akkermansia muciniphila]	99.8	sp|P17597|ILVB_ARATH	Acetolactate synthase, chloroplastic OS=Arabidopsis thaliana OX=3702 GN=ALS PE=1 SV=1	51.6	_	COG0028	EH	K01652	E2.2.1.6L, ilvB, ilvG, ilvI
PROKKA_00537	185	KAA3324518.1	secretion protein [Akkermansia muciniphila]	99.4	_	_	_	_	COG3291	S	_	_
PROKKA_00538	298	PND03858.1	phosphatidylserine decarboxylase [Akkermansia muciniphila]	99.3	sp|Q5L4W1|PSD_CHLAB	Phosphatidylserine decarboxylase proenzyme OS=Chlamydia abortus (strain DSM 27085 / S26/3) OX=218497 GN=psd PE=3 SV=1	41.5	_	COG0688	I	K01613	psd, PISD
PROKKA_00539	217	QAA48765.1	ribulose-phosphate 3-epimerase [Akkermansia muciniphila]	99.5	sp|P74061|RPE_SYNY3	Ribulose-phosphate 3-epimerase OS=Synechocystis sp. (strain PCC 6803 / Kazusa) OX=1111708 GN=rpe PE=1 SV=3	47	GO:0003674;GO:0003824;GO:0004750;GO:0005488;GO:0005575;GO:0005622;GO:0005623;GO:0005737;GO:0005829;GO:0005975;GO:0005996;GO:0006081;GO:0006098;GO:0006139;GO:0006725;GO:0006732;GO:0006733;GO:0006739;GO:0006753;GO:0006793;GO:0006796;GO:0006807;GO:0008150;GO:0008152;GO:0009052;GO:0009056;GO:0009117;GO:0009987;GO:0016052;GO:0016853;GO:0016854;GO:0016857;GO:0019321;GO:0019323;GO:0019362;GO:0019637;GO:…	COG0036	G	K01783	rpe, RPE
PROKKA_00540	914	BBP49066.1	leucine--tRNA ligase [Akkermansia muciniphila]	99.5	sp|B7GK53|SYL_ANOFW	Leucine--tRNA ligase OS=Anoxybacillus flavithermus (strain DSM 21510 / WK1) OX=491915 GN=leuS PE=3 SV=1	57.1	GO:0003674;GO:0003824;GO:0004812;GO:0004823;GO:0005575;GO:0005618;GO:0005622;GO:0005623;GO:0005737;GO:0005829;GO:0005886;GO:0006082;GO:0006139;GO:0006399;GO:0006412;GO:0006418;GO:0006429;GO:0006518;GO:0006520;GO:0006725;GO:0006807;GO:0008150;GO:0008152;GO:0009058;GO:0009059;GO:0009987;GO:0010467;GO:0016020;GO:0016070;GO:0016874;GO:0016875;GO:0019538;GO:0019752;GO:0030312;GO:0034641;GO:0034645;GO:…	COG0495	J	K01869	LARS, leuS
PROKKA_00541	554	QAA44731.1	sulfatase [Akkermansia muciniphila]	99.8	sp|Q8WNQ7|GALNS_PIG	N-acetylgalactosamine-6-sulfatase OS=Sus scrofa OX=9823 GN=GALNS PE=2 SV=1	29.3	_	COG3119	P	_	_
PROKKA_00542	295	QAA48767.1	hypothetical protein C1O40_09595 [Akkermansia muciniphila]	100	_	_	_	_	_	_	_	_
PROKKA_00543	400	KAA3324523.1	carboxynorspermidine decarboxylase [Akkermansia muciniphila]	100	sp|A8FNH9|NSPC_CAMJ8	Carboxynorspermidine/carboxyspermidine decarboxylase OS=Campylobacter jejuni subsp. jejuni serotype O:6 (strain 81116 / NCTC 11828) OX=407148 GN=nspC PE=1 SV=1	38.6	GO:0003674;GO:0003824;GO:0005488;GO:0005515;GO:0006576;GO:0006595;GO:0006596;GO:0006807;GO:0008144;GO:0008150;GO:0008152;GO:0008216;GO:0008295;GO:0009058;GO:0009308;GO:0009309;GO:0009987;GO:0016829;GO:0016830;GO:0016831;GO:0019842;GO:0030170;GO:0034641;GO:0036094;GO:0042401;GO:0042710;GO:0042802;GO:0042803;GO:0043167;GO:0043168;GO:0044010;GO:0044106;GO:0044237;GO:0044249;GO:0044271;GO:0044764;GO:…	COG0019	E	K13747	nspC
PROKKA_00544	645	AYR33388.1	biosynthetic arginine decarboxylase [Akkermansia muciniphila]	100	sp|Q7NE10|SPEA_GLOVI	Biosynthetic arginine decarboxylase OS=Gloeobacter violaceus (strain ATCC 29082 / PCC 7421) OX=251221 GN=speA PE=3 SV=1	47.6	GO:0003674;GO:0003824;GO:0006082;GO:0006520;GO:0006525;GO:0006527;GO:0006576;GO:0006595;GO:0006596;GO:0006807;GO:0008150;GO:0008152;GO:0008792;GO:0009056;GO:0009058;GO:0009063;GO:0009064;GO:0009065;GO:0009308;GO:0009309;GO:0009445;GO:0009446;GO:0009987;GO:0016054;GO:0016829;GO:0016830;GO:0016831;GO:0019752;GO:0034641;GO:0042401;GO:0043436;GO:0044106;GO:0044237;GO:0044238;GO:0044248;GO:0044249;GO:…	COG1166	E	K01585	speA
PROKKA_00545	364	WP_143247223.1	tyrosine-type recombinase/integrase [Akkermansia muciniphila]	100	_	_	_	_	COG0582	L	_	_
PROKKA_00546	712	PND03853.1	glycoside hydrolase family 2 [Akkermansia muciniphila]	99.6	_	_	_	_	COG3250	G	_	_
PROKKA_00547	1289	MRN10343.1	hypothetical protein [Akkermansia muciniphila]	99.8	sp|Q56307|BGAL_THEMA	Beta-galactosidase OS=Thermotoga maritima (strain ATCC 43589 / MSB8 / DSM 3109 / JCM 10099) OX=243274 GN=lacZ PE=3 SV=2	35.7	_	COG3250	G	K01190	lacZ
PROKKA_00548	858	QAA37051.1	beta-galactosidase [Akkermansia muciniphila]	99.8	sp|O18835|BGLR_CANLF	Beta-glucuronidase OS=Canis lupus familiaris OX=9615 GN=GUSB PE=1 SV=1	26.5	_	COG3250	G	K01190	lacZ
PROKKA_00549	462	QIA36640.1	replication-associated recombination protein A [Akkermansia muciniphila]	99.8	sp|P39918|RARA_COXBU	Replication-associated recombination protein A OS=Coxiella burnetii (strain RSA 493 / Nine Mile phase I) OX=227377 GN=rarA PE=3 SV=3	47.9	GO:0005575;GO:0005622;GO:0005623;GO:0005657;GO:0005694;GO:0006139;GO:0006259;GO:0006260;GO:0006261;GO:0006310;GO:0006725;GO:0006807;GO:0008150;GO:0008152;GO:0009058;GO:0009059;GO:0009987;GO:0030894;GO:0032991;GO:0032993;GO:0034641;GO:0034645;GO:0043170;GO:0043226;GO:0043228;GO:0043229;GO:0043232;GO:0044237;GO:0044238;GO:0044249;GO:0044260;GO:0044422;GO:0044424;GO:0044427;GO:0044446;GO:0044464;GO:…	COG2256	L	K07478	ycaJ
PROKKA_00550	547	QAA37052.1	beta-N-acetylhexosaminidase [Akkermansia muciniphila]	99.8	sp|P49008|HEXA_PORGI	Beta-hexosaminidase OS=Porphyromonas gingivalis (strain ATCC BAA-308 / W83) OX=242619 GN=nahA PE=3 SV=2	33.6	_	COG3525	G	K12373	HEXA_B
PROKKA_00551	331	BBP49077.1	hypothetical protein AKMU_18230 [Akkermansia muciniphila]	99.4	_	_	_	_	_	_	_	_
PROKKA_00552	414	MRN10348.1	6-phosphofructokinase [Akkermansia muciniphila]	99.8	sp|E1VB09|PFP_HALED	Pyrophosphate--fructose 6-phosphate 1-phosphotransferase OS=Halomonas elongata (strain ATCC 33173 / DSM 2581 / NBRC 15536 / NCIMB 2198 / 1H9) OX=768066 GN=pfp PE=1 SV=1	45.4	_	COG0205	H	K21071	pfk, pfp
PROKKA_00553	348	BBP49079.1	hypothetical protein AKMU_18250 [Akkermansia muciniphila]	98.6	_	_	_	_	COG3317	M	_	_
PROKKA_00554	366	PNC57719.1	hypothetical protein CXU09_01215 [Akkermansia muciniphila]	100	_	_	_	_	COG1609	K	_	_
PROKKA_00555	94	WP_128252688.1	hypothetical protein [Akkermansia muciniphila]	98.9	_	_	_	_	_	_	_	_
PROKKA_00556	307	PND08028.1	IS1595 family transposase ISRhba1 [Akkermansia muciniphila]	95.1	_	_	_	_	COG3677	L	K07488	K07488
PROKKA_00557	228	OAV67396.1	hypothetical protein Barb6_02347 [Bacteroidales bacterium Barb6]	58.2	_	_	_	_	_	_	_	_
PROKKA_00558	101	HCL32311.1	XRE family transcriptional regulator [Akkermansia sp.]	96.2	_	_	_	_	_	_	_	_
PROKKA_00560	182	PNC96342.1	bifunctional adenosylcobinamide kinase/adenosylcobinamide-phosphate guanylyltransferase [Akkermansia muciniphila]	99.5	sp|Q05599|COBU_SALTY	Bifunctional adenosylcobalamin biosynthesis protein CobU OS=Salmonella typhimurium (strain LT2 / SGSC1412 / ATCC 700720) OX=99287 GN=cobU PE=1 SV=2	36.8	GO:0003674;GO:0003824;GO:0006793;GO:0006796;GO:0006950;GO:0006974;GO:0008150;GO:0008152;GO:0008819;GO:0008820;GO:0009987;GO:0016301;GO:0016310;GO:0016740;GO:0016772;GO:0016773;GO:0016779;GO:0033554;GO:0044237;GO:0050896;GO:0051716;GO:0070568	COG2087	H	K02231	cobP, cobU
PROKKA_00561	271	ACD05497.1	Xylose isomerase domain protein TIM barrel [Akkermansia muciniphila ATCC BAA-835]	99.6	_	_	_	_	COG1082	G	_	_
PROKKA_00562	246	PND00735.1	adenosylcobinamide-GDP ribazoletransferase [Akkermansia muciniphila]	99.6	sp|A5V212|COBS_ROSS1	Adenosylcobinamide-GDP ribazoletransferase OS=Roseiflexus sp. (strain RS-1) OX=357808 GN=cobS PE=3 SV=1	38.8	_	COG0368	H	K02233	E2.7.8.26, cobS, cobV
PROKKA_00563	346	ASB36301.1	nicotinate-nucleotide--dimethylbenzimidazole phosphoribosyltransferase [Akkermansia muciniphila]	99.7	sp|Q748J3|COBT_GEOSL	Nicotinate-nucleotide--dimethylbenzimidazole phosphoribosyltransferase OS=Geobacter sulfurreducens (strain ATCC 51573 / DSM 12127 / PCA) OX=243231 GN=cobT PE=3 SV=1	48.4	_	COG2038	H	K00768	E2.4.2.21, cobU, cobT
PROKKA_00564	330	QAA37059.1	cobalamin biosynthesis protein CobD [Akkermansia muciniphila]	99.4	sp|Q8KDV4|COBD_CHLTE	Cobalamin biosynthesis protein CobD OS=Chlorobaculum tepidum (strain ATCC 49652 / DSM 12025 / NBRC 103806 / TLS) OX=194439 GN=cobD PE=3 SV=1	40.6	_	COG1270	H	K02227	cbiB, cobD
PROKKA_00565	858	OUN29846.1	cobyric acid synthase CobQ [Akkermansia muciniphila]	99.1	sp|Q8EXQ7|COBDQ_LEPIN	Adenosylcobalamin biosynthesis bifunctional protein CobDQ OS=Leptospira interrogans serogroup Icterohaemorrhagiae serovar Lai (strain 56601) OX=189518 GN=cobDQ PE=3 SV=2	38.8	_	COG0079|COG1492	H	K02232	cobQ, cbiP
PROKKA_00566	668	PNC97060.1	TonB-dependent receptor [Akkermansia muciniphila]	100	_	_	_	_	COG4206	H	K02014	TC.FEV.OM
PROKKA_00567	61	_	_	_	_	_	_	_	_	_	_	_
PROKKA_00568	668	WP_128252693.1	ABC transporter substrate-binding protein [Akkermansia muciniphila]	99.3	_	_	_	_	COG4166	E	_	_
PROKKA_00569	780	PNC88597.1	beta-galactosidase [Akkermansia muciniphila]	99.7	sp|P48982|BGAL_XANMN	Beta-galactosidase OS=Xanthomonas manihotis OX=43353 GN=bga PE=1 SV=1	43.6	_	COG1874	G	K12308	bgaB, lacA
PROKKA_00570	222	PND14976.1	hypothetical protein CXT84_02985 [Akkermansia muciniphila]	100	_	_	_	_	COG3637	M	_	_
PROKKA_00571	440	PND14975.1	S-adenosylhomocysteine deaminase [Akkermansia muciniphila]	99.8	sp|B8DKS6|MTAD_DESVM	5-methylthioadenosine/S-adenosylhomocysteine deaminase OS=Desulfovibrio vulgaris (strain Miyazaki F / DSM 19637) OX=883 GN=mtaD PE=3 SV=1	50.3	_	COG0402	F	K12960	mtaD
PROKKA_00572	462	PND14974.1	dihydrolipoyl dehydrogenase [Akkermansia muciniphila]	100	sp|O05940|DLDH_RHIEC	Dihydrolipoyl dehydrogenase OS=Rhizobium etli (strain CFN 42 / ATCC 51251) OX=347834 GN=lpdA PE=3 SV=2	43.5	GO:0005575;GO:0005622;GO:0005623;GO:0005737;GO:0044424;GO:0044464	COG1249	C	K00382	DLD, lpd, pdhD
PROKKA_00573	135	PNC97054.1	nucleotidyltransferase [Akkermansia muciniphila]	100	_	_	_	_	COG1669	S	_	_
PROKKA_00574	116	PNC88603.1	nucleotidyltransferase domain-containing protein [Akkermansia muciniphila]	100	_	_	_	_	COG1669	S	_	_
PROKKA_00575	363	QAA37070.1	dihydrolipoyllysine-residue succinyltransferase [Akkermansia muciniphila]	100	sp|Q92J43|ODO2_RICCN	Dihydrolipoyllysine-residue succinyltransferase component of 2-oxoglutarate dehydrogenase complex OS=Rickettsia conorii (strain ATCC VR-613 / Malish 7) OX=272944 GN=sucB PE=3 SV=1	43.5	GO:0003674;GO:0003824;GO:0004149;GO:0005488;GO:0005504;GO:0005575;GO:0005622;GO:0005623;GO:0005737;GO:0005829;GO:0006082;GO:0006091;GO:0006099;GO:0006101;GO:0008150;GO:0008152;GO:0008289;GO:0009060;GO:0009987;GO:0015980;GO:0016417;GO:0016740;GO:0016746;GO:0016747;GO:0016748;GO:0016751;GO:0016999;GO:0017144;GO:0019752;GO:0031405;GO:0031406;GO:0032991;GO:0033293;GO:0036094;GO:0043167;GO:0043168;GO:…	COG0508	C	K00658	DLST, sucB
PROKKA_00576	921	PNC96357.1	2-oxoglutarate dehydrogenase E1 component [Akkermansia muciniphila]	99.6	sp|Q8FYF7|ODO1_BRUSU	2-oxoglutarate dehydrogenase E1 component OS=Brucella suis biovar 1 (strain 1330) OX=204722 GN=sucA PE=3 SV=1	43.8	GO:0000287;GO:0003674;GO:0003824;GO:0004591;GO:0005488;GO:0005515;GO:0005575;GO:0005618;GO:0005622;GO:0005623;GO:0005737;GO:0005829;GO:0005886;GO:0006082;GO:0006091;GO:0006099;GO:0006101;GO:0006103;GO:0008150;GO:0008152;GO:0008683;GO:0009055;GO:0009060;GO:0009987;GO:0015980;GO:0016020;GO:0016491;GO:0016624;GO:0016740;GO:0016744;GO:0016829;GO:0016830;GO:0016831;GO:0016903;GO:0016999;GO:0017144;GO:…	COG0567	C	K00164	OGDH, sucA
PROKKA_00577	345	PNC98496.1	cytochrome d ubiquinol oxidase subunit II [Akkermansia muciniphila]	99.4	sp|P0ABK2|CYDB_ECOLI	Cytochrome bd-I ubiquinol oxidase subunit 2 OS=Escherichia coli (strain K12) OX=83333 GN=cydB PE=1 SV=1	36.9	GO:0003674;GO:0003824;GO:0005488;GO:0005575;GO:0005623;GO:0005886;GO:0005887;GO:0006091;GO:0008150;GO:0008152;GO:0009055;GO:0009060;GO:0009987;GO:0015980;GO:0016020;GO:0016021;GO:0016491;GO:0016679;GO:0016682;GO:0019646;GO:0020037;GO:0022900;GO:0022904;GO:0031224;GO:0031226;GO:0032991;GO:0044237;GO:0044425;GO:0044459;GO:0044464;GO:0045333;GO:0046906;GO:0048037;GO:0055114;GO:0070069;GO:0071944;GO:…	COG1294	C	K00426	cydB
PROKKA_00578	459	PNC88608.1	cytochrome ubiquinol oxidase subunit I [Akkermansia muciniphila]	100	sp|P94364|CYDA_BACSU	Cytochrome bd ubiquinol oxidase subunit 1 OS=Bacillus subtilis (strain 168) OX=224308 GN=cydA PE=3 SV=1	38.1	_	COG1271	C	K00425	cydA
PROKKA_00579	156	QAA67130.1	L,D-transpeptidase [Akkermansia muciniphila]	100	_	_	_	_	COG1376	S	_	_
PROKKA_00580	151	QAA69387.1	hypothetical protein C1O62_09300 [Akkermansia muciniphila]	100	sp|P39155|PAP_BACSU	Protein-arginine-phosphatase OS=Bacillus subtilis (strain 168) OX=224308 GN=ywlE PE=1 SV=1	35.6	_	COG4252	T	K01104	E3.1.3.48
PROKKA_00581	489	KAA3324559.1	hypothetical protein F1963_03195 [Akkermansia muciniphila]	99.8	_	_	_	_	COG4252	T	_	_
PROKKA_00582	312	QAA37077.1	hypothetical protein C1I88_09320 [Akkermansia muciniphila]	100	_	_	_	GO:0000166;GO:0000270;GO:0003674;GO:0003824;GO:0005488;GO:0005524;GO:0005975;GO:0006022;GO:0006040;GO:0006082;GO:0006793;GO:0006796;GO:0006807;GO:0008144;GO:0008150;GO:0008152;GO:0009254;GO:0009987;GO:0016301;GO:0016310;GO:0016740;GO:0016772;GO:0017076;GO:0019200;GO:0019752;GO:0030203;GO:0030554;GO:0032553;GO:0032555;GO:0032559;GO:0035639;GO:0036094;GO:0043167;GO:0043168;GO:0043170;GO:0043436;GO:…	COG3178	S	K07102	amgK
PROKKA_00583	407	AYR33349.1	tryptophan synthase subunit beta [Akkermansia muciniphila]	100	sp|B2V2T4|TRPB_CLOBA	Tryptophan synthase beta chain OS=Clostridium botulinum (strain Alaska E43 / Type E3) OX=508767 GN=trpB PE=3 SV=1	77.2	GO:0000162;GO:0005575;GO:0005622;GO:0005623;GO:0005737;GO:0006082;GO:0006520;GO:0006568;GO:0006576;GO:0006586;GO:0006725;GO:0006807;GO:0008150;GO:0008152;GO:0008652;GO:0009058;GO:0009072;GO:0009073;GO:0009308;GO:0009309;GO:0009987;GO:0016053;GO:0018130;GO:0019438;GO:0019752;GO:0034641;GO:0042401;GO:0042430;GO:0042435;GO:0043436;GO:0044106;GO:0044237;GO:0044238;GO:0044249;GO:0044271;GO:0044281;GO:…	COG0133	E	K01696	trpB
PROKKA_00584	144	ANU60677.1	MarR family transcriptional regulator [Akkermansia muciniphila]	100	sp|O31564|YFIV_BACSU	Uncharacterized HTH-type transcriptional regulator YfiV OS=Bacillus subtilis (strain 168) OX=224308 GN=yfiV PE=4 SV=1	30.2	_	COG1846	K	_	_
PROKKA_00585	161	WP_145987553.1	hypothetical protein [Akkermansia muciniphila]	99.4	_	_	_	_	_	_	_	_
PROKKA_00586	169	QIA36674.1	ferritin [Akkermansia muciniphila]	99.4	sp|Q7A0H5|FTN_STAAW	Bacterial non-heme ferritin OS=Staphylococcus aureus (strain MW2) OX=196620 GN=ftnA PE=3 SV=1	38	GO:0003674;GO:0005488;GO:0005506;GO:0005575;GO:0005622;GO:0005623;GO:0005737;GO:0006873;GO:0006875;GO:0006879;GO:0006880;GO:0008150;GO:0009987;GO:0019725;GO:0030003;GO:0042592;GO:0043167;GO:0043169;GO:0044424;GO:0044464;GO:0046872;GO:0046914;GO:0046916;GO:0048878;GO:0050801;GO:0051179;GO:0051235;GO:0051238;GO:0051641;GO:0051651;GO:0055065;GO:0055072;GO:0055076;GO:0055080;GO:0055082;GO:0065007;GO:…	COG1528	P	K02217	ftnA, ftn
PROKKA_00587	547	QAA37082.1	hypothetical protein C1I88_09345 [Akkermansia muciniphila]	100	_	_	_	_	_	_	_	_
PROKKA_00588	156	PNC79613.1	RidA family protein [Akkermansia muciniphila]	100	_	_	_	_	COG0251	J	_	_
PROKKA_00589	211	WP_161994247.1	hypothetical protein [Akkermansia muciniphila]	96.6	_	_	_	_	_	_	_	_
PROKKA_00590	161	OLA89889.1	hypothetical protein BHW66_04695 [Akkermansia sp. 54_46]	100	sp|P42598|YGJQ_ECOLI	Uncharacterized protein YgjQ OS=Escherichia coli (strain K12) OX=83333 GN=ygjQ PE=4 SV=1	42.6	GO:0005575;GO:0005623;GO:0005886;GO:0016020;GO:0016021;GO:0031224;GO:0044425;GO:0044464;GO:0071944	COG2949	S	K03748	sanA
PROKKA_00592	330	QAA37086.1	DUF229 domain-containing protein [Akkermansia muciniphila]	100	_	_	_	_	COG1524	S	_	_
PROKKA_00593	135	ASB34224.1	hypothetical protein ADH72_00070 [Akkermansia muciniphila]	100	_	_	_	_	_	_	_	_
PROKKA_00596	716	PNC73808.1	ATP-dependent DNA helicase RecQ [Akkermansia muciniphila]	99.7	sp|O34748|RECQ_BACSU	Probable ATP-dependent DNA helicase RecQ OS=Bacillus subtilis (strain 168) OX=224308 GN=recQ PE=3 SV=1	47.9	_	COG0514	L	K03654	recQ
PROKKA_00598	244	QAA37122.1	hypothetical protein C1I88_09570 [Akkermansia muciniphila]	100	_	_	_	_	_	_	_	_
PROKKA_00599	295	KAA3324570.1	succinate--CoA ligase subunit alpha [Akkermansia muciniphila]	100	sp|O67547|SUCD_AQUAE	Succinate--CoA ligase [ADP-forming] subunit alpha OS=Aquifex aeolicus (strain VF5) OX=224324 GN=sucD PE=3 SV=1	61.1	GO:0003674;GO:0003824;GO:0004774;GO:0004776;GO:0005575;GO:0005622;GO:0005623;GO:0005737;GO:0005739;GO:0005759;GO:0016874;GO:0016877;GO:0016878;GO:0031974;GO:0043226;GO:0043227;GO:0043229;GO:0043231;GO:0043233;GO:0044422;GO:0044424;GO:0044429;GO:0044444;GO:0044446;GO:0044464;GO:0070013	COG0074	C	K01902	sucD
PROKKA_00600	393	PNC83483.1	ADP-forming succinate--CoA ligase subunit beta [Akkermansia muciniphila]	100	sp|B2UMH5|SUCC_AKKM8	Succinate--CoA ligase [ADP-forming] subunit beta OS=Akkermansia muciniphila (strain ATCC BAA-835 / Muc) OX=349741 GN=sucC PE=3 SV=1	98.7	GO:0003674;GO:0003824;GO:0004774;GO:0004775;GO:0006082;GO:0006091;GO:0006099;GO:0006101;GO:0008150;GO:0008152;GO:0009060;GO:0009987;GO:0015980;GO:0016874;GO:0016877;GO:0016878;GO:0016999;GO:0017144;GO:0019752;GO:0043436;GO:0044237;GO:0044238;GO:0044281;GO:0045333;GO:0055114;GO:0071704;GO:0072350	COG0045	C	K01903	sucC
PROKKA_00601	432	PNC82805.1	histidinol dehydrogenase [Akkermansia muciniphila]	99.8	sp|Q5WDH8|HISX2_BACSK	Histidinol dehydrogenase 2 OS=Bacillus clausii (strain KSM-K16) OX=66692 GN=hisD2 PE=3 SV=1	42.4	GO:0000105;GO:0003674;GO:0003824;GO:0004399;GO:0005488;GO:0005575;GO:0005622;GO:0005623;GO:0005737;GO:0005829;GO:0006082;GO:0006520;GO:0006547;GO:0006725;GO:0006807;GO:0008150;GO:0008152;GO:0008652;GO:0009058;GO:0009987;GO:0016053;GO:0016491;GO:0016614;GO:0016616;GO:0018130;GO:0019438;GO:0019752;GO:0030145;GO:0034641;GO:0043167;GO:0043169;GO:0043436;GO:0044237;GO:0044238;GO:0044249;GO:0044281;GO:…	COG0141	E	K00013	hisD
PROKKA_00602	298	PNC84772.1	hypothetical protein CXT93_05695 [Akkermansia muciniphila]	100	_	_	_	_	COG0385	S	_	_
PROKKA_00603	555	PNC79605.1	hypothetical protein CXU01_06765 [Akkermansia muciniphila]	99.5	_	_	_	_	_	_	_	_
PROKKA_00604	530	PNC73643.1	hypothetical protein CXU02_07955 [Akkermansia muciniphila]	100	_	_	_	_	_	_	_	_
PROKKA_00605	108	WP_146023497.1	hypothetical protein [Akkermansia muciniphila]	100	_	_	_	_	_	_	_	_
PROKKA_00606	454	PNC98521.1	exodeoxyribonuclease VII large subunit [Akkermansia muciniphila]	99.3	sp|A5GF75|EX7L_GEOUR	Exodeoxyribonuclease 7 large subunit OS=Geobacter uraniireducens (strain Rf4) OX=351605 GN=xseA PE=3 SV=1	40.8	_	COG1570	L	K03601	xseA
PROKKA_00607	720	PNC63902.1	2-acyl-glycerophospho-ethanolamine acyltransferase [Akkermansia muciniphila]	100	sp|A6TDH2|AAS_KLEP7	Bifunctional protein Aas OS=Klebsiella pneumoniae subsp. pneumoniae (strain ATCC 700721 / MGH 78578) OX=272620 GN=aas PE=3 SV=1	29.8	_	COG0318	IQ	K05939	aas
PROKKA_00608	172	PNC96009.1	hypothetical protein CXT89_00615 [Akkermansia muciniphila]	90.6	_	_	_	_	_	_	_	_
PROKKA_00609	1842	QBH17197.1	autotransporter domain-containing protein [Akkermansia muciniphila]	99.5	_	_	_	_	COG4625	T	_	_
PROKKA_00610	1953	WP_157759235.1	autotransporter domain-containing protein [Akkermansia muciniphila]	99.2	_	_	_	_	COG2911|COG4625	S	_	_
PROKKA_00611	62	PND11864.1	hypothetical protein CXT84_09500 [Akkermansia muciniphila]	98.4	_	_	_	_	_	_	_	_
PROKKA_00612	249	ASB34240.1	acyl-[acyl-carrier-protein] thioesterase [Akkermansia muciniphila]	100	_	_	_	_	COG3884	I	_	_
PROKKA_00613	350	AYR31572.1	SDR family NAD-dependent epimerase/dehydratase [Akkermansia muciniphila]	100	sp|Q8S8T4|UXS4_ARATH	UDP-glucuronic acid decarboxylase 4 OS=Arabidopsis thaliana OX=3702 GN=UXS4 PE=2 SV=1	64.1	_	COG0451	M	K08678	UXS1, uxs
PROKKA_00614	545	PND15409.1	hypothetical protein CXT96_00115 [Akkermansia muciniphila]	100	sp|Q04943|AFSQ2_STRCO	Signal transduction histidine-protein kinase AfsQ2 OS=Streptomyces coelicolor (strain ATCC BAA-471 / A3(2) / M145) OX=100226 GN=afsQ2 PE=3 SV=1	31.2	_	COG0642|COG2205	T	_	_
PROKKA_00615	234	MRN11808.1	DNA-binding response regulator [Akkermansia muciniphila]	100	sp|P45606|PHOB_SHIDY	Phosphate regulon transcriptional regulatory protein PhoB OS=Shigella dysenteriae OX=622 GN=phoB PE=3 SV=1	40.3	_	COG0745	T	_	_
PROKKA_00616	148	QAA48836.1	hypothetical protein C1O40_09985 [Akkermansia muciniphila]	99.3	_	_	_	_	_	_	_	_
PROKKA_00617	331	CDB54979.1	delta-aminolevulinic acid dehydratase [Akkermansia muciniphila CAG:154]	100	sp|Q43058|HEM2_PHYPA	Delta-aminolevulinic acid dehydratase, chloroplastic OS=Physcomitrella patens subsp. patens OX=3218 GN=HEMB PE=2 SV=2	59.9	GO:0003674;GO:0003824;GO:0004655;GO:0005488;GO:0005575;GO:0005622;GO:0005623;GO:0005737;GO:0005829;GO:0006725;GO:0006778;GO:0006779;GO:0006783;GO:0006807;GO:0008150;GO:0008152;GO:0008270;GO:0009058;GO:0009987;GO:0016829;GO:0016835;GO:0016836;GO:0018130;GO:0019438;GO:0033013;GO:0033014;GO:0034641;GO:0042168;GO:0042440;GO:0043167;GO:0043169;GO:0044237;GO:0044249;GO:0044271;GO:0044424;GO:0044444;GO:…	COG0113	H	K01698	hemB, ALAD
PROKKA_00618	540	QAA51127.1	hypothetical protein C1O47_09740 [Akkermansia muciniphila]	100	_	_	_	_	_	_	_	_
PROKKA_00619	630	KAA3323970.1	threonine--tRNA ligase [Akkermansia muciniphila]	100	sp|Q7UJ52|SYT_RHOBA	Threonine--tRNA ligase OS=Rhodopirellula baltica (strain DSM 10527 / NCIMB 13988 / SH1) OX=243090 GN=thrS PE=3 SV=2	49.1	GO:0003674;GO:0003824;GO:0004812;GO:0004829;GO:0005575;GO:0005622;GO:0005623;GO:0005737;GO:0006082;GO:0006139;GO:0006399;GO:0006412;GO:0006418;GO:0006435;GO:0006518;GO:0006520;GO:0006725;GO:0006807;GO:0008150;GO:0008152;GO:0009058;GO:0009059;GO:0009987;GO:0010467;GO:0016070;GO:0016874;GO:0016875;GO:0019538;GO:0019752;GO:0034641;GO:0034645;GO:0034660;GO:0043038;GO:0043039;GO:0043043;GO:0043170;GO:…	COG0441	J	K01868	TARS, thrS
PROKKA_00620	212	PNC68882.1	translation initiation factor IF-3 [Akkermansia muciniphila]	100	sp|P46243|IF3_BUCAP	Translation initiation factor IF-3 OS=Buchnera aphidicola subsp. Schizaphis graminum (strain Sg) OX=198804 GN=infC PE=3 SV=2	47.7	GO:0000049;GO:0001731;GO:0002181;GO:0002183;GO:0003674;GO:0003676;GO:0003723;GO:0003743;GO:0005488;GO:0005575;GO:0005622;GO:0005623;GO:0005737;GO:0005829;GO:0005886;GO:0006412;GO:0006413;GO:0006417;GO:0006446;GO:0006518;GO:0006807;GO:0006950;GO:0006996;GO:0008135;GO:0008150;GO:0008152;GO:0009058;GO:0009059;GO:0009266;GO:0009409;GO:0009628;GO:0009889;GO:0009891;GO:0009893;GO:0009987;GO:0010467;GO:…	COG0290	J	K02520	infC, MTIF3
PROKKA_00621	33	_	_	_	_	_	_	_	_	_	_	_
PROKKA_00622	779	QAA48840.1	restriction endonuclease subunit R [Akkermansia muciniphila]	100	sp|Q47281|T1RE_ECOLX	Type I restriction enzyme EcoEI R protein OS=Escherichia coli OX=562 GN=hsdR PE=3 SV=1	46.4	_	COG4096	L	K01153	hsdR
PROKKA_00623	479	PND02000.1	SAM-dependent methyltransferase [Akkermansia muciniphila]	100	sp|Q47282|T1ME_ECOLX	Type I restriction enzyme EcoEI M protein OS=Escherichia coli OX=562 GN=hsdM PE=3 SV=1	48.6	_	COG0286	L	K03427	hsdM
PROKKA_00624	78	_	_	_	_	_	_	_	_	_	_	_
PROKKA_00625	409	QAA48844.1	hypothetical protein C1O40_10040 [Akkermansia muciniphila]	100	sp|P32819|YAMY_BACAD	Uncharacterized 39.9 kDa protein in amylase 3'region OS=Bacillus acidopullulyticus OX=28030 PE=4 SV=1	22.7	_	COG2311	S	K07148	K07148
PROKKA_00626	391	QAA48845.1	1-deoxy-D-xylulose-5-phosphate reductoisomerase [Akkermansia muciniphila]	100	sp|B1I2I8|DXR_DESAP	1-deoxy-D-xylulose 5-phosphate reductoisomerase OS=Desulforudis audaxviator (strain MP104C) OX=477974 GN=dxr PE=3 SV=1	51.7	GO:0000166;GO:0000287;GO:0003674;GO:0003824;GO:0005488;GO:0005515;GO:0006081;GO:0006082;GO:0006090;GO:0006629;GO:0006644;GO:0006720;GO:0006721;GO:0006793;GO:0006796;GO:0008150;GO:0008152;GO:0008299;GO:0008610;GO:0008654;GO:0009058;GO:0009240;GO:0009987;GO:0016114;GO:0016491;GO:0016614;GO:0016616;GO:0019288;GO:0019637;GO:0019682;GO:0019752;GO:0030145;GO:0030604;GO:0032787;GO:0036094;GO:0042802;GO:…	COG0743	I	K00099	dxr
PROKKA_00627	169	QAA48846.1	pantetheine-phosphate adenylyltransferase [Akkermansia muciniphila]	100	sp|Q5F551|COAD_NEIG1	Phosphopantetheine adenylyltransferase OS=Neisseria gonorrhoeae (strain ATCC 700825 / FA 1090) OX=242231 GN=coaD PE=3 SV=1	65.4	_	COG0669	H	K00954	E2.7.7.3A, coaD, kdtB
PROKKA_00628	120	KAA3322338.1	peptide chain release factor-like protein [Akkermansia muciniphila]	100	sp|Q05863|YL281_YEAST	Uncharacterized peptide chain release factor-like protein YLR281C, mitochondrial OS=Saccharomyces cerevisiae (strain ATCC 204508 / S288c) OX=559292 GN=YLR281C PE=1 SV=1	56.1	_	COG1186	J	_	_
PROKKA_00629	184	KAA3327115.1	hypothetical protein F1932_04740 [Akkermansia muciniphila]	100	_	_	_	_	_	_	_	_
PROKKA_00630	443	KAA3327116.1	UTP--glucose-1-phosphate uridylyltransferase [Akkermansia muciniphila]	99.8	sp|Q59KI0|UGP1_CANAL	UTP--glucose-1-phosphate uridylyltransferase OS=Candida albicans (strain SC5314 / ATCC MYA-2876) OX=237561 GN=UGP1 PE=1 SV=2	42.4	_	COG4284	G	K00963	UGP2, galU, galF
PROKKA_00631	247	KAA3327117.1	methyltransferase domain-containing protein [Akkermansia muciniphila]	100	sp|B7LZC1|TAM_ECO8A	Trans-aconitate 2-methyltransferase OS=Escherichia coli O8 (strain IAI1) OX=585034 GN=tam PE=3 SV=1	28.1	_	COG4106	FG	_	_
PROKKA_00632	282	KAA3331536.1	hypothetical protein F1933_03855 [Akkermansia muciniphila]	100	_	_	_	_	_	_	_	_
PROKKA_00633	198	KAA3327119.1	tetratricopeptide repeat protein [Akkermansia muciniphila]	100	_	_	_	_	COG1729	S	_	_
PROKKA_00634	310	QAA46176.1	hypothetical protein C1O37_07895 [Akkermansia muciniphila]	99.7	sp|P14184|LICD_HAEIN	Lipopolysaccharide cholinephosphotransferase LicD OS=Haemophilus influenzae (strain ATCC 51907 / DSM 11121 / KW20 / Rd) OX=71421 GN=licD PE=3 SV=2	24.1	_	COG3475	M	K07271	licD
PROKKA_00635	451	PND01172.1	glycerol-3-phosphate cytidylyltransferase [Akkermansia muciniphila]	99.6	sp|Q2G2X2|TARD_STAA8	Glycerol-3-phosphate cytidylyltransferase OS=Staphylococcus aureus (strain NCTC 8325) OX=93061 GN=tarD PE=1 SV=1	49.2	_	COG0615|COG0673	H	K00980	tagD
PROKKA_00636	349	QIA36721.1	NAD(P)-binding domain-containing protein [Akkermansia muciniphila]	99.4	sp|Q8T882|TADH_ARAIR	Tauropine dehydrogenase OS=Arabella iricolor OX=65494 GN=tadh PE=1 SV=1	26.3	_	COG0240	I	_	_
PROKKA_00637	630	KAA3327123.1	aminotransferase class I/II-fold pyridoxal phosphate-dependent enzyme [Akkermansia muciniphila]	99.7	sp|P55648|Y4RO_SINFN	Uncharacterized protein y4rO OS=Sinorhizobium fredii (strain NBRC 101917 / NGR234) OX=394 GN=NGR_a01720 PE=4 SV=1	25.5	_	COG0079|COG1213	M	_	_
PROKKA_00638	338	QAA37161.1	hypothetical protein C1I88_09785 [Akkermansia muciniphila]	99.7	sp|Q9ZCN4|Y689_RICPR	Uncharacterized protein RP689 OS=Rickettsia prowazekii (strain Madrid E) OX=272947 GN=RP689 PE=3 SV=1	45.2	_	COG3475	M	K07271	licD
PROKKA_00639	668	QAA37734.1	1,4-alpha-glucan-branching enzyme [Akkermansia muciniphila]	99.9	sp|P30924|GLGB_SOLTU	1,4-alpha-glucan-branching enzyme OS=Solanum tuberosum OX=4113 GN=SBE1 PE=2 SV=2	52.9	_	COG0296	G	K00700	GBE1, glgB
PROKKA_00640	126	OUN27681.1	hypothetical protein B5G29_09665 [Akkermansia muciniphila]	100	_	_	_	_	_	_	_	_
PROKKA_00641	139	PNC85311.1	Fe-S metabolism protein SufE [Akkermansia muciniphila]	99.3	sp|Q6D624|SUFE_PECAS	Cysteine desulfuration protein SufE OS=Pectobacterium atrosepticum (strain SCRI 1043 / ATCC BAA-672) OX=218491 GN=sufE PE=3 SV=1	42.2	_	COG2166	S	K02426	sufE
PROKKA_00642	318	BBP49163.1	ornithine carbamoyltransferase [Akkermansia muciniphila]	100	sp|B2UML6|OTC_AKKM8	Ornithine carbamoyltransferase OS=Akkermansia muciniphila (strain ATCC BAA-835 / Muc) OX=349741 GN=arcB PE=3 SV=1	100	_	COG0078	E	K00611	OTC, argF, argI
PROKKA_00643	562	PNC85310.1	sulfatase [Akkermansia muciniphila]	100	sp|Q571E4|GALNS_MOUSE	N-acetylgalactosamine-6-sulfatase OS=Mus musculus OX=10090 GN=Galns PE=1 SV=2	29.1	_	COG3119	P	_	_
PROKKA_00644	592	PND01979.1	phosphoenolpyruvate--protein phosphotransferase [Akkermansia muciniphila]	100	sp|P23533|PT1_STACT	Phosphoenolpyruvate-protein phosphotransferase OS=Staphylococcus carnosus (strain TM300) OX=396513 GN=ptsI PE=1 SV=2	37.3	_	COG1080	G	K08483	ptsI
PROKKA_00645	88	ANU60772.1	HPr family phosphocarrier protein [Akkermansia muciniphila]	98.9	sp|P23537|PTHP_CUPNH	Phosphocarrier protein HPr OS=Cupriavidus necator (strain ATCC 17699 / H16 / DSM 428 / Stanier 337) OX=381666 GN=phbH PE=3 SV=1	48.3	_	COG1925	G	K11189	phosphocarrier protein
PROKKA_00646	320	AYR28686.1	HPr(Ser) kinase/phosphatase [Akkermansia muciniphila]	100	sp|B3QY08|HPRK_CHLT3	HPr kinase/phosphorylase OS=Chloroherpeton thalassium (strain ATCC 35110 / GB-78) OX=517418 GN=hprK PE=3 SV=1	42.8	GO:0005575;GO:0005622;GO:0005623;GO:0005737;GO:0005829;GO:0044424;GO:0044444;GO:0044464	COG1493	T	K06023	hprK, ptsK
PROKKA_00647	465	PNC64003.1	dipeptidase [Akkermansia muciniphila]	99.8	sp|Q9P6I2|DUG1_SCHPO	Cys-Gly metallodipeptidase dug1 OS=Schizosaccharomyces pombe (strain 972 / ATCC 24843) OX=284812 GN=dug1 PE=2 SV=2	33	_	COG0624	E	_	_
PROKKA_00648	292	AYR33292.1	ABC transporter ATP-binding protein [Akkermansia muciniphila]	100	sp|Q05067|Y4389_NOSS1	Uncharacterized ABC transporter ATP-binding protein all4389 OS=Nostoc sp. (strain PCC 7120 / SAG 25.82 / UTEX 2576) OX=103690 GN=all4389 PE=3 SV=2	40.7	_	COG1131	V	K01990	ABC-2.A
PROKKA_00649	196	QBH17237.1	5-formyltetrahydrofolate cyclo-ligase [Akkermansia muciniphila]	100	sp|Q8L539|5FCL_ARATH	5-formyltetrahydrofolate cyclo-ligase, mitochondrial OS=Arabidopsis thaliana OX=3702 GN=5FCL PE=1 SV=1	29.1	GO:0003674;GO:0003824;GO:0006082;GO:0006575;GO:0006725;GO:0006730;GO:0006732;GO:0006760;GO:0006807;GO:0008150;GO:0008152;GO:0009058;GO:0009108;GO:0009396;GO:0009987;GO:0016053;GO:0016874;GO:0016879;GO:0016882;GO:0018130;GO:0019438;GO:0019752;GO:0022611;GO:0030272;GO:0032502;GO:0034641;GO:0035999;GO:0042398;GO:0042558;GO:0042559;GO:0043436;GO:0043603;GO:0043604;GO:0044237;GO:0044249;GO:0044271;GO:…	COG0212	H	K01934	MTHFS
PROKKA_00650	555	PND01973.1	hypothetical protein CXT87_02410 [Akkermansia muciniphila]	100	_	_	_	_	COG0699	S	_	_
PROKKA_00651	231	PND06935.1	YggS family pyridoxal phosphate-dependent enzyme [Akkermansia muciniphila]	100	sp|O66631|PLPHP_AQUAE	Pyridoxal phosphate homeostasis protein OS=Aquifex aeolicus (strain VF5) OX=224324 GN=aq_274 PE=3 SV=1	45.2	GO:0003674;GO:0005488;GO:0005575;GO:0005622;GO:0005623;GO:0008144;GO:0019842;GO:0030170;GO:0036094;GO:0043167;GO:0043168;GO:0044464;GO:0048037;GO:0050662;GO:0070279;GO:0097159;GO:1901363	COG0325	S	K06997	yggS, PROSC
PROKKA_00652	187	AYR28681.1	hypothetical protein CUB89_08980 [Akkermansia muciniphila]	100	_	_	_	GO:0005575;GO:0005622;GO:0005623;GO:0005737;GO:0005829;GO:0044424;GO:0044444;GO:0044464	COG1678	K	K07735	algH
PROKKA_00653	285	PNC57053.1	hypothetical protein CXU09_05655 [Akkermansia muciniphila]	99.3	_	_	_	_	COG1376	S	_	_
PROKKA_00654	505	MRN11845.1	glycosyltransferase [Akkermansia muciniphila]	99.8	sp|Q9SRT3|CSLC6_ARATH	Probable xyloglucan glycosyltransferase 6 OS=Arabidopsis thaliana OX=3702 GN=CSLC6 PE=1 SV=1	37.3	_	COG1215	M	_	_
PROKKA_00655	296	QEE55044.1	hypothetical protein FU653_08955 [Akkermansia muciniphila]	100	_	_	_	_	_	_	_	_
PROKKA_00656	125	PNC91768.1	hypothetical protein CXT94_11495 [Akkermansia muciniphila]	100	_	_	_	_	COG2967	P	_	_
PROKKA_00657	1171	QAA37177.1	serine/threonine protein phosphatase [Akkermansia muciniphila]	100	sp|P75093|Y020_MYCPN	Uncharacterized ATP-dependent helicase MPN_020 OS=Mycoplasma pneumoniae (strain ATCC 29342 / M129) OX=272634 GN=MPN_020 PE=3 SV=1	37.1	_	COG0553	L	_	_
PROKKA_00658	161	AYR28675.1	Lrp/AsnC family transcriptional regulator [Akkermansia muciniphila]	100	sp|O05236|YUGG_BACSU	Uncharacterized HTH-type transcriptional regulator YugG OS=Bacillus subtilis (strain 168) OX=224308 GN=yugG PE=4 SV=2	42.7	_	COG1522	K	_	_
PROKKA_00659	391	PNC91759.1	aromatic amino acid aminotransferase [Akkermansia muciniphila]	99.7	sp|Q795M6|YUGH_BACSU	Putative aminotransferase YugH OS=Bacillus subtilis (strain 168) OX=224308 GN=yugH PE=3 SV=1	53	_	COG0436	E	K10907	K10907
PROKKA_00660	259	HBW71137.1	CPBP family intramembrane metalloprotease [Akkermansia muciniphila]	100	_	_	_	_	COG1266	S	K07052	K07052
PROKKA_00661	252	PND10958.1	hypothetical protein CXT84_11055 [Akkermansia muciniphila]	100	_	_	_	GO:0005575;GO:0005623;GO:0005886;GO:0016020;GO:0016021;GO:0031224;GO:0044425;GO:0044464;GO:0071944	COG1434	S	_	_
PROKKA_00662	525	AYR28672.1	glycine--tRNA ligase [Akkermansia muciniphila]	100	sp|Q7UEU9|SYG_RHOBA	Glycine--tRNA ligase OS=Rhodopirellula baltica (strain DSM 10527 / NCIMB 13988 / SH1) OX=243090 GN=glyQS PE=3 SV=2	45.9	GO:0000166;GO:0000287;GO:0003674;GO:0003824;GO:0004812;GO:0004820;GO:0005488;GO:0005515;GO:0005524;GO:0005575;GO:0005622;GO:0005623;GO:0005737;GO:0006082;GO:0006139;GO:0006399;GO:0006412;GO:0006418;GO:0006426;GO:0006518;GO:0006520;GO:0006725;GO:0006807;GO:0008144;GO:0008150;GO:0008152;GO:0009058;GO:0009059;GO:0009345;GO:0009987;GO:0010467;GO:0016070;GO:0016594;GO:0016597;GO:0016874;GO:0016875;GO:…	COG0423	J	K01880	GARS, glyS1
PROKKA_00663	276	ASB36363.1	oxidoreductase [Akkermansia muciniphila]	100	sp|P76234|YEAE_ECOLI	Uncharacterized protein YeaE OS=Escherichia coli (strain K12) OX=83333 GN=yeaE PE=4 SV=1	48.9	_	COG0656	S	_	_
PROKKA_00664	804	KAA3331504.1	hypothetical protein F1933_03685 [Akkermansia muciniphila]	99.8	_	_	_	_	COG0457	S	_	_
PROKKA_00665	690	OUN27658.1	hypothetical protein B5G29_09540 [Akkermansia muciniphila]	98.7	_	_	_	_	COG0457|COG2304	S	K07114	yfbK
PROKKA_00666	328	OUN27657.1	VWA domain-containing protein [Akkermansia muciniphila]	100	sp|P64856|Y1517_MYCBO	UPF0353 protein Mb1517 OS=Mycobacterium bovis (strain ATCC BAA-935 / AF2122/97) OX=233413 GN=BQ2027_MB1517 PE=3 SV=1	27.1	_	COG2304	S	K07114	yfbK
PROKKA_00667	204	PNC91030.1	hypothetical protein CXT91_06915 [Akkermansia muciniphila]	99.5	_	_	_	_	_	_	_	_
PROKKA_00668	296	PNC92458.1	DUF58 domain-containing protein [Akkermansia muciniphila]	99.7	_	_	_	GO:0005575;GO:0005622;GO:0005623;GO:0005737;GO:0005829;GO:0005886;GO:0008150;GO:0016020;GO:0040007;GO:0044424;GO:0044444;GO:0044464;GO:0071944	COG1721	S	_	_
PROKKA_00669	327	HCL32474.1	MoxR family ATPase [Akkermansia sp.]	100	sp|P94474|YEAC_BACSU	Uncharacterized protein YeaC OS=Bacillus subtilis (strain 168) OX=224308 GN=yeaC PE=3 SV=2	46.1	_	COG0714	S	K03924	moxR
PROKKA_00670	470	PNC81408.1	Asp-tRNA(Asn)/Glu-tRNA(Gln) amidotransferase subunit GatA [Akkermansia muciniphila]	99.8	sp|B2UMP4|GATA_AKKM8	Glutamyl-tRNA(Gln) amidotransferase subunit A OS=Akkermansia muciniphila (strain ATCC BAA-835 / Muc) OX=349741 GN=gatA PE=3 SV=1	98.7	_	COG0154	J	K02433	gatA, QRSL1
PROKKA_00671	97	PNC92455.1	Asp-tRNA(Asn)/Glu-tRNA(Gln) amidotransferase GatCAB subunit C [Akkermansia muciniphila]	99	sp|B2UMP5|GATC_AKKM8	Aspartyl/glutamyl-tRNA(Asn/Gln) amidotransferase subunit C OS=Akkermansia muciniphila (strain ATCC BAA-835 / Muc) OX=349741 GN=gatC PE=3 SV=1	97.9	_	COG0721	J	K02435	gatC, GATC
PROKKA_00672	110	AYR30493.1	hypothetical protein CUB96_06300 [Akkermansia muciniphila]	100	_	_	_	_	_	_	_	_
PROKKA_00673	195	ASB34293.1	hypothetical protein ADH72_00485 [Akkermansia muciniphila]	100	_	_	_	_	_	_	_	_
PROKKA_00674	278	QEE55061.1	hypothetical protein FU653_09050 [Akkermansia muciniphila]	100	_	_	_	_	_	_	_	_
PROKKA_00675	403	PND15464.1	hypothetical protein CXT96_00415 [Akkermansia muciniphila]	99.8	_	_	_	_	COG0457	S	_	_
PROKKA_00676	507	WP_031931259.1	SUMF1/EgtB/PvdO family nonheme iron enzyme [Akkermansia muciniphila]	99.2	_	_	_	_	COG1262	S	_	_
PROKKA_00677	280	BBP49198.1	hypothetical protein AKMU_19440 [Akkermansia muciniphila]	100	_	_	_	_	_	_	_	_
PROKKA_00678	339	KAA3331490.1	PDZ domain-containing protein [Akkermansia muciniphila]	99.7	_	_	_	_	COG0265	O	_	_
PROKKA_00679	254	PND15468.1	hypothetical protein CXT96_00435 [Akkermansia muciniphila]	100	sp|P73354|HTRA_SYNY3	Putative serine protease HtrA OS=Synechocystis sp. (strain PCC 6803 / Kazusa) OX=1111708 GN=htrA PE=1 SV=1	32.3	_	COG0265	O	_	_
PROKKA_00680	43	CDB55234.1	putative uncharacterized protein [Akkermansia muciniphila CAG:154]	100	_	_	_	_	_	_	_	_
PROKKA_00682	393	ASB34301.1	acyltransferase [Akkermansia muciniphila]	99.7	_	_	_	_	COG1835	I	_	_
PROKKA_00683	268	PNC43436.1	hypothetical protein CXU08_11035 [Akkermansia muciniphila]	100	_	_	_	_	COG1974	KT	_	_
PROKKA_00684	108	PNC53487.1	hypothetical protein CXU06_07775 [Akkermansia muciniphila]	100	_	_	_	_	_	_	_	_
PROKKA_00685	290	AYR33257.1	DUF3737 family protein [Akkermansia muciniphila]	100	_	_	_	_	COG5434	M	_	_
PROKKA_00686	401	QEE55070.1	pyridoxal phosphate-dependent aminotransferase [Akkermansia muciniphila]	99.8	sp|Q08432|CBL_BACSU	Cystathionine beta-lyase PatB OS=Bacillus subtilis (strain 168) OX=224308 GN=patB PE=1 SV=1	44.6	_	COG1168	E	K14155	patB, malY
PROKKA_00687	335	PNC63044.1	DUF362 domain-containing protein [Akkermansia muciniphila]	100	_	_	_	_	COG2768	S	K07138	K07138
PROKKA_00688	282	PND06593.1	aldo/keto reductase [Akkermansia muciniphila]	100	sp|A0QV10|Y2408_MYCS2	Uncharacterized oxidoreductase MSMEG_2408/MSMEI_2347 OS=Mycobacterium smegmatis (strain ATCC 700084 / mc(2)155) OX=246196 GN=MSMEG_2408 PE=1 SV=1	45.8	_	COG0656	S	_	_
PROKKA_00689	359	PND00642.1	alpha/beta hydrolase [Akkermansia muciniphila]	100	sp|Q01609|Y2218_PSEAE	Uncharacterized protein PA2218 OS=Pseudomonas aeruginosa (strain ATCC 15692 / DSM 22644 / CIP 104116 / JCM 14847 / LMG 12228 / 1C / PRS 101 / PAO1) OX=208964 GN=PA2218 PE=1 SV=2	62.3	_	COG1073	S	K06889	K06889
PROKKA_00690	372	KAA3331483.1	aldo/keto reductase [Akkermansia muciniphila]	99.5	sp|C6TBN2|AKR1_SOYBN	Probable aldo-keto reductase 1 OS=Glycine max OX=3847 GN=AKR1 PE=2 SV=1	42.1	_	COG0667	C	K05275	E1.1.1.65
PROKKA_00691	378	KAA3327173.1	metallophosphoesterase [Akkermansia muciniphila]	100	sp|O67153|Y1054_AQUAE	Uncharacterized metallophosphoesterase aq_1054 OS=Aquifex aeolicus (strain VF5) OX=224324 GN=aq_1054 PE=3 SV=1	32.5	_	COG1408	S	K07098	K07098
PROKKA_00692	187	KAA3323905.1	flavodoxin [Akkermansia muciniphila]	100	_	_	_	_	COG0716	C	_	_
PROKKA_00693	153	KAA3327175.1	antibiotic biosynthesis monooxygenase [Akkermansia muciniphila]	100	_	_	_	_	COG1359	S	_	_
PROKKA_00694	255	KAA3327489.1	gamma-carboxymuconolactone decarboxylase [Akkermansia muciniphila]	99.6	_	_	_	_	COG0599|COG1917	S	K01607	pcaC
PROKKA_00695	314	PND06599.1	aldo/keto reductase [Akkermansia muciniphila]	99.7	sp|Q9P7U2|YI7E_SCHPO	Putative aryl-alcohol dehydrogenase C977.14c OS=Schizosaccharomyces pombe (strain 972 / ATCC 24843) OX=284812 GN=SPAC977.14c PE=1 SV=1	25.2	GO:0005575;GO:0005618;GO:0005623;GO:0005886;GO:0016020;GO:0030312;GO:0044464;GO:0071944	COG0667	C	_	_
PROKKA_00696	344	HBW71075.1	amidohydrolase [Akkermansia muciniphila]	99.7	sp|G3Y417|YANB_ASPNA	Decarboxylase yanB OS=Aspergillus niger (strain ATCC 1015 / CBS 113.46 / FGSC A1144 / LSHB Ac4 / NCTC 3858a / NRRL 328 / USDA 3528.7) OX=380704 GN=yanB PE=1 SV=1	33.8	_	COG2159	S	K22213	PATG
PROKKA_00697	185	QEE55081.1	NAD(P)H-dependent oxidoreductase [Akkermansia muciniphila]	100	sp|A4W6F2|KEFF_ENT38	Glutathione-regulated potassium-efflux system ancillary protein KefF OS=Enterobacter sp. (strain 638) OX=399742 GN=kefF PE=3 SV=1	40.7	_	COG2249	S	_	_
PROKKA_00698	161	ASB34316.1	MerR family transcriptional regulator [Akkermansia muciniphila]	100	sp|P44558|Y186_HAEIN	Uncharacterized HTH-type transcriptional regulator HI_0186 OS=Haemophilus influenzae (strain ATCC 51907 / DSM 11121 / KW20 / Rd) OX=71421 GN=HI_0186 PE=1 SV=1	38.9	_	COG0789	K	_	_
PROKKA_00699	150	WP_161994051.1	DUF386 family protein [Akkermansia muciniphila]	100	_	_	_	_	COG2731	G	_	_
PROKKA_00700	526	CDB55251.1	alpha amylase catalytic region [Akkermansia muciniphila CAG:154]	99.2	sp|P19571|AMT6_BACS7	Glucan 1,4-alpha-maltohexaosidase OS=Bacillus sp. (strain 707) OX=1416 PE=1 SV=1	55	_	COG0366	G	K01176	AMY, amyA, malS
PROKKA_00701	461	AYR33241.1	MATE family efflux transporter [Akkermansia muciniphila]	100	sp|Q4L8N9|MEPA_STAHJ	Multidrug export protein MepA OS=Staphylococcus haemolyticus (strain JCSC1435) OX=279808 GN=mepA PE=3 SV=2	28.9	_	COG0534	V	K03327	TC.MATE, SLC47A, norM, mdtK, dinF
PROKKA_00702	148	BBP49221.1	hypothetical protein AKMU_19670 [Akkermansia muciniphila]	100	_	_	_	_	_	_	_	_
PROKKA_00703	728	CDB55254.1	beta-N-acetylhexosaminidase [Akkermansia muciniphila CAG:154]	99.5	sp|P96155|HEX1_VIBFU	Beta-hexosaminidase OS=Vibrio furnissii OX=29494 GN=exoI PE=1 SV=1	31.5	_	COG3525	G	K12373	HEXA_B
PROKKA_00704	316	AYR33237.1	hypothetical protein CUC01_09190 [Akkermansia muciniphila]	100	_	_	_	GO:0008150;GO:0040007	COG4948	M	_	_
PROKKA_00705	319	HBW71085.1	SDR family NAD(P)-dependent oxidoreductase [Akkermansia muciniphila]	99.7	sp|P39631|SPSK_BACSU	Spore coat polysaccharide biosynthesis protein SpsK OS=Bacillus subtilis (strain 168) OX=224308 GN=spsK PE=3 SV=3	27.2	GO:0000271;GO:0003674;GO:0003824;GO:0005575;GO:0005622;GO:0005623;GO:0005737;GO:0005829;GO:0005975;GO:0005976;GO:0006139;GO:0006629;GO:0006725;GO:0006807;GO:0008150;GO:0008152;GO:0008610;GO:0008653;GO:0008831;GO:0009058;GO:0009059;GO:0009103;GO:0009225;GO:0009226;GO:0009987;GO:0016051;GO:0016491;GO:0016614;GO:0016616;GO:0018130;GO:0019305;GO:0019438;GO:0033692;GO:0034637;GO:0034641;GO:0034645;GO:…	COG1091	M	K00067	rfbD, rmlD
PROKKA_00706	433	QEE55089.1	class I SAM-dependent rRNA methyltransferase [Akkermansia muciniphila]	100	sp|Q0HXZ5|RLMI_SHESR	Ribosomal RNA large subunit methyltransferase I OS=Shewanella sp. (strain MR-7) OX=60481 GN=rlmI PE=3 SV=1	34.9	_	COG1092	J	K06969	rlmI
PROKKA_00707	822	QAA48918.1	hypothetical protein C1O40_10480 [Akkermansia muciniphila]	100	_	_	_	_	_	_	_	_
PROKKA_00708	93	ANU60831.1	KH domain-containing protein [Akkermansia muciniphila]	100	_	_	_	GO:0008150;GO:0040007	COG1837	S	K06960	K06960
PROKKA_00709	394	OUN27614.1	rRNA large subunit methyltransferase I [Akkermansia muciniphila]	99.7	sp|B2VDG5|RLMI_ERWT9	Ribosomal RNA large subunit methyltransferase I OS=Erwinia tasmaniensis (strain DSM 17950 / CIP 109463 / Et1/99) OX=465817 GN=rlmI PE=3 SV=1	39	_	COG1092	J	K06969	rlmI
PROKKA_00710	303	WP_031931289.1	glucosamine-6-phosphate deaminase [Akkermansia muciniphila]	99.7	sp|Q8AB53|Y258_BACTN	Putative glucosamine-6-phosphate deaminase-like protein BT_0258 OS=Bacteroides thetaiotaomicron (strain ATCC 29148 / DSM 2079 / NCTC 10582 / E50 / VPI-5482) OX=226186 GN=BT_0258 PE=3 SV=1	46.1	_	COG0363	G	K02564	nagB, GNPDA
PROKKA_00711	546	PND15501.1	hypothetical protein CXT96_00605 [Akkermansia muciniphila]	97.4	_	_	_	_	_	_	_	_
PROKKA_00712	188	PND01286.1	hypothetical protein CXT90_02140 [Akkermansia muciniphila]	100	_	_	_	_	_	_	_	_
PROKKA_00713	242	PND00617.1	TlyA family rRNA (cytidine-2'-O)-methyltransferase [Akkermansia muciniphila]	100	sp|P19672|YQXC_BACSU	Putative rRNA methyltransferase YqxC OS=Bacillus subtilis (strain 168) OX=224308 GN=yqxC PE=3 SV=3	51.5	GO:0000154;GO:0001510;GO:0001897;GO:0001906;GO:0001907;GO:0003674;GO:0003824;GO:0006139;GO:0006364;GO:0006396;GO:0006725;GO:0006807;GO:0008150;GO:0008152;GO:0008168;GO:0008173;GO:0008649;GO:0008757;GO:0009451;GO:0009987;GO:0010467;GO:0016070;GO:0016072;GO:0016740;GO:0016741;GO:0019835;GO:0019836;GO:0022613;GO:0031167;GO:0031640;GO:0032259;GO:0034470;GO:0034641;GO:0034660;GO:0035821;GO:0042254;GO:…	COG1189	J	K06442	tlyA
PROKKA_00714	187	PNC85200.1	DUF2062 domain-containing protein [Akkermansia muciniphila]	99.5	_	_	_	_	_	_	K09928	K09928
PROKKA_00715	232	PNC92199.1	pirin family protein [Akkermansia muciniphila]	100	sp|P46852|YHHW_ECOLI	Quercetin 2,3-dioxygenase OS=Escherichia coli (strain K12) OX=83333 GN=yhhW PE=1 SV=1	41.5	_	COG1741	S	K06911	PIR
PROKKA_00716	1053	ASB34334.1	hypothetical protein ADH72_00710 [Akkermansia muciniphila]	100	_	_	_	_	COG2982	M	_	_
PROKKA_00717	208	QAA58158.1	hypothetical protein C1O54_10215 [Akkermansia muciniphila]	91.9	_	_	_	_	_	_	_	_
PROKKA_00718	271	PNC63252.1	class II aldolase family protein [Akkermansia muciniphila]	99.6	_	_	_	_	COG0235	G	_	_
PROKKA_00719	474	ASB34337.1	L-fuculokinase [Akkermansia muciniphila]	99.8	sp|Q8ZMC5|FUCK_SALTY	L-fuculokinase OS=Salmonella typhimurium (strain LT2 / SGSC1412 / ATCC 700720) OX=99287 GN=fucK PE=3 SV=1	53	GO:0003674;GO:0003824;GO:0005975;GO:0005996;GO:0006004;GO:0006793;GO:0006796;GO:0008150;GO:0008152;GO:0008737;GO:0009056;GO:0009987;GO:0016052;GO:0016301;GO:0016310;GO:0016740;GO:0016772;GO:0016773;GO:0019200;GO:0019317;GO:0019318;GO:0019320;GO:0019321;GO:0019323;GO:0019566;GO:0019568;GO:0019571;GO:0042354;GO:0042355;GO:0044237;GO:0044238;GO:0044262;GO:0044281;GO:0044282;GO:0046365;GO:0046372;GO:…	COG1070	G	K00879	fucK
PROKKA_00720	98	PNC93994.1	four helix bundle protein [Akkermansia muciniphila]	100	_	_	_	_	_	_	_	_
PROKKA_00721	592	PNC70694.1	L-fucose isomerase [Akkermansia muciniphila]	100	sp|Q8ZMC6|FUCI_SALTY	L-fucose isomerase OS=Salmonella typhimurium (strain LT2 / SGSC1412 / ATCC 700720) OX=99287 GN=fucI PE=3 SV=1	68.5	GO:0003674;GO:0003824;GO:0005488;GO:0005515;GO:0005575;GO:0005622;GO:0005623;GO:0005737;GO:0005975;GO:0005996;GO:0006004;GO:0008150;GO:0008152;GO:0008736;GO:0008790;GO:0009056;GO:0016052;GO:0016853;GO:0016860;GO:0016861;GO:0019317;GO:0019318;GO:0019320;GO:0019321;GO:0019323;GO:0019566;GO:0019568;GO:0019571;GO:0042354;GO:0042355;GO:0042802;GO:0044238;GO:0044281;GO:0044282;GO:0044424;GO:0044464;GO:…	COG2407	G	K01818	fucI
PROKKA_00722	644	PNC85192.1	MFS transporter [Akkermansia muciniphila]	99.8	sp|P44776|FUCP_HAEIN	L-fucose permease OS=Haemophilus influenzae (strain ATCC 51907 / DSM 11121 / KW20 / Rd) OX=71421 GN=fucP PE=3 SV=1	36.2	_	COG0738	G	K02429	fucP
PROKKA_00723	170	AYR33216.1	hypothetical protein CUC01_09085 [Akkermansia muciniphila]	100	_	_	_	_	_	_	_	_
PROKKA_00724	674	PND00606.1	sialidase [Akkermansia muciniphila]	99.7	sp|P31206|NANH_BACFR	Sialidase OS=Bacteroides fragilis (strain YCH46) OX=295405 GN=nanH PE=3 SV=2	42.2	_	COG4409	G	K01186	NEU1
PROKKA_00725	197	QAA60961.1	RNA polymerase subunit sigma-24 [Akkermansia muciniphila]	100	_	_	_	_	COG1595	K	K03088	rpoE
PROKKA_00726	96	KAA3355931.1	hypothetical protein F1903_06035 [Akkermansia muciniphila]	96.2	_	_	_	_	COG0454|COG0456	K	_	_
PROKKA_00727	91	ASB34343.1	metal-sensitive transcriptional repressor [Akkermansia muciniphila]	100	_	_	_	_	COG1937	S	K21600	csoR, ricR
PROKKA_00728	625	OUN27595.1	heavy metal translocating P-type ATPase [Akkermansia muciniphila]	100	sp|Q6GIX1|CADA_STAAR	Probable cadmium-transporting ATPase OS=Staphylococcus aureus (strain MRSA252) OX=282458 GN=cadA PE=3 SV=1	34.1	_	COG2217	P	_	_
PROKKA_00729	607	KAA3327203.1	phosphomethylpyrimidine synthase ThiC [Akkermansia muciniphila]	99.5	sp|A1K3Q2|THIC_AZOSB	Phosphomethylpyrimidine synthase OS=Azoarcus sp. (strain BH72) OX=62928 GN=thiC PE=3 SV=1	60.9	GO:0003674;GO:0003824;GO:0005575;GO:0005622;GO:0005623;GO:0005737;GO:0005829;GO:0006725;GO:0006766;GO:0006767;GO:0006772;GO:0006790;GO:0006807;GO:0008150;GO:0008152;GO:0009058;GO:0009110;GO:0009228;GO:0009987;GO:0017144;GO:0018130;GO:0019438;GO:0034641;GO:0042364;GO:0042723;GO:0042724;GO:0044237;GO:0044249;GO:0044271;GO:0044272;GO:0044281;GO:0044283;GO:0044424;GO:0044444;GO:0044464;GO:0046483;GO:…	COG0422	H	K03147	thiC
PROKKA_00730	314	KAA3327204.1	thioredoxin fold domain-containing protein [Akkermansia muciniphila]	100	_	_	_	GO:0003674;GO:0003824;GO:0004791;GO:0005575;GO:0005622;GO:0005623;GO:0005737;GO:0005829;GO:0006950;GO:0006979;GO:0008150;GO:0008152;GO:0009636;GO:0009987;GO:0015035;GO:0015036;GO:0016209;GO:0016491;GO:0016651;GO:0016667;GO:0016668;GO:0016671;GO:0019725;GO:0033554;GO:0034599;GO:0042221;GO:0042592;GO:0044424;GO:0044444;GO:0044464;GO:0045454;GO:0047134;GO:0050789;GO:0050794;GO:0050896;GO:0051716;GO:…	COG0526	CO	_	_
PROKKA_00731	204	AYR35664.1	sigma-70 family RNA polymerase sigma factor [Akkermansia muciniphila]	100	_	_	_	_	COG1595	K	_	_
PROKKA_00732	223	PNC74880.1	hypothetical protein CXU02_06395 [Akkermansia muciniphila]	100	_	_	_	_	_	_	_	_
PROKKA_00733	319	PNC74879.1	hypothetical protein CXU02_06390 [Akkermansia muciniphila]	100	sp|A6VUA4|DEGPL_MARMS	Probable periplasmic serine endoprotease DegP-like OS=Marinomonas sp. (strain MWYL1) OX=400668 GN=Mmwyl1_1102 PE=3 SV=1	27.8	_	COG0265	O	_	_
PROKKA_00734	37	HBW71570.1	hypothetical protein [Akkermansia muciniphila]	97.3	_	_	_	_	_	_	_	_
PROKKA_00735	785	PNC63267.1	peptide-binding protein [Akkermansia muciniphila]	99.9	_	_	_	_	COG0265	O	_	_
PROKKA_00736	442	PNC74877.1	deoxyguanosinetriphosphate triphosphohydrolase [Akkermansia muciniphila]	100	sp|Q55731|DGTL2_SYNY3	Deoxyguanosinetriphosphate triphosphohydrolase-like protein OS=Synechocystis sp. (strain PCC 6803 / Kazusa) OX=1111708 GN=sll0398 PE=3 SV=1	38.7	GO:0003674;GO:0003824;GO:0006139;GO:0006163;GO:0006195;GO:0006203;GO:0006725;GO:0006753;GO:0006793;GO:0006796;GO:0006807;GO:0008150;GO:0008152;GO:0008832;GO:0009056;GO:0009058;GO:0009117;GO:0009141;GO:0009143;GO:0009144;GO:0009146;GO:0009151;GO:0009155;GO:0009166;GO:0009200;GO:0009204;GO:0009215;GO:0009217;GO:0009262;GO:0009264;GO:0009394;GO:0009987;GO:0016787;GO:0016788;GO:0016793;GO:0018130;GO:…	COG0232	F	K01129	dgt
PROKKA_00737	733	HBD70494.1	copper oxidase [Akkermansia muciniphila]	99.9	sp|Q47452|PCOA_ECOLX	Copper resistance protein A OS=Escherichia coli OX=562 GN=pcoA PE=3 SV=1	36.3	_	COG2132	Q	K22552	mmcO
PROKKA_00738	302	WP_146021562.1	EamA family transporter [Akkermansia muciniphila]	100	sp|P0ADP5|BIOP_ECOLI	Biotin transporter OS=Escherichia coli (strain K12) OX=83333 GN=bioP PE=1 SV=1	36.3	GO:0005575;GO:0005623;GO:0005886;GO:0016020;GO:0044464;GO:0071944	COG0697	EG	_	_
PROKKA_00740	367	KAA3323868.1	alanine racemase [Akkermansia muciniphila]	100	sp|B3DWZ0|ALR_METI4	Alanine racemase OS=Methylacidiphilum infernorum (isolate V4) OX=481448 GN=alr PE=3 SV=1	35	_	COG0787	M	K01775	alr
PROKKA_00741	335	BBP49260.1	ABC transporter ATP-binding protein [Akkermansia muciniphila]	99.7	sp|P42065|APPF_BACSU	Oligopeptide transport ATP-binding protein AppF OS=Bacillus subtilis (strain 168) OX=224308 GN=appF PE=3 SV=2	54.5	_	COG4608	E	K10823	oppF
PROKKA_00742	325	AYR30422.1	ABC transporter ATP-binding protein [Akkermansia muciniphila]	99.7	sp|Q53193|Y4TR_SINFN	Probable peptide ABC transporter ATP-binding protein y4tR OS=Sinorhizobium fredii (strain NBRC 101917 / NGR234) OX=394 GN=NGR_a01410 PE=3 SV=1	50.6	_	COG0444	EP	K02031	ABC.PE.A
PROKKA_00743	749	HBD70351.1	ABC transporter substrate-binding protein [Akkermansia muciniphila]	100	sp|P71370|OPPA_HAEIN	Periplasmic oligopeptide-binding protein OS=Haemophilus influenzae (strain ATCC 51907 / DSM 11121 / KW20 / Rd) OX=71421 GN=oppA PE=3 SV=1	21.3	_	COG4166	E	K02035	ABC.PE.S
PROKKA_00744	535	KAA3331439.1	ABC transporter permease subunit [Akkermansia muciniphila]	100	sp|P33915|YEJE_ECOLI	Inner membrane ABC transporter permease protein YejE OS=Escherichia coli (strain K12) OX=83333 GN=yejE PE=1 SV=1	36.5	_	COG4239	P	K13895	yejE
PROKKA_00745	462	HBN18106.1	ABC transporter permease [Akkermansia sp.]	99.6	sp|P42062|APPB_BACSU	Oligopeptide transport system permease protein AppB OS=Bacillus subtilis (strain 168) OX=224308 GN=appB PE=3 SV=2	33.2	_	COG0601	EP	K13894	yejB
PROKKA_00746	268	WP_094137133.1	metallophosphoesterase family protein [Akkermansia muciniphila]	100	sp|Q58322|Y912_METJA	Uncharacterized protein MJ0912 OS=Methanocaldococcus jannaschii (strain ATCC 43067 / DSM 2661 / JAL-1 / JCM 10045 / NBRC 100440) OX=243232 GN=MJ0912 PE=4 SV=1	38.7	_	COG0639	T	_	_
PROKKA_00747	357	MZS94845.1	restriction endonuclease, SacI family [Blautia wexlerae]	75.1	_	_	_	_	_	_	_	_
PROKKA_00748	373	WP_078776540.1	MULTISPECIES: DNA (cytosine-5-)-methyltransferase [Fibrobacter]	71.3	sp|P50192|MTHA_HAEPH	Modification methylase HphIA OS=Haemophilus parahaemolyticus OX=735 GN=hphIAM PE=3 SV=1	31.8	_	COG0270	H	K00558	DNMT1, dcm
PROKKA_00749	291	QAA37260.1	hypothetical protein C1I88_10355 [Akkermansia muciniphila]	98.3	_	_	_	_	COG0457	S	_	_
PROKKA_00750	305	PNC74865.1	2-dehydropantoate 2-reductase [Akkermansia muciniphila]	100	sp|Q8YX96|PANE_NOSS1	Putative 2-dehydropantoate 2-reductase OS=Nostoc sp. (strain PCC 7120 / SAG 25.82 / UTEX 2576) OX=103690 GN=all1319 PE=3 SV=1	38.4	_	COG1893	H	K00077	panE, apbA
PROKKA_00751	555	BBP49269.1	formate--tetrahydrofolate ligase [Akkermansia muciniphila]	99.6	sp|A8MIN1|FTHS_ALKOO	Formate--tetrahydrofolate ligase OS=Alkaliphilus oremlandii (strain OhILAs) OX=350688 GN=fhs PE=3 SV=1	52.5	GO:0000096;GO:0000097;GO:0000105;GO:0003674;GO:0003824;GO:0004329;GO:0004477;GO:0004488;GO:0005575;GO:0005622;GO:0005623;GO:0005737;GO:0006082;GO:0006139;GO:0006144;GO:0006520;GO:0006547;GO:0006555;GO:0006575;GO:0006725;GO:0006730;GO:0006732;GO:0006760;GO:0006766;GO:0006767;GO:0006790;GO:0006807;GO:0008150;GO:0008152;GO:0008652;GO:0009058;GO:0009066;GO:0009067;GO:0009086;GO:0009108;GO:0009110;GO:…	COG2759	H	K01938	fhs
PROKKA_00752	197	PNC80602.1	DUF1287 domain-containing protein [Akkermansia muciniphila]	100	sp|P32668|YIJF_ECOLI	Uncharacterized protein YijF OS=Escherichia coli (strain K12) OX=83333 GN=yijF PE=3 SV=1	53.6	_	COG3738	S	K09974	K09974
PROKKA_00753	418	PNC94371.1	phosphoribosylamine--glycine ligase [Akkermansia muciniphila]	99.5	sp|Q8RC54|PUR2_CALS4	Phosphoribosylamine--glycine ligase OS=Caldanaerobacter subterraneus subsp. tengcongensis (strain DSM 15242 / JCM 11007 / NBRC 100824 / MB4) OX=273068 GN=purD PE=3 SV=1	41	_	COG0151	F	K01945	purD
PROKKA_00754	157	PND10259.1	single-stranded DNA-binding protein [Akkermansia muciniphila]	100	sp|P59928|SSB_BORPA	Single-stranded DNA-binding protein OS=Bordetella parapertussis (strain 12822 / ATCC BAA-587 / NCTC 13253) OX=257311 GN=ssb PE=3 SV=1	40.9	_	COG0629	L	K03111	ssb
PROKKA_00755	405	MRN10929.1	hypothetical protein [Akkermansia muciniphila]	100	_	_	_	_	COG3064	M	_	_
PROKKA_00756	210	QAA46063.1	hypothetical protein C1O37_07270 [Akkermansia muciniphila]	99.5	sp|Q55834|EXBL1_SYNY3	Putative biopolymer transport protein ExbB-like 1 OS=Synechocystis sp. (strain PCC 6803 / Kazusa) OX=1111708 GN=sll0477 PE=3 SV=1	29.5	_	COG0811	U	K03561	exbB
PROKKA_00757	142	PND13822.1	biopolymer transporter ExbD [Akkermansia muciniphila]	100	_	_	_	_	COG0848	U	K03559	exbD
PROKKA_00758	182	ASB34369.1	peptide deformylase [Akkermansia muciniphila]	100	sp|B1ZMD5|DEF_OPITP	Peptide deformylase OS=Opitutus terrae (strain DSM 11246 / JCM 15787 / PB90-1) OX=452637 GN=def PE=3 SV=1	42	_	COG0242	J	K01462	PDF, def
PROKKA_00759	395	KAA3323851.1	hypothetical protein F1963_04735 [Akkermansia muciniphila]	99.7	_	_	_	_	COG1449	G	K07405	E3.2.1.1A
PROKKA_00760	432	PND13819.1	glycosyltransferase family 1 protein [Akkermansia muciniphila]	99.8	sp|Q59002|Y1607_METJA	Uncharacterized glycosyltransferase MJ1607 OS=Methanocaldococcus jannaschii (strain ATCC 43067 / DSM 2661 / JAL-1 / JCM 10045 / NBRC 100440) OX=243232 GN=MJ1607 PE=3 SV=1	29.7	GO:0000271;GO:0003674;GO:0003824;GO:0005975;GO:0005976;GO:0005977;GO:0005978;GO:0006073;GO:0006091;GO:0006112;GO:0006629;GO:0008150;GO:0008152;GO:0008610;GO:0008653;GO:0009058;GO:0009059;GO:0009103;GO:0009250;GO:0009987;GO:0015980;GO:0016051;GO:0016740;GO:0016757;GO:0033692;GO:0034637;GO:0034645;GO:0040007;GO:0043170;GO:0044042;GO:0044237;GO:0044238;GO:0044249;GO:0044255;GO:0044260;GO:0044262;GO:…	COG0297	G	_	_
PROKKA_00761	798	PNC94161.1	glycosyl hydrolase [Akkermansia muciniphila]	99.9	sp|Q9F234|AGL2_BACTQ	Alpha-glucosidase 2 OS=Bacillus thermoamyloliquefaciens OX=1425 PE=3 SV=1	37.8	_	COG1501	G	K01187	malZ
PROKKA_00762	337	PNC94162.1	hypothetical protein CXT89_06665 [Akkermansia muciniphila]	100	_	_	_	GO:0006732;GO:0008150;GO:0008152;GO:0009058;GO:0009108;GO:0009233;GO:0009234;GO:0009987;GO:0042180;GO:0042181;GO:0044237;GO:0044249;GO:0044281;GO:0044283;GO:0051186;GO:0051188;GO:0071704;GO:1901576;GO:1901661;GO:1901663	COG1169	HQ	_	_
PROKKA_00763	428	MRN10937.1	hydrogenase [Akkermansia muciniphila]	100	_	_	_	_	COG5557	C	K00185	dmsC
PROKKA_00764	186	PNC54650.1	DUF3341 domain-containing protein [Akkermansia muciniphila]	100	_	_	_	_	COG2010	C	_	_
PROKKA_00765	220	PNC54651.1	hypothetical protein CXU09_08885 [Akkermansia muciniphila]	100	_	_	_	_	COG2010	C	_	_
PROKKA_00766	410	QAA37276.1	hypothetical protein C1I88_10440 [Akkermansia muciniphila]	100	_	_	_	_	COG4531	P	_	_
PROKKA_00767	775	PNC70655.1	hypothetical protein CXU05_07940 [Akkermansia muciniphila]	97.4	_	_	_	GO:0005575;GO:0005623;GO:0042597;GO:0044464	COG2010|COG2993	C	_	_
PROKKA_00768	94	CDB55630.1	lactoylglutathione lyase [Akkermansia muciniphila CAG:154]	97.9	_	_	_	_	COG0346	E	_	_
PROKKA_00769	373	PNC94170.1	hypothetical protein CXT89_06710 [Akkermansia muciniphila]	99.7	_	_	_	_	COG3274	S	_	_
PROKKA_00770	415	OUN27719.1	isocitrate dehydrogenase (NADP(+)) [Akkermansia muciniphila]	100	sp|P39126|IDH_BACSU	Isocitrate dehydrogenase [NADP] OS=Bacillus subtilis (strain 168) OX=224308 GN=icd PE=1 SV=1	59.6	GO:0003674;GO:0003824;GO:0003862;GO:0004448;GO:0004450;GO:0005575;GO:0005622;GO:0005623;GO:0005737;GO:0005829;GO:0006082;GO:0006091;GO:0006520;GO:0006551;GO:0006807;GO:0006950;GO:0006979;GO:0008150;GO:0008152;GO:0008652;GO:0009058;GO:0009081;GO:0009082;GO:0009098;GO:0009987;GO:0016053;GO:0016491;GO:0016614;GO:0016616;GO:0019752;GO:0022900;GO:0043436;GO:0044237;GO:0044238;GO:0044249;GO:0044281;GO:…	COG0538	C	K00031	IDH1, IDH2, icd
PROKKA_00771	230	PNC94171.1	hypothetical protein CXT89_06720 [Akkermansia muciniphila]	100	_	_	_	_	_	_	_	_
PROKKA_00772	95	PNC94172.1	hypothetical protein CXT89_06725 [Akkermansia muciniphila]	98.9	_	_	_	_	COG3339	S	_	_
PROKKA_00773	456	PNC92149.1	MBL fold metallo-hydrolase [Akkermansia muciniphila]	100	sp|Q9QXK7|CPSF3_MOUSE	Cleavage and polyadenylation specificity factor subunit 3 OS=Mus musculus OX=10090 GN=Cpsf3 PE=1 SV=2	28.9	_	COG1236	J	_	_
PROKKA_00774	206	PNC94175.1	dTMP kinase [Akkermansia muciniphila]	100	sp|B2UN87|KTHY_AKKM8	Thymidylate kinase OS=Akkermansia muciniphila (strain ATCC BAA-835 / Muc) OX=349741 GN=tmk PE=3 SV=1	97.6	GO:0003674;GO:0003824;GO:0004798;GO:0005575;GO:0005622;GO:0005623;GO:0005737;GO:0006139;GO:0006220;GO:0006221;GO:0006227;GO:0006233;GO:0006235;GO:0006725;GO:0006753;GO:0006793;GO:0006796;GO:0006807;GO:0008150;GO:0008152;GO:0009041;GO:0009058;GO:0009117;GO:0009123;GO:0009132;GO:0009133;GO:0009138;GO:0009139;GO:0009141;GO:0009142;GO:0009147;GO:0009148;GO:0009165;GO:0009186;GO:0009189;GO:0009196;GO:…	COG0125	F	K00943	tmk, DTYMK
PROKKA_00775	223	OUN27550.1	7-cyano-7-deazaguanine synthase [Akkermansia muciniphila]	100	sp|B2RJS2|QUEC_PORG3	7-cyano-7-deazaguanine synthase OS=Porphyromonas gingivalis (strain ATCC 33277 / DSM 20709 / CIP 103683 / JCM 12257 / NCTC 11834 / 2561) OX=431947 GN=queC PE=3 SV=1	51.2	_	COG0603	F	K06920	queC
PROKKA_00776	136	CDB55622.1	nADPH-dependent 7-cyano-7-deazaguanine reductase [Akkermansia muciniphila CAG:154]	100	sp|B4UI08|QUEF_ANASK	NADPH-dependent 7-cyano-7-deazaguanine reductase OS=Anaeromyxobacter sp. (strain K) OX=447217 GN=queF PE=3 SV=1	53.3	_	COG0780	S	K09457	queF
PROKKA_00777	811	MRN10951.1	hypothetical protein [Akkermansia muciniphila]	99.9	sp|O66994|Y812_AQUAE	Uncharacterized MscS family protein aq_812 OS=Aquifex aeolicus (strain VF5) OX=224324 GN=aq_812 PE=3 SV=1	24.6	GO:0005575;GO:0005623;GO:0005886;GO:0006884;GO:0008150;GO:0008361;GO:0009987;GO:0009992;GO:0016020;GO:0016043;GO:0019725;GO:0030104;GO:0032535;GO:0042592;GO:0044464;GO:0048878;GO:0055082;GO:0065007;GO:0065008;GO:0071840;GO:0071944;GO:0090066	COG3264	M	_	_
PROKKA_00778	452	BBP49297.1	glutamate--tRNA ligase [Akkermansia muciniphila]	100	sp|B2UN91|SYE_AKKM8	Glutamate--tRNA ligase OS=Akkermansia muciniphila (strain ATCC BAA-835 / Muc) OX=349741 GN=gltX PE=3 SV=1	99.1	_	COG0008|COG1384	J	_	_
PROKKA_00779	382	PND01344.1	twin-arginine translocase subunit TatC [Akkermansia muciniphila]	100	sp|B2UN92|TATC_AKKM8	Sec-independent protein translocase protein TatC OS=Akkermansia muciniphila (strain ATCC BAA-835 / Muc) OX=349741 GN=tatC PE=3 SV=1	99.4	GO:0003674;GO:0005215;GO:0005575;GO:0005623;GO:0005886;GO:0006810;GO:0006886;GO:0008104;GO:0008150;GO:0008320;GO:0008565;GO:0009977;GO:0015031;GO:0015291;GO:0015399;GO:0015405;GO:0015450;GO:0015833;GO:0016020;GO:0022804;GO:0022857;GO:0022884;GO:0032991;GO:0033036;GO:0033281;GO:0034613;GO:0042886;GO:0042887;GO:0043953;GO:0044425;GO:0044459;GO:0044464;GO:0045184;GO:0046907;GO:0051179;GO:0051234;GO:…	COG0805	U	K03118	tatC
PROKKA_00780	278	PNC80625.1	undecaprenyl-diphosphate phosphatase [Akkermansia muciniphila]	100	sp|Q2RTE2|UPPP2_RHORT	Undecaprenyl-diphosphatase 2 OS=Rhodospirillum rubrum (strain ATCC 11170 / ATH 1.1.1 / DSM 467 / LMG 4362 / NCIB 8255 / S1) OX=269796 GN=uppP2 PE=3 SV=1	45.8	_	COG1968	V	K06153	bacA
PROKKA_00781	274	QAA48980.1	hypothetical protein C1O40_10860 [Akkermansia muciniphila]	100	_	_	_	_	_	_	_	_
PROKKA_00782	277	QIA36855.1	hypothetical protein GXM23_10715 [Akkermansia muciniphila]	100	_	_	_	_	COG1216	S	_	_
PROKKA_00783	115	PND01348.1	zinc/iron-chelating domain-containing protein [Akkermansia muciniphila]	100	_	_	_	_	COG0727	S	K06940	K06940
PROKKA_00784	435	OUN27542.1	3-phosphoshikimate 1-carboxyvinyltransferase [Akkermansia muciniphila]	99.8	sp|B2UN97|AROA_AKKM8	3-phosphoshikimate 1-carboxyvinyltransferase OS=Akkermansia muciniphila (strain ATCC BAA-835 / Muc) OX=349741 GN=aroA PE=3 SV=1	99.8	_	COG0128	E	K00800	aroA
PROKKA_00785	425	MRN10959.1	UDP-N-acetylglucosamine 1-carboxyvinyltransferase [Akkermansia muciniphila]	100	sp|B2UNJ3|MURA_AKKM8	UDP-N-acetylglucosamine 1-carboxyvinyltransferase OS=Akkermansia muciniphila (strain ATCC BAA-835 / Muc) OX=349741 GN=murA PE=3 SV=1	100	GO:0000270;GO:0003674;GO:0003824;GO:0005575;GO:0005622;GO:0005623;GO:0005737;GO:0005829;GO:0006022;GO:0006023;GO:0006024;GO:0006807;GO:0008150;GO:0008152;GO:0008760;GO:0009058;GO:0009059;GO:0009252;GO:0009273;GO:0009987;GO:0016740;GO:0016765;GO:0030203;GO:0034645;GO:0042546;GO:0043170;GO:0044036;GO:0044038;GO:0044085;GO:0044237;GO:0044249;GO:0044260;GO:0044424;GO:0044444;GO:0044464;GO:0070589;GO:…	COG0766	M	K00790	murA
PROKKA_00786	89	ANU60901.1	DNA-binding protein [Akkermansia muciniphila]	100	sp|P0DMK4|DBHA_BURPS	DNA-binding protein HU-alpha OS=Burkholderia pseudomallei (strain K96243) OX=272560 GN=hupA PE=3 SV=1	51.7	_	COG0776	L	K03530	hupB
PROKKA_00787	361	AYR33163.1	chorismate synthase [Akkermansia muciniphila]	100	sp|B2UNJ5|AROC_AKKM8	Chorismate synthase OS=Akkermansia muciniphila (strain ATCC BAA-835 / Muc) OX=349741 GN=aroC PE=3 SV=1	100	GO:0000166;GO:0003674;GO:0003824;GO:0004107;GO:0005488;GO:0005575;GO:0005622;GO:0005623;GO:0005737;GO:0005829;GO:0006082;GO:0006520;GO:0006725;GO:0006807;GO:0008150;GO:0008152;GO:0008652;GO:0009058;GO:0009072;GO:0009073;GO:0009423;GO:0009987;GO:0010181;GO:0016053;GO:0016829;GO:0016835;GO:0016838;GO:0019438;GO:0019752;GO:0032553;GO:0036094;GO:0043167;GO:0043168;GO:0043436;GO:0043648;GO:0043650;GO:…	COG0082	E	K01736	aroC
PROKKA_00788	297	PND15567.1	hypothetical protein CXT96_00995 [Akkermansia muciniphila]	100	_	_	_	_	_	_	_	_
PROKKA_00789	144	AYR35710.1	hypothetical protein CUC06_10215 [Akkermansia muciniphila]	100	sp|O32214|CYSJ_BACSU	Sulfite reductase [NADPH] flavoprotein alpha-component OS=Bacillus subtilis (strain 168) OX=224308 GN=cysJ PE=1 SV=1	39.6	_	COG0369	C	_	_
PROKKA_00790	159	PND01355.1	hypothetical protein CXT90_02540 [Akkermansia muciniphila]	99.4	_	_	_	_	_	_	_	_
PROKKA_00791	264	PND00549.1	hypothetical protein CXT95_10085 [Akkermansia muciniphila]	100	sp|Q9RRY7|Y2345_DEIRA	Uncharacterized metallophosphoesterase DR_2345 OS=Deinococcus radiodurans (strain ATCC 13939 / DSM 20539 / JCM 16871 / LMG 4051 / NBRC 15346 / NCIMB 9279 / R1 / VKM B-1422) OX=243230 GN=DR_2345 PE=3 SV=1	32.4	_	COG1408	S	K07098	K07098
PROKKA_00792	230	KAA3323821.1	hypothetical protein F1963_04565 [Akkermansia muciniphila]	100	_	_	_	_	COG0822	C	_	_
PROKKA_00793	335	AYR28566.1	GGGtGRT protein [Akkermansia muciniphila]	100	_	_	_	_	_	_	_	_
PROKKA_00794	196	QIA36867.1	hypothetical protein GXM23_10780 [Akkermansia muciniphila]	99.5	_	_	_	_	_	_	_	_
PROKKA_00795	417	QAA37746.1	DNA modification methylase [Akkermansia muciniphila]	100	sp|P24582|MTN3_NEILA	Modification methylase NlaIII OS=Neisseria lactamica OX=486 GN=nlaIIIM PE=3 SV=1	25.1	_	COG3392	H	K07318	K07318
PROKKA_00796	295	QAA37747.1	tyrosine recombinase XerS [Akkermansia muciniphila]	100	sp|Q92A53|XERD_LISIN	Tyrosine recombinase XerD OS=Listeria innocua serovar 6a (strain ATCC BAA-680 / CLIP 11262) OX=272626 GN=xerD PE=3 SV=1	41.7	_	COG4974	L	_	_
PROKKA_00797	249	WP_031931359.1	hypothetical protein [Akkermansia muciniphila]	94.8	_	_	_	_	_	_	_	_
PROKKA_00798	46	_	_	_	_	_	_	_	_	_	_	_
PROKKA_00799	347	PNC54852.1	hypothetical protein CXU09_09065 [Akkermansia muciniphila]	99.7	_	_	_	_	_	_	_	_
PROKKA_00800	426	PNC93930.1	hypothetical protein CXT94_08405 [Akkermansia muciniphila]	99.8	_	_	_	_	_	_	_	_
PROKKA_00801	378	PNC94096.1	alcohol dehydrogenase [Akkermansia muciniphila]	100	sp|P71017|GBSB_BACSU	Choline dehydrogenase OS=Bacillus subtilis (strain 168) OX=224308 GN=gbsB PE=1 SV=2	36	_	COG1454	C	_	_
PROKKA_00802	122	PNC93929.1	fluoride efflux transporter CrcB [Akkermansia muciniphila]	100	sp|Q89Z03|CRCB_BACTN	Putative fluoride ion transporter CrcB OS=Bacteroides thetaiotaomicron (strain ATCC 29148 / DSM 2079 / NCTC 10582 / E50 / VPI-5482) OX=226186 GN=crcB PE=3 SV=1	52.9	GO:0003674;GO:0005215;GO:0005575;GO:0005623;GO:0005886;GO:0005887;GO:0006810;GO:0006811;GO:0006820;GO:0008150;GO:0008509;GO:0015075;GO:0015103;GO:0015318;GO:0015698;GO:0016020;GO:0016021;GO:0022857;GO:0031224;GO:0031226;GO:0034220;GO:0044425;GO:0044459;GO:0044464;GO:0051179;GO:0051234;GO:0055085;GO:0071944;GO:0098656;GO:0098660;GO:0098661;GO:1903424;GO:1903425	COG0239	D	K06199	crcB, FEX
PROKKA_00803	320	QEE55177.1	carbohydrate kinase [Akkermansia muciniphila]	99.4	_	_	_	_	COG0524	G	_	_
PROKKA_00804	438	AYR33147.1	bifunctional UDP-3-O-[3-hydroxymyristoyl] N-acetylglucosamine deacetylase/3-hydroxyacyl-ACP dehydratase [Akkermansia muciniphila]	99.8	sp|Q8KBX0|LPXZ_CHLTE	Bifunctional enzyme LpxC/FabZ OS=Chlorobaculum tepidum (strain ATCC 49652 / DSM 12025 / NBRC 103806 / TLS) OX=194439 GN=lpxC/fabZ PE=3 SV=1	40.8	_	COG0764|COG0774	IM	K16363	lpxC-fabZ
PROKKA_00805	303	PNC93925.1	hypothetical protein CXT94_08375 [Akkermansia muciniphila]	99.3	sp|P74285|CUGP_SYNY3	UTP--glucose-1-phosphate uridylyltransferase OS=Synechocystis sp. (strain PCC 6803 / Kazusa) OX=1111708 GN=cugP PE=1 SV=1	23.4	GO:0000166;GO:0000270;GO:0000287;GO:0001882;GO:0001884;GO:0002134;GO:0003674;GO:0003824;GO:0005488;GO:0006022;GO:0006040;GO:0006082;GO:0006807;GO:0008150;GO:0008152;GO:0009254;GO:0009987;GO:0016740;GO:0016772;GO:0016779;GO:0019103;GO:0019752;GO:0030203;GO:0032549;GO:0032551;GO:0032553;GO:0032557;GO:0036094;GO:0043167;GO:0043168;GO:0043169;GO:0043170;GO:0043436;GO:0044237;GO:0044281;GO:0046872;GO:…	COG1208	JM	_	_
PROKKA_00806	249	BBP49324.1	hypothetical protein AKMU_20700 [Akkermansia muciniphila]	100	_	_	_	_	COG3698	S	_	_
PROKKA_00807	649	PNC94202.1	apolipoprotein N-acyltransferase [Akkermansia muciniphila]	99.2	sp|Q9ZDG3|LNT_RICPR	Apolipoprotein N-acyltransferase OS=Rickettsia prowazekii (strain Madrid E) OX=272947 GN=lnt PE=3 SV=1	22.3	_	COG0815	M	K03820	lnt
PROKKA_00808	77	ASB34413.1	ferredoxin [Akkermansia muciniphila]	100	_	_	_	_	COG1141	C	K05337	fer
PROKKA_00809	147	QAT92438.1	DUF721 domain-containing protein [Akkermansia muciniphila]	100	_	_	_	_	COG5512	S	_	_
PROKKA_00810	666	WP_094139588.1	family 20 glycosylhydrolase [Akkermansia muciniphila]	99.7	sp|Q619W7|HEXA_CAEBR	Beta-hexosaminidase A OS=Caenorhabditis briggsae OX=6238 GN=hex-1 PE=3 SV=2	26	_	COG3525	G	K12373	HEXA_B
PROKKA_00811	318	PNC74810.1	hypothetical protein CXU02_06005 [Akkermansia muciniphila]	100	_	_	_	_	COG4763	S	_	_
PROKKA_00812	604	PNC74808.1	hypothetical protein CXU02_05995 [Akkermansia muciniphila]	99.5	sp|P48269|CCSA_CHLRE	Cytochrome c biogenesis protein CcsA OS=Chlamydomonas reinhardtii OX=3055 GN=ccsA PE=1 SV=2	31.5	_	COG0755	O	_	_
PROKKA_00813	265	QAA60574.1	hypothetical protein C1O57_10775 [Akkermansia muciniphila]	98.5	_	_	_	_	COG1333	O	_	_
PROKKA_00814	307	KAA3324116.1	siderophore ABC transporter substrate-binding protein [Akkermansia muciniphila]	99.7	sp|P94421|YCLQ_BACSU	Petrobactin-binding protein YclQ OS=Bacillus subtilis (strain 168) OX=224308 GN=yclQ PE=1 SV=1	41.6	_	COG4607	P	K02016	ABC.FEV.S
PROKKA_00815	252	QAT92447.1	ATP-binding cassette domain-containing protein [Akkermansia muciniphila]	99.6	sp|P94420|YCLP_BACSU	Petrobactin import ATP-binding protein YclP OS=Bacillus subtilis (strain 168) OX=224308 GN=yclP PE=1 SV=1	51.8	_	COG4604	P	K02013	ABC.FEV.A
PROKKA_00816	336	KAA3327282.1	iron chelate uptake ABC transporter family permease subunit [Akkermansia muciniphila]	100	sp|P94419|YCLO_BACSU	Petrobactin import system permease protein YclO OS=Bacillus subtilis (strain 168) OX=224308 GN=yclO PE=1 SV=1	44.4	_	COG4605	P	K02015	ABC.FEV.P
PROKKA_00817	321	KAA3331371.1	iron chelate uptake ABC transporter family permease subunit [Akkermansia muciniphila]	100	sp|P94418|YCLN_BACSU	Petrobactin import system permease protein YclN OS=Bacillus subtilis (strain 168) OX=224308 GN=yclN PE=1 SV=1	49.5	_	COG4606	P	K02015	ABC.FEV.P
PROKKA_00818	362	QAA60579.1	translation initiation inhibitor [Akkermansia muciniphila]	100	_	_	_	GO:0003674;GO:0003824;GO:0016787;GO:0016801;GO:0016803	COG0251	J	_	_
PROKKA_00819	550	CDB56465.1	putative uncharacterized protein [Akkermansia muciniphila CAG:154]	98.2	_	_	_	_	COG3488	C	_	_
PROKKA_00820	368	KAA3331369.1	peptidase M75 [Akkermansia muciniphila]	99.7	_	_	_	_	COG3489	S	_	_
PROKKA_00821	199	QAT92452.1	GNAT family N-acetyltransferase [Akkermansia muciniphila]	99.5	_	_	_	_	COG1247	M	K03823	pat
PROKKA_00822	143	PNC53617.1	hypothetical protein CXU06_08505 [Akkermansia muciniphila]	99.3	_	_	_	_	_	_	_	_
PROKKA_00823	180	PNC94217.1	hypoxanthine phosphoribosyltransferase [Akkermansia muciniphila]	100	sp|Q5M6K8|HPRT_STRT2	Hypoxanthine-guanine phosphoribosyltransferase OS=Streptococcus thermophilus (strain ATCC BAA-250 / LMG 18311) OX=264199 GN=hpt PE=3 SV=1	36.4	GO:0005575;GO:0005622;GO:0005623;GO:0005737;GO:0044424;GO:0044464	COG0634	F	K00760	hprT, hpt, HPRT1
PROKKA_00824	945	PNC84002.1	DNA polymerase I [Akkermansia muciniphila]	99.9	sp|P00582|DPO1_ECOLI	DNA polymerase I OS=Escherichia coli (strain K12) OX=83333 GN=polA PE=1 SV=1	40.1	GO:0003674;GO:0003824;GO:0003887;GO:0004518;GO:0004527;GO:0005575;GO:0005622;GO:0005623;GO:0005737;GO:0006139;GO:0006259;GO:0006260;GO:0006261;GO:0006281;GO:0006725;GO:0006807;GO:0006950;GO:0006974;GO:0008150;GO:0008152;GO:0008409;GO:0009058;GO:0009059;GO:0009987;GO:0016740;GO:0016772;GO:0016779;GO:0016787;GO:0016788;GO:0018130;GO:0019438;GO:0033554;GO:0034061;GO:0034641;GO:0034645;GO:0034654;GO:…	COG0258|COG0749	L	K02335	polA
PROKKA_00825	370	QEE55199.1	HlyD family efflux transporter periplasmic adaptor subunit [Akkermansia muciniphila]	100	_	_	_	_	COG0845	M	_	_
PROKKA_00826	151	AYR28534.1	hypothetical protein CUB89_08105 [Akkermansia muciniphila]	100	_	_	_	_	COG5465	S	_	_
PROKKA_00827	474	PND04469.1	adenylosuccinate lyase [Akkermansia muciniphila]	100	sp|Q8CRT6|PUR8_STAES	Adenylosuccinate lyase OS=Staphylococcus epidermidis (strain ATCC 12228) OX=176280 GN=purB PE=3 SV=1	27.4	_	COG0015	F	K01756	purB, ADSL
PROKKA_00828	417	PND10401.1	peptidase T [Akkermansia muciniphila]	99.8	sp|A9KT72|PEPT_LACP7	Peptidase T OS=Lachnoclostridium phytofermentans (strain ATCC 700394 / DSM 18823 / ISDg) OX=357809 GN=pepT PE=3 SV=1	59.4	_	COG2195	E	K01258	pepT
PROKKA_00829	917	QBH17404.1	tetratricopeptide repeat protein [Akkermansia muciniphila]	99.8	_	_	_	_	COG0457|COG1196	D	_	_
PROKKA_00830	277	QAA37333.1	hypothetical protein C1I88_10785 [Akkermansia muciniphila]	100	sp|F4I907|GLYR2_ARATH	Glyoxylate/succinic semialdehyde reductase 2, chloroplastic OS=Arabidopsis thaliana OX=3702 GN=GLYR2 PE=1 SV=1	27.9	_	COG2084	I	_	_
PROKKA_00831	518	OUN27494.1	hypothetical protein B5G29_08620 [Akkermansia muciniphila]	100	_	_	_	_	_	_	_	_
PROKKA_00832	305	ASB34439.1	N-acetylneuraminate lyase [Akkermansia muciniphila]	100	sp|Q5ZKD4|NPL_CHICK	N-acetylneuraminate lyase OS=Gallus gallus OX=9031 GN=NPL PE=2 SV=1	34.3	_	COG0329	EM	K01639	E4.1.3.3, nanA, NPL
PROKKA_00833	393	PNC43577.1	N-acylglucosamine 2-epimerase [Akkermansia muciniphila]	99.7	sp|Q2KIS1|RENBP_BOVIN	N-acylglucosamine 2-epimerase OS=Bos taurus OX=9913 GN=RENBP PE=2 SV=2	32.6	_	COG2942	G	K01787	RENBP
PROKKA_00834	204	OUN27491.1	hypothetical protein B5G29_08605 [Akkermansia muciniphila]	99	_	_	_	_	COG0115	E	_	_
PROKKA_00835	338	OUN27490.1	aminodeoxychorismate synthase component I [Akkermansia muciniphila]	100	sp|Q57527|Y1170_HAEIN	Uncharacterized PabA-like protein HI_1170 OS=Haemophilus influenzae (strain ATCC 51907 / DSM 11121 / KW20 / Rd) OX=71421 GN=HI_1170 PE=4 SV=1	44.5	_	COG0147	EH	_	_
PROKKA_00836	205	PND13908.1	type 1 glutamine amidotransferase [Akkermansia muciniphila]	100	sp|P9WN35|TRPG_MYCTU	Anthranilate synthase component 2 OS=Mycobacterium tuberculosis (strain ATCC 25618 / H37Rv) OX=83332 GN=trpG PE=1 SV=1	38.7	_	COG0512	EH	_	_
PROKKA_00837	418	ASB36381.1	12-oxophytodienoate reductase [Akkermansia muciniphila]	100	sp|P32382|NADO_THEBR	NADH oxidase OS=Thermoanaerobacter brockii OX=29323 PE=1 SV=1	34.6	_	COG1902	C	_	_
PROKKA_00838	29	_	_	_	_	_	_	_	_	_	_	_
PROKKA_00839	234	QAA37340.1	TIGR02206 family membrane protein [Akkermansia muciniphila]	99.6	_	_	_	_	COG5522	S	_	_
PROKKA_00840	163	ACD05766.1	5-nitroimidazole antibiotic resistance protein [Akkermansia muciniphila ATCC BAA-835]	99.4	_	_	_	_	COG3467	T	K07005	K07005
PROKKA_00841	238	ASB34445.1	glutamine amidotransferase [Akkermansia muciniphila]	99.6	sp|Q11WK3|GUAA_CYTH3	GMP synthase [glutamine-hydrolyzing] OS=Cytophaga hutchinsonii (strain ATCC 33406 / NCIMB 9469) OX=269798 GN=guaA PE=3 SV=1	35.6	_	COG0518	F	_	_
PROKKA_00842	164	PND00505.1	Cys-tRNA(Pro) deacylase [Akkermansia muciniphila]	100	sp|O31650|YJDI_BACSU	Putative Cys-tRNA(Pro)/Cys-tRNA(Cys) deacylase YjdI OS=Bacillus subtilis (strain 168) OX=224308 GN=yjdI PE=3 SV=1	45.5	_	COG2606	S	K03976	ybaK, ebsC
PROKKA_00843	473	MRN12006.1	cytidylate kinase family protein [Akkermansia muciniphila]	99.8	_	_	_	_	COG1102|COG2364	F	K07149	K07149
PROKKA_00844	147	BBP49362.1	hypothetical protein AKMU_21080 [Akkermansia muciniphila]	99.3	_	_	_	_	_	_	_	_
PROKKA_00845	334	BBP49363.1	hypothetical protein AKMU_21090 [Akkermansia muciniphila]	99.1	_	_	_	_	_	_	_	_
PROKKA_00847	76	PND00501.1	hypothetical protein CXT95_09800 [Akkermansia muciniphila]	100	_	_	_	_	_	_	_	_
PROKKA_00848	204	PND00500.1	hypothetical protein CXT95_09795 [Akkermansia muciniphila]	100	_	_	_	_	COG4733	Q	_	_
PROKKA_00849	51	AYR30327.1	hypothetical protein CUB96_05310 [Akkermansia muciniphila]	100	_	_	_	_	_	_	_	_
PROKKA_00850	1253	QBH17422.1	methionine synthase [Akkermansia muciniphila]	99.4	sp|Q87L95|METH_VIBPA	Methionine synthase OS=Vibrio parahaemolyticus serotype O3:K6 (strain RIMD 2210633) OX=223926 GN=metH PE=3 SV=1	51.6	GO:0000096;GO:0000097;GO:0003674;GO:0003824;GO:0005488;GO:0005575;GO:0005622;GO:0005623;GO:0005737;GO:0005829;GO:0006082;GO:0006464;GO:0006479;GO:0006520;GO:0006555;GO:0006575;GO:0006725;GO:0006730;GO:0006732;GO:0006760;GO:0006790;GO:0006807;GO:0008144;GO:0008150;GO:0008152;GO:0008168;GO:0008172;GO:0008213;GO:0008270;GO:0008276;GO:0008652;GO:0008705;GO:0009058;GO:0009066;GO:0009067;GO:0009086;GO:…	COG0646|COG1410	E	K00548	metH, MTR
PROKKA_00851	258	PND01771.1	threonine/serine exporter [Akkermansia muciniphila]	100	sp|P0ADD6|YJJP_SHIFL	Inner membrane protein YjjP OS=Shigella flexneri OX=623 GN=yjjP PE=3 SV=1	29	_	COG2966	S	_	_
PROKKA_00852	167	PNC88750.1	hypothetical protein CXU03_06265 [Akkermansia muciniphila]	100	sp|P44520|Y108_HAEIN	Uncharacterized protein HI_0108 OS=Haemophilus influenzae (strain ATCC 51907 / DSM 11121 / KW20 / Rd) OX=71421 GN=HI_0108 PE=4 SV=1	37.2	_	COG3610	S	_	_
PROKKA_00853	501	PNC54727.1	DNA methyltransferase [Akkermansia muciniphila]	99.8	sp|Q57168|T1MH_HAEIN	Putative type I restriction enzyme HindVIIP M protein OS=Haemophilus influenzae (strain ATCC 51907 / DSM 11121 / KW20 / Rd) OX=71421 GN=HI_1287 PE=3 SV=1	48.3	_	COG0286	V	K03427	hsdM
PROKKA_00854	371	SDA43196.1	type I restriction enzyme, S subunit [Allisonella histaminiformans]	63.3	_	_	_	_	COG0732	V	K01154	hsdS
PROKKA_00855	720	QAA37356.1	type I restriction endonuclease subunit R [Akkermansia muciniphila]	99.7	sp|O05052|T1RH_HAEIN	Putative type I restriction enzyme HindVIIP R protein OS=Haemophilus influenzae (strain ATCC 51907 / DSM 11121 / KW20 / Rd) OX=71421 GN=HI_1285 PE=3 SV=1	39.6	_	COG0610	V	K01153	hsdR
PROKKA_00856	289	AYR28508.1	type I restriction endonuclease subunit R [Akkermansia muciniphila]	99.7	_	_	_	_	COG0610	V	_	_
PROKKA_00858	442	OUN27708.1	homoserine dehydrogenase [Akkermansia muciniphila]	100	sp|P52986|DHOM_SYNY3	Homoserine dehydrogenase OS=Synechocystis sp. (strain PCC 6803 / Kazusa) OX=1111708 GN=hom PE=3 SV=1	41.3	GO:0003674;GO:0003824;GO:0004412;GO:0005575;GO:0005618;GO:0005623;GO:0005886;GO:0006082;GO:0006520;GO:0006566;GO:0006807;GO:0008150;GO:0008152;GO:0008652;GO:0009058;GO:0009066;GO:0009067;GO:0009088;GO:0009987;GO:0016020;GO:0016053;GO:0016491;GO:0016614;GO:0016616;GO:0016829;GO:0016830;GO:0016831;GO:0016999;GO:0017000;GO:0017144;GO:0019752;GO:0030312;GO:0040007;GO:0043436;GO:0044237;GO:0044238;GO:…	COG0077|COG0460	E	K00003	hom
PROKKA_00859	405	OUN27478.1	aspartate kinase [Akkermansia muciniphila]	100	sp|A4VJB4|AKLYS_PSEU5	Aspartate kinase Ask_LysC OS=Pseudomonas stutzeri (strain A1501) OX=379731 GN=lysC PE=1 SV=1	49.3	GO:0003674;GO:0003824;GO:0004072;GO:0005575;GO:0005622;GO:0005623;GO:0005737;GO:0006082;GO:0006520;GO:0006553;GO:0006793;GO:0006796;GO:0006807;GO:0008150;GO:0008152;GO:0008652;GO:0009058;GO:0009066;GO:0009067;GO:0009085;GO:0009089;GO:0009507;GO:0009532;GO:0009536;GO:0009570;GO:0009987;GO:0016053;GO:0016301;GO:0016310;GO:0016740;GO:0016772;GO:0016774;GO:0019202;GO:0019752;GO:0043226;GO:0043227;GO:…	COG0527	E	K00928	lysC
PROKKA_00860	169	AYR30323.1	hypothetical protein CUB96_05270 [Akkermansia muciniphila]	100	_	_	_	_	COG3118	O	_	_
PROKKA_00861	239	MRN12271.1	TIGR02206 family membrane protein [Akkermansia muciniphila]	100	sp|P25149|YWAF_BACSU	Uncharacterized protein YwaF OS=Bacillus subtilis (strain 168) OX=224308 GN=ywaF PE=4 SV=1	29.5	_	COG5522	S	_	_
PROKKA_00862	471	PND10162.1	hypothetical protein CXT85_05180 [Akkermansia muciniphila]	99.8	_	_	_	_	_	_	_	_
PROKKA_00863	1180	PND00489.1	ribonucleoside-diphosphate reductase, adenosylcobalamin-dependent [Akkermansia muciniphila]	100	sp|Q7UI46|NRDJ_RHOBA	Vitamin B12-dependent ribonucleotide reductase OS=Rhodopirellula baltica (strain DSM 10527 / NCIMB 13988 / SH1) OX=243090 GN=nrdJ PE=3 SV=1	33	_	COG0209	F	K00525	E1.17.4.1A, nrdA, nrdE
PROKKA_00864	243	QAA37363.1	hypothetical protein C1I88_10970 [Akkermansia muciniphila]	95.9	_	_	_	_	_	_	_	_
PROKKA_00865	341	QAA37364.1	hypothetical protein C1I88_10975 [Akkermansia muciniphila]	99.4	sp|Q5KWX7|AROE_GEOKA	Shikimate dehydrogenase (NADP(+)) OS=Geobacillus kaustophilus (strain HTA426) OX=235909 GN=aroE PE=1 SV=1	35.1	GO:0000166;GO:0003674;GO:0003824;GO:0004764;GO:0005488;GO:0005575;GO:0005622;GO:0005623;GO:0005737;GO:0005829;GO:0006082;GO:0008150;GO:0008152;GO:0009058;GO:0009423;GO:0009987;GO:0016053;GO:0016491;GO:0016614;GO:0016616;GO:0019632;GO:0019752;GO:0032787;GO:0036094;GO:0043436;GO:0043648;GO:0043650;GO:0044237;GO:0044249;GO:0044281;GO:0044283;GO:0044424;GO:0044444;GO:0044464;GO:0046394;GO:0046417;GO:…	COG0169	E	K00014	aroE
PROKKA_00866	341	PNC93875.1	A/G-specific adenine glycosylase [Akkermansia muciniphila]	98.8	sp|O31584|MUTY_BACSU	Adenine DNA glycosylase OS=Bacillus subtilis (strain 168) OX=224308 GN=mutY PE=2 SV=1	39.5	_	COG1194	L	K03575	mutY
PROKKA_00867	193	PNC92069.1	leucyl/phenylalanyl-tRNA--protein transferase [Akkermansia muciniphila]	100	sp|B2UNS0|LFTR_AKKM8	Leucyl/phenylalanyl-tRNA--protein transferase OS=Akkermansia muciniphila (strain ATCC BAA-835 / Muc) OX=349741 GN=aat PE=3 SV=1	99.5	GO:0003674;GO:0003824;GO:0005575;GO:0005622;GO:0005623;GO:0005737;GO:0008914;GO:0016740;GO:0016746;GO:0016755;GO:0044424;GO:0044464;GO:0140096	COG2360	O	K00684	aat
PROKKA_00868	914	ASB34462.1	pyruvate, phosphate dikinase [Akkermansia muciniphila]	100	sp|P22983|PPDK_CLOSY	Pyruvate, phosphate dikinase OS=Clostridium symbiosum OX=1512 GN=ppdK PE=1 SV=5	55.9	_	COG0574|COG1080	G	K01006	ppdK
PROKKA_00869	515	PNC92066.1	glucose-6-phosphate isomerase [Akkermansia muciniphila]	99.6	sp|B0JVE7|G6PI_MICAN	Glucose-6-phosphate isomerase OS=Microcystis aeruginosa (strain NIES-843) OX=449447 GN=pgi PE=3 SV=1	58.3	_	COG0166	G	K01810	GPI, pgi
PROKKA_00870	362	PNC94264.1	sel1 repeat family protein [Akkermansia muciniphila]	98.9	_	_	_	_	COG0790	S	K07126	K07126
PROKKA_00871	297	PND06890.1	hypothetical protein CXT88_07500 [Akkermansia muciniphila]	99.3	sp|A3QDY0|RLMKL_SHELP	Ribosomal RNA large subunit methyltransferase K/L OS=Shewanella loihica (strain ATCC BAA-1088 / PV-4) OX=323850 GN=rlmL PE=3 SV=1	35.6	_	COG1092	J	K06969	rlmI
PROKKA_00872	234	WP_146021282.1	PEP-CTERM sorting domain-containing protein [Akkermansia muciniphila]	97.9	_	_	_	_	_	_	_	_
PROKKA_00873	714	AYR33089.1	methylmalonyl-CoA mutase [Akkermansia muciniphila]	100	sp|Q59677|MUTB_PORGI	Methylmalonyl-CoA mutase large subunit OS=Porphyromonas gingivalis (strain ATCC BAA-308 / W83) OX=242619 GN=mutB PE=3 SV=1	70.6	_	COG1884|COG2185	I	K01847	MUT
PROKKA_00874	684	PND00477.1	methylmalonyl-CoA mutase [Akkermansia muciniphila]	99.9	sp|Q05064|MUTA_STRCM	Methylmalonyl-CoA mutase small subunit OS=Streptomyces cinnamonensis OX=1900 GN=mutA PE=3 SV=1	32.7	GO:0005575;GO:0005618;GO:0005622;GO:0005623;GO:0005737;GO:0005829;GO:0005886;GO:0006082;GO:0006629;GO:0006631;GO:0008150;GO:0008152;GO:0009987;GO:0016020;GO:0016999;GO:0017144;GO:0019541;GO:0019678;GO:0019752;GO:0030312;GO:0032787;GO:0043436;GO:0044237;GO:0044238;GO:0044255;GO:0044281;GO:0044424;GO:0044444;GO:0044464;GO:0046459;GO:0071704;GO:0071944	COG1884|COG2185	I	_	_
PROKKA_00875	876	PND01424.1	hypothetical protein CXT90_02950 [Akkermansia muciniphila]	100	_	_	_	_	COG1196	D	_	_
PROKKA_00876	217	OUN28767.1	hypothetical protein B5G29_02560 [Akkermansia muciniphila]	100	_	_	_	_	_	_	_	_
PROKKA_00877	333	QIA36945.1	terpene cyclase/mutase family protein [Akkermansia muciniphila]	99.7	_	_	_	_	COG1657	I	_	_
PROKKA_00878	480	QAA37376.1	hypothetical protein C1I88_11040 [Akkermansia muciniphila]	99.6	_	_	_	_	_	_	_	_
PROKKA_00879	475	WP_031931433.1	hypothetical protein [Akkermansia muciniphila]	99.4	_	_	_	_	_	_	_	_
PROKKA_00880	268	PND00471.1	pyrroline-5-carboxylate reductase [Akkermansia muciniphila]	100	sp|Q9HH99|P5CR_METAC	Pyrroline-5-carboxylate reductase OS=Methanosarcina acetivorans (strain ATCC 35395 / DSM 2834 / JCM 12185 / C2A) OX=188937 GN=proC PE=3 SV=1	39.7	GO:0005575;GO:0005622;GO:0005623;GO:0005737;GO:0044424;GO:0044464	COG0345	E	K00286	proC
PROKKA_00881	220	PND00470.1	DNA-3-methyladenine glycosylase I [Akkermansia muciniphila]	100	sp|P05100|3MG1_ECOLI	DNA-3-methyladenine glycosylase 1 OS=Escherichia coli (strain K12) OX=83333 GN=tag PE=1 SV=1	51.1	_	COG2818	L	K01246	tag
PROKKA_00882	308	PND00469.1	hypothetical protein CXT95_09625 [Akkermansia muciniphila]	100	_	_	_	_	COG1277	S	_	_
PROKKA_00883	315	QAR50034.1	hypothetical protein SI90_05350 [Akkermansia muciniphila]	99.7	_	_	_	_	COG2958	S	_	_
PROKKA_00884	349	AYR30298.1	serine/threonine protein kinase [Akkermansia muciniphila]	100	sp|Q54QI2|Y9877_DICDI	Serine/threonine-protein kinase DDB_G0283821 OS=Dictyostelium discoideum OX=44689 GN=DDB_G0283821 PE=3 SV=1	28.7	_	COG0515|COG0790	S	_	_
PROKKA_00885	487	PND00672.1	tryptophanase [Akkermansia muciniphila]	99.8	sp|Q08897|TPL_SYMTH	Tyrosine phenol-lyase OS=Symbiobacterium thermophilum (strain T / IAM 14863) OX=292459 GN=tpl PE=1 SV=2	45	_	COG3033	E	_	_
PROKKA_00886	197	PND00466.1	hypothetical protein CXT95_09605 [Akkermansia muciniphila]	99.5	_	_	_	_	COG3409	M	_	_
PROKKA_00887	340	PND00465.1	hypothetical protein CXT95_09600 [Akkermansia muciniphila]	100	_	_	_	_	_	_	_	_
PROKKA_00888	839	QAA37386.1	phenylalanine--tRNA ligase subunit beta [Akkermansia muciniphila]	99.9	sp|Q8RHB5|SYFB_FUSNN	Phenylalanine--tRNA ligase beta subunit OS=Fusobacterium nucleatum subsp. nucleatum (strain ATCC 25586 / CIP 101130 / JCM 8532 / LMG 13131) OX=190304 GN=pheT PE=3 SV=1	34.7	GO:0005575;GO:0005618;GO:0005622;GO:0005623;GO:0005737;GO:0005886;GO:0006082;GO:0006139;GO:0006399;GO:0006412;GO:0006418;GO:0006432;GO:0006518;GO:0006520;GO:0006725;GO:0006807;GO:0008150;GO:0008152;GO:0009058;GO:0009059;GO:0009328;GO:0009987;GO:0010467;GO:0016020;GO:0016070;GO:0019538;GO:0019752;GO:0030312;GO:0032991;GO:0034641;GO:0034645;GO:0034660;GO:0040007;GO:0043038;GO:0043039;GO:0043043;GO:…	COG0072|COG0073	J	K01890	FARSB, pheT
PROKKA_00889	341	PNC93852.1	phenylalanine--tRNA ligase subunit alpha [Akkermansia muciniphila]	100	sp|C4ZYH6|SYFA_ECOBW	Phenylalanine--tRNA ligase alpha subunit OS=Escherichia coli (strain K12 / MC4100 / BW2952) OX=595496 GN=pheS PE=3 SV=1	48.1	GO:0003674;GO:0003824;GO:0004812;GO:0004826;GO:0005575;GO:0005622;GO:0005623;GO:0005737;GO:0006082;GO:0006139;GO:0006399;GO:0006412;GO:0006418;GO:0006432;GO:0006518;GO:0006520;GO:0006725;GO:0006807;GO:0008150;GO:0008152;GO:0009058;GO:0009059;GO:0009987;GO:0010467;GO:0016070;GO:0016874;GO:0016875;GO:0019538;GO:0019752;GO:0034641;GO:0034645;GO:0034660;GO:0043038;GO:0043039;GO:0043043;GO:0043170;GO:…	COG0016	J	K01889	FARSA, pheS
PROKKA_00890	394	PND00462.1	hypothetical protein CXT95_09585 [Akkermansia muciniphila]	100	_	_	_	GO:0005575;GO:0005623;GO:0005886;GO:0008150;GO:0016020;GO:0042221;GO:0044464;GO:0046677;GO:0050896;GO:0071944	COG2807	P	K03449	MFS.CP
PROKKA_00891	679	PNC92046.1	PRTRC system protein C [Akkermansia muciniphila]	100	_	_	_	_	COG4166	E	_	_
PROKKA_00892	613	PND13695.1	molecular chaperone HtpG [Akkermansia muciniphila]	100	sp|Q24VT7|HTPG_DESHY	Chaperone protein HtpG OS=Desulfitobacterium hafniense (strain Y51) OX=138119 GN=htpG PE=3 SV=1	46.7	GO:0000302;GO:0000303;GO:0000305;GO:0003674;GO:0003824;GO:0005488;GO:0005515;GO:0005575;GO:0005576;GO:0005618;GO:0005622;GO:0005623;GO:0005737;GO:0005829;GO:0005886;GO:0006457;GO:0006950;GO:0006974;GO:0006979;GO:0008150;GO:0009266;GO:0009408;GO:0009628;GO:0009987;GO:0010035;GO:0016020;GO:0016462;GO:0016787;GO:0016817;GO:0016818;GO:0016887;GO:0017111;GO:0030312;GO:0033554;GO:0034599;GO:0034614;GO:…	COG0326	O	K04079	HSP90A, htpG
PROKKA_00893	269	PND06794.1	Ion channel [Akkermansia muciniphila]	99.6	sp|P0A334|KCSA_STRLI	pH-gated potassium channel KcsA OS=Streptomyces lividans OX=1916 GN=kcsA PE=1 SV=1	31.7	_	COG0569	P	_	_
PROKKA_00894	200	PND06795.1	DUF805 domain-containing protein [Akkermansia muciniphila]	100	_	_	_	_	COG3152	L	_	_
PROKKA_00895	356	PNC93844.1	hypothetical protein CXT94_07915 [Akkermansia muciniphila]	98.9	_	_	_	_	COG0582	L	_	_
PROKKA_00896	110	CDB56168.1	cRISPR-associated endoribonuclease Cas2 [Akkermansia muciniphila CAG:154]	100	sp|A7HP87|CAS2_PARL1	CRISPR-associated endoribonuclease Cas2 OS=Parvibaculum lavamentivorans (strain DS-1 / DSM 13023 / NCIMB 13966) OX=402881 GN=cas2 PE=3 SV=1	45.9	_	COG3512	L	K09951	cas2
PROKKA_00897	311	PNC80742.1	type II CRISPR-associated endonuclease Cas1 [Akkermansia muciniphila]	99.4	_	_	_	_	COG1518	L	K15342	cas1
PROKKA_00898	1105	HBW69671.1	hypothetical protein [Akkermansia muciniphila]	99	_	_	_	_	COG3513	L	K09952	csn1, cas9
PROKKA_00899	368	PNC83931.1	alanine racemase [Akkermansia muciniphila]	99.5	sp|B8J2K3|ALR_DESDA	Alanine racemase OS=Desulfovibrio desulfuricans (strain ATCC 27774 / DSM 6949) OX=525146 GN=alr PE=3 SV=1	37.6	_	COG0787	M	K01775	alr
PROKKA_00900	147	BBP49413.1	AsnC family transcriptional regulator [Akkermansia muciniphila]	100	sp|P33395|RRF2_DESVH	Protein rrf2 OS=Desulfovibrio vulgaris (strain Hildenborough / ATCC 29579 / DSM 644 / NCIMB 8303) OX=882 GN=rrf2 PE=4 SV=1	37.9	_	COG1959	K	_	_
PROKKA_00901	428	BBP49414.1	O-acetylhomoserine (thiol)-lyase [Akkermansia muciniphila]	100	sp|O13326|CYSD_SCHPO	Homocysteine synthase OS=Schizosaccharomyces pombe (strain 972 / ATCC 24843) OX=284812 GN=met17 PE=1 SV=1	56.9	_	COG2873	E	K01740	metY
PROKKA_00902	309	BBP49415.1	cysteine synthase A [Akkermansia muciniphila]	100	sp|P9WP55|CYSK_MYCTU	O-acetylserine sulfhydrylase OS=Mycobacterium tuberculosis (strain ATCC 25618 / H37Rv) OX=83332 GN=cysK1 PE=1 SV=1	64.1	_	COG0031	E	K01738	cysK
PROKKA_00903	204	BBP49416.1	thiamine phosphate synthase [Akkermansia muciniphila]	100	sp|Q0AZ86|THIE_SYNWW	Thiamine-phosphate synthase OS=Syntrophomonas wolfei subsp. wolfei (strain DSM 2245B / Goettingen) OX=335541 GN=thiE PE=3 SV=1	43.9	GO:0003674;GO:0003824;GO:0004789;GO:0005575;GO:0005622;GO:0005623;GO:0005737;GO:0006725;GO:0006766;GO:0006767;GO:0006772;GO:0006790;GO:0006807;GO:0008150;GO:0008152;GO:0009058;GO:0009110;GO:0009228;GO:0009987;GO:0016740;GO:0016765;GO:0017144;GO:0018130;GO:0019438;GO:0034641;GO:0042364;GO:0042723;GO:0042724;GO:0044237;GO:0044249;GO:0044271;GO:0044272;GO:0044281;GO:0044283;GO:0044424;GO:0044464;GO:…	COG0352	H	K00788	thiE
PROKKA_00904	271	BBP49417.1	hydroxyethylthiazole kinase [Akkermansia muciniphila]	100	sp|B2UP55|THIM_AKKM8	Hydroxyethylthiazole kinase OS=Akkermansia muciniphila (strain ATCC BAA-835 / Muc) OX=349741 GN=thiM PE=3 SV=1	99.3	_	COG2145	H	K00878	thiM
PROKKA_00905	161	PNC92039.1	DUF4065 domain-containing protein [Akkermansia muciniphila]	100	_	_	_	_	COG3600	K	_	_
PROKKA_00907	492	PND12797.1	beta-N-acetylhexosaminidase [Akkermansia muciniphila]	99.2	sp|P96155|HEX1_VIBFU	Beta-hexosaminidase OS=Vibrio furnissii OX=29494 GN=exoI PE=1 SV=1	31.2	_	COG3525	G	K12373	HEXA_B
PROKKA_00908	339	AYR28464.1	methylmalonyl Co-A mutase-associated GTPase MeaB [Akkermansia muciniphila]	100	sp|P37895|Y2483_CAUVC	Putative GTPase CC_2483 OS=Caulobacter vibrioides (strain ATCC 19089 / CB15) OX=190650 GN=CC_2483 PE=3 SV=2	53.6	GO:0003674;GO:0003824;GO:0003924;GO:0016462;GO:0016787;GO:0016817;GO:0016818;GO:0017111	COG1703	E	K07588	argK
PROKKA_00909	158	ASB34494.1	hypothetical protein ADH72_01660 [Akkermansia muciniphila]	100	sp|B0U4E6|RPPH_XYLFM	RNA pyrophosphohydrolase OS=Xylella fastidiosa (strain M12) OX=405440 GN=rppH PE=3 SV=1	38.8	GO:0003674;GO:0003824;GO:0005575;GO:0005622;GO:0005623;GO:0005737;GO:0006139;GO:0006401;GO:0006402;GO:0006725;GO:0006807;GO:0008150;GO:0008152;GO:0009056;GO:0009057;GO:0009892;GO:0009987;GO:0010468;GO:0010605;GO:0010629;GO:0016070;GO:0016071;GO:0016462;GO:0016787;GO:0016817;GO:0016818;GO:0019222;GO:0019439;GO:0034353;GO:0034641;GO:0034655;GO:0043170;GO:0044237;GO:0044238;GO:0044248;GO:0044260;GO:…	COG1051	F	K08311	nudH
PROKKA_00910	491	WP_143246797.1	hypothetical protein [Akkermansia muciniphila]	98.8	_	_	_	_	COG2015	Q	_	_
PROKKA_00911	216	MRN10802.1	hypothetical protein [Akkermansia muciniphila]	99.4	_	_	_	_	_	_	_	_
PROKKA_00912	167	OUN28800.1	crossover junction endodeoxyribonuclease RuvC [Akkermansia muciniphila]	100	sp|B2UP63|RUVC_AKKM8	Crossover junction endodeoxyribonuclease RuvC OS=Akkermansia muciniphila (strain ATCC BAA-835 / Muc) OX=349741 GN=ruvC PE=3 SV=1	100	GO:0000725;GO:0003674;GO:0003824;GO:0004518;GO:0004519;GO:0004520;GO:0004536;GO:0005575;GO:0005622;GO:0005623;GO:0006139;GO:0006259;GO:0006260;GO:0006261;GO:0006281;GO:0006310;GO:0006725;GO:0006807;GO:0006950;GO:0006974;GO:0008150;GO:0008152;GO:0008821;GO:0009058;GO:0009059;GO:0009987;GO:0016787;GO:0016788;GO:0016889;GO:0016894;GO:0031297;GO:0032991;GO:0033554;GO:0034641;GO:0034645;GO:0043170;GO:…	COG0817	L	K01159	ruvC
PROKKA_00913	400	AYR33053.1	ATP-dependent helicase [Akkermansia muciniphila]	99.5	sp|Q9Z6C9|CSHA_LACRE	ATP-dependent RNA helicase CshA OS=Lactobacillus reuteri OX=1598 GN=cshA PE=3 SV=1	44.4	_	COG0513	L	_	_
PROKKA_00914	209	CDB56605.1	beta-lactamase domain protein [Akkermansia muciniphila CAG:154]	100	sp|P54501|YQGX_BACSU	Probable metallo-hydrolase YqgX OS=Bacillus subtilis (strain 168) OX=224308 GN=yqgX PE=3 SV=1	31.7	GO:0003674;GO:0003824;GO:0004416;GO:0005575;GO:0005622;GO:0005623;GO:0005737;GO:0005829;GO:0006081;GO:0006082;GO:0006089;GO:0008150;GO:0008152;GO:0009056;GO:0009438;GO:0009987;GO:0016787;GO:0016788;GO:0016790;GO:0019243;GO:0019752;GO:0032787;GO:0042180;GO:0042182;GO:0043436;GO:0044237;GO:0044248;GO:0044281;GO:0044282;GO:0044424;GO:0044444;GO:0044464;GO:0046185;GO:0051596;GO:0061727;GO:0071704;GO:…	COG0491	S	_	_
PROKKA_00915	333	MRN10798.1	dihydroorotase [Akkermansia muciniphila]	100	sp|Q7VIJ1|PYRC_HELHP	Dihydroorotase OS=Helicobacter hepaticus (strain ATCC 51449 / 3B1) OX=235279 GN=pyrC PE=3 SV=1	44.9	GO:0003674;GO:0003824;GO:0004151;GO:0005575;GO:0005622;GO:0005623;GO:0005737;GO:0005829;GO:0006139;GO:0006206;GO:0006207;GO:0006220;GO:0006221;GO:0006725;GO:0006753;GO:0006793;GO:0006796;GO:0006807;GO:0008150;GO:0008152;GO:0009058;GO:0009112;GO:0009117;GO:0009165;GO:0009218;GO:0009220;GO:0009259;GO:0009260;GO:0009987;GO:0016787;GO:0016810;GO:0016812;GO:0018130;GO:0019438;GO:0019637;GO:0019693;GO:…	COG0418	F	_	_
PROKKA_00917	156	KAA3322088.1	MarR family transcriptional regulator [Akkermansia muciniphila]	100	_	_	_	_	COG1846	K	_	_
PROKKA_00918	378	AYR33050.1	efflux RND transporter periplasmic adaptor subunit [Akkermansia muciniphila]	100	sp|Q6D2B2|MDTA_PECAS	Multidrug resistance protein MdtA OS=Pectobacterium atrosepticum (strain SCRI 1043 / ATCC BAA-672) OX=218491 GN=mdtA PE=3 SV=1	28.6	_	COG0845	M	_	_
PROKKA_00919	1035	AYR33049.1	hydrophobe/amphiphile efflux-1 family RND transporter [Akkermansia muciniphila]	100	sp|Q8FWV9|BEPG_BRUSU	Efflux pump membrane transporter BepG OS=Brucella suis biovar 1 (strain 1330) OX=204722 GN=bepG PE=1 SV=1	42.6	_	COG0841	V	_	_
PROKKA_00920	47	_	_	_	_	_	_	_	_	_	_	_
PROKKA_00921	159	ASB34503.1	dihydrofolate reductase [Akkermansia muciniphila]	98.7	sp|P12833|DYR3_SALTM	Dihydrofolate reductase type 3 OS=Salmonella typhimurium OX=90371 GN=dhfrIII PE=1 SV=1	42.4	_	COG0262	H	K00287	DHFR, folA
PROKKA_00922	271	PNC44069.1	thymidylate synthase [Akkermansia muciniphila]	100	sp|Q5F732|TYSY_NEIG1	Thymidylate synthase OS=Neisseria gonorrhoeae (strain ATCC 700825 / FA 1090) OX=242231 GN=thyA PE=3 SV=1	71.2	_	COG0207	F	K00560	thyA, TYMS
PROKKA_00923	484	WP_065530033.1	cardiolipin synthase [Akkermansia muciniphila]	99.8	sp|Q4K3D9|CLSA_PSEF5	Cardiolipin synthase A OS=Pseudomonas fluorescens (strain ATCC BAA-477 / NRRL B-23932 / Pf-5) OX=220664 GN=clsA PE=3 SV=1	41.1	_	COG1502	I	K06131	clsA_B
PROKKA_00924	507	PND01463.1	pyruvate carboxyltransferase [Akkermansia muciniphila]	100	sp|Q58628|PYCB_METJA	Pyruvate carboxylase subunit B OS=Methanocaldococcus jannaschii (strain ATCC 43067 / DSM 2661 / JAL-1 / JCM 10045 / NBRC 100440) OX=243232 GN=pycB PE=1 SV=1	50.2	_	COG5016	C	_	_
PROKKA_00925	234	PND13672.1	hypothetical protein CXT84_04975 [Akkermansia muciniphila]	99.6	_	_	_	_	_	_	_	_
PROKKA_00926	458	AYR33043.1	MATE family efflux transporter [Akkermansia muciniphila]	100	sp|B4EWN4|MDTK_PROMH	Multidrug resistance protein MdtK OS=Proteus mirabilis (strain HI4320) OX=529507 GN=mdtK PE=3 SV=1	40.4	GO:0000302;GO:0003674;GO:0005215;GO:0005575;GO:0005623;GO:0005886;GO:0006810;GO:0006855;GO:0006857;GO:0006950;GO:0006979;GO:0008150;GO:0009987;GO:0015238;GO:0015833;GO:0015893;GO:0016020;GO:0022857;GO:0033554;GO:0034599;GO:0034614;GO:0035442;GO:0035672;GO:0035673;GO:0042221;GO:0042493;GO:0042886;GO:0042887;GO:0042891;GO:0042895;GO:0042938;GO:0044464;GO:0046677;GO:0050896;GO:0051179;GO:0051234;GO:…	COG0534	V	K03327	TC.MATE, SLC47A, norM, mdtK, dinF
PROKKA_00927	358	PNC95546.1	MRP family ATP-binding protein [Akkermansia muciniphila]	99.7	sp|P53383|APBC_SYNY3	Iron-sulfur cluster carrier protein OS=Synechocystis sp. (strain PCC 6803 / Kazusa) OX=1111708 GN=mrp PE=3 SV=1	40.2	_	COG0489	D	K03593	mrp, NUBPL
PROKKA_00928	70	CDD95046.1	pUR-alpha/beta/gamma DNA/RNA-binding [Akkermansia sp. CAG:344]	100	_	_	_	_	_	_	_	_
PROKKA_00929	65	PNC70504.1	hypothetical protein CXU05_07060 [Akkermansia muciniphila]	100	_	_	_	_	_	_	_	_
PROKKA_00930	544	PND01472.1	citramalate synthase [Akkermansia muciniphila]	99.6	sp|Q74C76|CIMA_GEOSL	(R)-citramalate synthase OS=Geobacter sulfurreducens (strain ATCC 51573 / DSM 12127 / PCA) OX=243231 GN=cimA PE=1 SV=1	49.5	_	COG0119	E	K01649	leuA, IMS
PROKKA_00931	726	WP_146020611.1	M3 family metallopeptidase [Akkermansia muciniphila]	98.3	sp|P44573|OPDA_HAEIN	Oligopeptidase A OS=Haemophilus influenzae (strain ATCC 51907 / DSM 11121 / KW20 / Rd) OX=71421 GN=prlC PE=3 SV=1	31	_	COG0339	E	_	_
PROKKA_00932	419	AYR30252.1	efflux RND transporter periplasmic adaptor subunit [Akkermansia muciniphila]	99	sp|P0AE06|ACRA_ECOLI	Multidrug efflux pump subunit AcrA OS=Escherichia coli (strain K12) OX=83333 GN=acrA PE=1 SV=1	32.3	_	COG0845	M	_	_
PROKKA_00933	1071	PNC80773.1	hydrophobe/amphiphile efflux-1 family RND transporter [Akkermansia muciniphila]	100	sp|Q8G2M6|BEPE_BRUSU	Efflux pump membrane transporter BepE OS=Brucella suis biovar 1 (strain 1330) OX=204722 GN=bepE PE=1 SV=1	44	_	COG0841	V	_	_
PROKKA_00934	477	PNC54808.1	RND transporter [Akkermansia muciniphila]	100	sp|Q8CWA4|CUSC_ECOL6	Cation efflux system protein CusC OS=Escherichia coli O6:H1 (strain CFT073 / ATCC 700928 / UPEC) OX=199310 GN=cusC PE=3 SV=1	31.5	_	COG1538	MU	_	_
PROKKA_00935	252	PNC54810.1	hypothetical protein CXU09_09805 [Akkermansia muciniphila]	98	_	_	_	_	_	_	_	_
PROKKA_00936	996	PNC53715.1	hypothetical protein CXU06_09090 [Akkermansia muciniphila]	98.8	_	_	_	_	COG2755	E	_	_
PROKKA_00937	206	AYR35832.1	hypothetical protein CUC06_10935 [Akkermansia muciniphila]	100	sp|P50619|YMAB_BACSU	Uncharacterized protein YmaB OS=Bacillus subtilis (strain 168) OX=224308 GN=ymaB PE=4 SV=1	33.8	_	COG4112	S	_	_
PROKKA_00938	179	PND00419.1	hypothetical protein CXT95_09345 [Akkermansia muciniphila]	99.4	_	_	_	_	_	_	_	_
PROKKA_00939	157	PNC80781.1	hypothetical protein CXU01_05325 [Akkermansia muciniphila]	98.7	_	_	_	GO:0001932;GO:0001934;GO:0003674;GO:0003824;GO:0004857;GO:0005215;GO:0005575;GO:0005622;GO:0005623;GO:0005737;GO:0005829;GO:0005886;GO:0006810;GO:0008047;GO:0008150;GO:0008643;GO:0009401;GO:0009893;GO:0010033;GO:0010243;GO:0010562;GO:0010604;GO:0015144;GO:0016020;GO:0016740;GO:0016772;GO:0016773;GO:0019207;GO:0019209;GO:0019220;GO:0019222;GO:0019887;GO:0022804;GO:0022857;GO:0022898;GO:0030234;GO:…	COG1762	G	_	_
PROKKA_00940	596	PNC54816.1	hypothetical protein CXU09_09835 [Akkermansia muciniphila]	99.8	sp|Q8XTT4|CLCL_RALSO	Putative chloride channel protein ClcB-like OS=Ralstonia solanacearum (strain GMI1000) OX=267608 GN=RSp0020 PE=3 SV=2	35.9	_	COG0038|COG0517	P	K03281	TC.CIC
PROKKA_00941	336	KAA3323692.1	hypothetical protein F1963_03875 [Akkermansia muciniphila]	100	_	_	_	_	COG1943	L	K07491	K07491
PROKKA_00942	58	CDB56640.1	unknown [Akkermansia muciniphila CAG:154]	100	_	_	_	_	_	_	_	_
PROKKA_00943	451	WP_094137174.1	NADP-specific glutamate dehydrogenase [Akkermansia muciniphila]	100	sp|P43793|DHE4_HAEIN	NADP-specific glutamate dehydrogenase OS=Haemophilus influenzae (strain ATCC 51907 / DSM 11121 / KW20 / Rd) OX=71421 GN=gdhA PE=3 SV=1	64.9	_	COG0334	E	K00262	E1.4.1.4, gdhA
PROKKA_00944	181	PND06842.1	hypothetical protein CXT88_07890 [Akkermansia muciniphila]	88.4	_	_	_	_	COG0223	J	_	_
PROKKA_00945	376	KAA3327388.1	lipid-A-disaccharide synthase [Akkermansia muciniphila]	99.5	sp|Q74AT9|LPXB_GEOSL	Lipid-A-disaccharide synthase OS=Geobacter sulfurreducens (strain ATCC 51573 / DSM 12127 / PCA) OX=243231 GN=lpxB PE=3 SV=1	37.4	GO:0003674;GO:0003824;GO:0005488;GO:0005543;GO:0005575;GO:0005622;GO:0005623;GO:0005737;GO:0005829;GO:0005886;GO:0005975;GO:0006629;GO:0006643;GO:0006644;GO:0006664;GO:0006793;GO:0006796;GO:0008150;GO:0008152;GO:0008194;GO:0008289;GO:0008610;GO:0008654;GO:0008915;GO:0009058;GO:0009245;GO:0009247;GO:0009311;GO:0009312;GO:0009987;GO:0016020;GO:0016051;GO:0016740;GO:0016757;GO:0016758;GO:0019637;GO:…	COG0763	M	K00748	lpxB
PROKKA_00946	224	AYR35842.1	DedA family protein [Akkermansia muciniphila]	99.6	sp|O31823|YNGC_BACSU	Uncharacterized membrane protein YngC OS=Bacillus subtilis (strain 168) OX=224308 GN=yngC PE=3 SV=1	30.9	_	COG0586	S	_	_
PROKKA_00947	171	KAA3327390.1	C_GCAxxG_C_C family protein [Akkermansia muciniphila]	100	_	_	_	_	COG1433	S	_	_
PROKKA_00948	114	HBD70497.1	rubrerythrin [Akkermansia muciniphila]	99.1	_	_	_	_	COG1633	S	_	_
PROKKA_00949	114	KAA3333980.1	rubrerythrin [Akkermansia muciniphila]	100	_	_	_	_	COG1633	S	_	_
PROKKA_00950	167	KAA3327393.1	thioredoxin family protein [Akkermansia muciniphila]	100	_	_	_	_	COG0526	CO	_	_
PROKKA_00952	293	QAA44477.1	hypothetical protein C1I96_11285 [Akkermansia muciniphila]	99.3	_	_	_	_	_	_	_	_
PROKKA_00953	93	QAA42180.1	hypothetical protein C1I94_11730 [Akkermansia muciniphila]	98.9	_	_	_	_	_	_	_	_
PROKKA_00954	544	CDB56649.1	putative uncharacterized protein [Akkermansia muciniphila CAG:154]	99.3	_	_	_	_	_	_	_	_
PROKKA_00955	71	HBI13349.1	hypothetical protein [Akkermansia sp.]	100	_	_	_	_	_	_	_	_
PROKKA_00956	206	BBP49463.1	hypothetical protein AKMU_22090 [Akkermansia muciniphila]	99.5	_	_	_	_	_	_	_	_
PROKKA_00957	99	OUN28842.1	hypothetical protein B5G29_02970 [Akkermansia muciniphila]	100	_	_	_	_	COG1846	K	_	_
PROKKA_00958	85	PND04589.1	hypothetical protein CXT86_07570 [Akkermansia muciniphila]	100	_	_	_	_	_	_	_	_
PROKKA_00959	49	_	_	_	_	_	_	_	_	_	_	_
PROKKA_00960	96	PND07972.1	CRISPR-associated endonuclease Cas2 [Akkermansia muciniphila]	100	sp|Q72WF4|CAS2_DESVH	CRISPR-associated endoribonuclease Cas2 OS=Desulfovibrio vulgaris (strain Hildenborough / ATCC 29579 / DSM 644 / NCIMB 8303) OX=882 GN=cas2 PE=1 SV=1	51	GO:0000287;GO:0003674;GO:0003824;GO:0004518;GO:0004519;GO:0004520;GO:0004536;GO:0005488;GO:0005515;GO:0006139;GO:0006259;GO:0006725;GO:0006807;GO:0008150;GO:0008152;GO:0009987;GO:0016787;GO:0016788;GO:0034641;GO:0042802;GO:0042803;GO:0043167;GO:0043169;GO:0043170;GO:0044237;GO:0044238;GO:0044260;GO:0046483;GO:0046872;GO:0046983;GO:0071704;GO:0090304;GO:0090305;GO:0140097;GO:1901360	COG1343	L	K09951	cas2
PROKKA_00961	339	PND04591.1	subtype I-C CRISPR-associated endonuclease Cas1 [Akkermansia muciniphila]	100	sp|Q8KDC4|CAS1A_CHLTE	CRISPR-associated endonuclease Cas1 1 OS=Chlorobaculum tepidum (strain ATCC 49652 / DSM 12025 / NBRC 103806 / TLS) OX=194439 GN=cas1-1 PE=3 SV=1	50.6	_	COG1518	L	K15342	cas1
PROKKA_00962	222	ASB34543.1	CRISPR-associated protein Cas4 [Akkermansia muciniphila]	99.1	_	_	_	_	COG1468	L	K07464	cas4
PROKKA_00963	823	PND11639.1	hypothetical protein CXT84_10615 [Akkermansia muciniphila]	98.9	sp|O27158|CAS3_METTH	CRISPR-associated nuclease/helicase Cas3 OS=Methanothermobacter thermautotrophicus (strain ATCC 29096 / DSM 1053 / JCM 10044 / NBRC 100330 / Delta H) OX=187420 GN=cas3 PE=1 SV=1	24.5	_	COG1203	L	K07012	cas3
PROKKA_00964	231	PND07976.1	type I-C CRISPR-associated protein Cas5 [Akkermansia muciniphila]	99.1	_	_	_	_	_	_	K19119	cas5d
PROKKA_00965	663	PND07977.1	type I-C CRISPR-associated protein Cas8c/Csd1 [Akkermansia muciniphila]	99.4	_	_	_	_	COG5632	M	K19117	csd1, cas8c
PROKKA_00966	274	MRN10709.1	type I-C CRISPR-associated protein Cas7/Csd2 [Akkermansia muciniphila]	100	sp|D4GQN6|CAS7_HALVD	CRISPR-associated protein Cas7 OS=Haloferax volcanii (strain ATCC 29605 / DSM 3757 / JCM 8879 / NBRC 14742 / NCIMB 2012 / VKM B-1768 / DS2) OX=309800 GN=cas7 PE=1 SV=1	24.4	_	COG3649	L	K19118	csd2, cas7
PROKKA_00967	384	ASB34548.1	acyltransferase [Akkermansia muciniphila]	99.5	_	_	_	_	COG3274	S	_	_
PROKKA_00968	161	WP_143246799.1	hypothetical protein [Akkermansia muciniphila]	100	_	_	_	_	_	_	_	_
PROKKA_00969	1185	ASB34549.1	hypothetical protein ADH72_01950 [Akkermansia muciniphila]	99.5	sp|C5D4J5|ROCA_GEOSW	1-pyrroline-5-carboxylate dehydrogenase OS=Geobacillus sp. (strain WCH70) OX=471223 GN=rocA PE=3 SV=1	33.8	_	COG0506|COG1012	CE	K13821	putA
PROKKA_00970	331	PND11632.1	hypothetical protein CXT84_10580 [Akkermansia muciniphila]	99.7	_	_	_	_	_	_	_	_
PROKKA_00971	149	AYR33008.1	KH domain-containing protein [Akkermansia muciniphila]	100	_	_	_	_	COG1847	S	K06346	jag
PROKKA_00972	780	PND11629.1	catalase HPII [Akkermansia muciniphila]	99.9	sp|P21179|CATE_ECOLI	Catalase HPII OS=Escherichia coli (strain K12) OX=83333 GN=katE PE=1 SV=1	62.8	GO:0003674;GO:0003824;GO:0004096;GO:0004601;GO:0005488;GO:0005506;GO:0005515;GO:0005575;GO:0005622;GO:0005623;GO:0005737;GO:0006950;GO:0006970;GO:0006972;GO:0006974;GO:0006979;GO:0008150;GO:0008152;GO:0009056;GO:0009628;GO:0009636;GO:0009987;GO:0016209;GO:0016491;GO:0016684;GO:0016999;GO:0017001;GO:0017144;GO:0020037;GO:0033554;GO:0042221;GO:0042737;GO:0042743;GO:0042744;GO:0042802;GO:0043167;GO:…	COG0753	P	K03781	katE, CAT, catB, srpA
PROKKA_00974	883	WP_146019762.1	cytochrome c biogenesis protein CcsA [Akkermansia muciniphila]	100	sp|Q7U772|CCSA_SYNPX	Cytochrome c biogenesis protein CcsA OS=Synechococcus sp. (strain WH8102) OX=84588 GN=ccsA PE=3 SV=1	28.1	_	COG0755|COG1333|COG3159	O	K07399	resB, ccs1
PROKKA_00975	191	KAA3323665.1	rubrerythrin family protein [Akkermansia muciniphila]	100	sp|Q9AGG3|RUBY_PORGI	Rubrerythrin OS=Porphyromonas gingivalis (strain ATCC BAA-308 / W83) OX=242619 GN=rbr PE=2 SV=1	60	_	COG1592	C	_	_
PROKKA_00976	198	PND11625.1	GNAT family N-acetyltransferase [Akkermansia muciniphila]	100	sp|O34569|YOAA_BACSU	Uncharacterized N-acetyltransferase YoaA OS=Bacillus subtilis (strain 168) OX=224308 GN=yoaA PE=3 SV=2	28.1	_	COG1670	J	_	_
PROKKA_00977	209	PND11624.1	hypothetical protein CXT84_10535 [Akkermansia muciniphila]	99.5	_	_	_	_	_	_	_	_
PROKKA_00978	841	ASB34560.1	hypothetical protein ADH72_02010 [Akkermansia muciniphila]	100	sp|Q895I8|FTSK_CLOTE	DNA translocase FtsK OS=Clostridium tetani (strain Massachusetts / E88) OX=212717 GN=ftsK PE=3 SV=1	44.7	_	COG1674|COG3170	D	K03466	ftsK, spoIIIE
PROKKA_00979	304	PND11622.1	BexD/CtrA/VexA family polysaccharide export protein [Akkermansia muciniphila]	100	sp|Q45407|EPSA_RALSL	EPS I polysaccharide export outer membrane protein EpsA OS=Ralstonia solanacearum OX=305 GN=epsA PE=3 SV=1	30.9	_	COG1596	M	K01991	wza, gfcE
PROKKA_00980	800	QBH17575.1	polysaccharide biosynthesis tyrosine autokinase [Akkermansia muciniphila]	99.5	sp|P71051|YVEL_BACSU	Putative tyrosine-protein kinase YveL OS=Bacillus subtilis (strain 168) OX=224308 GN=yveL PE=1 SV=2	31.2	GO:0000271;GO:0003674;GO:0003824;GO:0004672;GO:0004713;GO:0005488;GO:0005515;GO:0005575;GO:0005623;GO:0005886;GO:0005887;GO:0005975;GO:0005976;GO:0006464;GO:0006468;GO:0006793;GO:0006796;GO:0006807;GO:0008150;GO:0008152;GO:0009058;GO:0009059;GO:0009242;GO:0009987;GO:0016020;GO:0016021;GO:0016051;GO:0016301;GO:0016310;GO:0016462;GO:0016740;GO:0016772;GO:0016773;GO:0016787;GO:0016817;GO:0016818;GO:…	COG0489|COG3206	DM	_	_
PROKKA_00981	223	PNC79552.1	capsular biosynthesis protein [Akkermansia muciniphila]	100	sp|P39852|CAPC_STAAU	Putative tyrosine-protein phosphatase CapC OS=Staphylococcus aureus OX=1280 GN=capC PE=3 SV=1	25	_	COG4464	GM	_	_
PROKKA_00982	282	ASB34564.1	sugar transferase [Akkermansia muciniphila]	100	sp|Q0P9D0|PGLC_CAMJE	Undecaprenyl phosphate N,N'-diacetylbacillosamine 1-phosphate transferase OS=Campylobacter jejuni subsp. jejuni serotype O:2 (strain ATCC 700819 / NCTC 11168) OX=192222 GN=pglC PE=1 SV=1	45.7	_	COG2148	M	_	_
PROKKA_00983	258	PND08830.1	glycosyl transferase [Akkermansia muciniphila]	100	sp|P9WMX7|GLTR1_MYCTU	PGL/p-HBAD biosynthesis glycosyltransferase Rv2957 OS=Mycobacterium tuberculosis (strain ATCC 25618 / H37Rv) OX=83332 GN=Rv2957 PE=1 SV=1	28.1	_	COG1215	M	K13002	wbyL
PROKKA_00984	384	PNC91823.1	hypothetical protein CXT89_10835 [Akkermansia muciniphila]	99.7	_	_	_	_	COG0438	M	_	_
PROKKA_00985	392	PND04960.1	hypothetical protein CXT95_00575 [Akkermansia muciniphila]	99.2	sp|P9WMZ5|PIMA_MYCTU	Phosphatidyl-myo-inositol mannosyltransferase OS=Mycobacterium tuberculosis (strain ATCC 25618 / H37Rv) OX=83332 GN=pimA PE=1 SV=1	34	_	COG0438	M	_	_
PROKKA_00986	390	PND04959.1	hypothetical protein CXT95_00570 [Akkermansia muciniphila]	99.7	sp|Q59002|Y1607_METJA	Uncharacterized glycosyltransferase MJ1607 OS=Methanocaldococcus jannaschii (strain ATCC 43067 / DSM 2661 / JAL-1 / JCM 10045 / NBRC 100440) OX=243232 GN=MJ1607 PE=3 SV=1	27.3	GO:0003674;GO:0003824;GO:0016740;GO:0016757;GO:0016758	COG0438	M	_	_
PROKKA_00987	321	PND04958.1	hypothetical protein CXT95_00565 [Akkermansia muciniphila]	100	_	_	_	_	_	_	_	_
PROKKA_00988	379	PND04957.1	hypothetical protein CXT95_00560 [Akkermansia muciniphila]	99.5	_	_	_	_	COG3307	M	_	_
PROKKA_00989	276	PND12353.1	hypothetical protein CXT96_11825 [Akkermansia muciniphila]	100	_	_	_	_	_	_	_	_
PROKKA_00990	347	PND11611.1	glycosyl transferase family 1 [Akkermansia muciniphila]	100	sp|P9WMY9|GLGSY_MYCTU	Glycogen synthase OS=Mycobacterium tuberculosis (strain ATCC 25618 / H37Rv) OX=83332 GN=Rv3032 PE=1 SV=1	28.8	_	COG0438	M	_	_
PROKKA_00991	379	PND11610.1	glycosyl transferase family 1 [Akkermansia muciniphila]	99.5	_	_	_	_	COG0438	M	_	_
PROKKA_00992	391	PND08839.1	group 1 glycosyl transferase [Akkermansia muciniphila]	99.7	_	_	_	_	COG0438	M	_	_
PROKKA_00993	524	PND02124.1	hypothetical protein CXT90_01360 [Akkermansia muciniphila]	99.4	_	_	_	_	_	_	_	_
PROKKA_00994	179	AYR32982.1	putative colanic acid biosynthesis acetyltransferase [Akkermansia muciniphila]	100	sp|P0ACD3|WCAF_SHIFL	Putative colanic acid biosynthesis acetyltransferase WcaF OS=Shigella flexneri OX=623 GN=wcaF PE=3 SV=1	32.7	_	COG0110	S	K03818	wcaF
PROKKA_00995	282	PND02122.1	glycosyltransferase family 2 protein [Akkermansia muciniphila]	100	_	_	_	_	COG0463	M	_	_
PROKKA_00996	334	PND02121.1	hypothetical protein CXT90_01345 [Akkermansia muciniphila]	100	sp|P71059|EPSJ_BACSU	Uncharacterized glycosyltransferase EpsJ OS=Bacillus subtilis (strain 168) OX=224308 GN=epsJ PE=2 SV=1	38.3	_	COG0463	M	_	_
PROKKA_00997	342	PNC84960.1	hypothetical protein CXT97_09655 [Akkermansia muciniphila]	99.7	sp|P71059|EPSJ_BACSU	Uncharacterized glycosyltransferase EpsJ OS=Bacillus subtilis (strain 168) OX=224308 GN=epsJ PE=2 SV=1	33.3	_	COG1216	S	_	_
PROKKA_00998	386	PNC91959.1	polysaccharide pyruvyl transferase family protein [Akkermansia muciniphila]	99.7	_	_	_	_	COG1143	C	_	_
PROKKA_00999	510	PNC79534.1	hypothetical protein CXT92_10605 [Akkermansia muciniphila]	100	_	_	_	_	COG2244	S	_	_
PROKKA_01000	334	PNC84957.1	hypothetical protein CXT97_09640 [Akkermansia muciniphila]	100	_	_	_	_	COG0778	C	_	_
PROKKA_01001	685	PND12341.1	hypothetical protein CXT96_11765 [Akkermansia muciniphila]	99.7	sp|O05402|YRHL_BACSU	Putative peptidoglycan O-acetyltransferase YrhL OS=Bacillus subtilis (strain 168) OX=224308 GN=yrhL PE=3 SV=1	26.8	_	COG1835	I	_	_
PROKKA_01002	81	PNC84954.1	hypothetical protein CXT97_09625 [Akkermansia muciniphila]	100	_	_	_	_	_	_	_	_
PROKKA_01003	57	_	_	_	_	_	_	_	_	_	_	_
PROKKA_01004	113	QAA37516.1	hypothetical protein C1I88_11820 [Akkermansia muciniphila]	100	_	_	_	_	_	_	_	_
PROKKA_01005	382	PND12339.1	aminoglycoside phosphotransferase family protein [Akkermansia muciniphila]	100	sp|E8MF12|NAHK_BIFL2	N-acetylhexosamine 1-kinase OS=Bifidobacterium longum subsp. longum (strain ATCC 15707 / DSM 20219 / JCM 1217 / NCTC 11818 / E194b) OX=565042 GN=nahK PE=1 SV=1	40.6	_	COG3173	S	_	_
PROKKA_01006	139	AYR32973.1	L-fucose mutarotase [Akkermansia muciniphila]	100	sp|B5BF33|FUCM_SALPK	L-fucose mutarotase OS=Salmonella paratyphi A (strain AKU_12601) OX=554290 GN=fucU PE=3 SV=1	69.3	GO:0003674;GO:0003824;GO:0005488;GO:0005575;GO:0005622;GO:0005623;GO:0005737;GO:0016853;GO:0016854;GO:0016857;GO:0030246;GO:0036094;GO:0042806;GO:0044424;GO:0044464;GO:0048029	COG4154	G	K02431	fucU, FUOM
PROKKA_01007	400	PND02111.1	pyridoxal phosphate-dependent aminotransferase [Akkermansia muciniphila]	100	sp|Q08432|CBL_BACSU	Cystathionine beta-lyase PatB OS=Bacillus subtilis (strain 168) OX=224308 GN=patB PE=1 SV=1	43	_	COG1168	E	K14155	patB, malY
PROKKA_01008	550	PND02109.1	methionine--tRNA ligase [Akkermansia muciniphila]	99.8	sp|Q92PX0|SYM_RHIME	Methionine--tRNA ligase OS=Rhizobium meliloti (strain 1021) OX=266834 GN=metG PE=3 SV=1	38.9	GO:0003674;GO:0003824;GO:0004812;GO:0004825;GO:0005575;GO:0005622;GO:0005623;GO:0005737;GO:0005886;GO:0006082;GO:0006139;GO:0006399;GO:0006412;GO:0006418;GO:0006431;GO:0006518;GO:0006520;GO:0006725;GO:0006807;GO:0008150;GO:0008152;GO:0009058;GO:0009059;GO:0009987;GO:0010467;GO:0016020;GO:0016070;GO:0016874;GO:0016875;GO:0019538;GO:0019752;GO:0034641;GO:0034645;GO:0034660;GO:0040007;GO:0043038;GO:…	COG0143	J	K01874	MARS, metG
PROKKA_01009	533	WP_065529327.1	2-succinyl-5-enolpyruvyl-6-hydroxy-3-cyclohexene-1-carboxylic-acid synthase [Akkermansia muciniphila]	99.8	sp|B2UPN5|MEND_AKKM8	2-succinyl-5-enolpyruvyl-6-hydroxy-3-cyclohexene-1-carboxylate synthase OS=Akkermansia muciniphila (strain ATCC BAA-835 / Muc) OX=349741 GN=menD PE=3 SV=1	98.7	_	COG1165	H	K02551	menD
PROKKA_01010	274	MRN11728.1	PEP-CTERM sorting domain-containing protein [Akkermansia muciniphila]	100	_	_	_	_	_	_	_	_
PROKKA_01011	454	CDD93343.1	malate dehydrogenase (Oxaloacetate-decarboxylating) (NADP(+)) [Akkermansia sp. CAG:344]	98	sp|P43837|MAO2_HAEIN	NADP-dependent malic enzyme OS=Haemophilus influenzae (strain ATCC 51907 / DSM 11121 / KW20 / Rd) OX=71421 GN=maeB PE=3 SV=1	58.6	_	COG0281	C	_	_
PROKKA_01012	1458	ASB34595.1	hypothetical protein ADH72_02190 [Akkermansia muciniphila]	98.5	_	_	_	_	COG0265|COG1657	I	_	_
PROKKA_01013	298	WP_157759252.1	family 16 glycosylhydrolase [Akkermansia muciniphila]	100	sp|P23903|E13B_BACCI	Glucan endo-1,3-beta-glucosidase A1 OS=Bacillus circulans OX=1397 GN=glcA PE=1 SV=1	30.4	_	COG2273	G	_	_
PROKKA_01014	353	PND08022.1	beta-N-acetylhexosaminidase [Akkermansia muciniphila]	99.4	sp|C5BFM6|NAGZ_EDWI9	Beta-hexosaminidase OS=Edwardsiella ictaluri (strain 93-146) OX=634503 GN=nagZ PE=3 SV=1	34.1	GO:0000270;GO:0003674;GO:0003824;GO:0004553;GO:0004563;GO:0005575;GO:0005622;GO:0005623;GO:0005737;GO:0005829;GO:0006022;GO:0006807;GO:0008150;GO:0008152;GO:0009254;GO:0009273;GO:0009987;GO:0015929;GO:0016787;GO:0016798;GO:0030203;GO:0042546;GO:0043170;GO:0044085;GO:0044424;GO:0044444;GO:0044464;GO:0071554;GO:0071704;GO:0071840;GO:1901135;GO:1901564	COG1472	G	K01207	nagZ
PROKKA_01015	189	AYR33832.1	orotate phosphoribosyltransferase [Akkermansia muciniphila]	100	sp|B8FNN4|PYRE_DESAL	Orotate phosphoribosyltransferase OS=Desulfatibacillum aliphaticivorans OX=218208 GN=pyrE PE=3 SV=1	42.6	_	COG0461	F	K00762	pyrE
PROKKA_01016	215	KAA3327449.1	L,D-transpeptidase [Akkermansia muciniphila]	100	_	_	_	_	COG1376	S	_	_
PROKKA_01017	969	ASB34599.1	hypothetical protein ADH72_02215 [Akkermansia muciniphila]	99.5	_	_	_	_	COG0265	O	_	_
PROKKA_01018	369	QAA37530.1	coproporphyrinogen III oxidase [Akkermansia muciniphila]	99.2	sp|Q9CGF7|HEMW_LACLA	Heme chaperone HemW OS=Lactococcus lactis subsp. lactis (strain IL1403) OX=272623 GN=hemW PE=1 SV=1	34.6	GO:0003674;GO:0005488;GO:0005575;GO:0005622;GO:0005623;GO:0005737;GO:0006725;GO:0006778;GO:0006779;GO:0006807;GO:0008150;GO:0008152;GO:0009058;GO:0009987;GO:0018130;GO:0019438;GO:0033013;GO:0033014;GO:0034641;GO:0044237;GO:0044249;GO:0044271;GO:0044424;GO:0044464;GO:0046483;GO:0048037;GO:0051186;GO:0051188;GO:0051536;GO:0051539;GO:0051540;GO:0071704;GO:1901360;GO:1901362;GO:1901564;GO:1901566;GO:…	COG0635	H	_	_
PROKKA_01019	275	PND10884.1	hypothetical protein CXT84_11645 [Akkermansia muciniphila]	98.9	_	_	_	_	_	_	_	_
PROKKA_01020	437	WP_143246780.1	hypothetical protein [Akkermansia muciniphila]	97.9	_	_	_	_	_	_	_	_
PROKKA_01021	205	WP_143246781.1	hypothetical protein [Akkermansia muciniphila]	100	_	_	_	_	_	_	_	_
PROKKA_01022	212	ASB34604.1	hypothetical protein ADH72_02240 [Akkermansia muciniphila]	100	_	_	_	_	_	_	_	_
PROKKA_01023	206	WP_146020840.1	hypothetical protein [Akkermansia muciniphila]	95.6	_	_	_	_	_	_	_	_
PROKKA_01024	47	CDB54630.1	oxygen-independent coproporphyrinogen III oxidase [Akkermansia muciniphila CAG:154]	97.9	_	_	_	GO:0003674;GO:0005488;GO:0005575;GO:0005622;GO:0005623;GO:0005737;GO:0006725;GO:0006778;GO:0006779;GO:0006807;GO:0008150;GO:0008152;GO:0009058;GO:0009987;GO:0018130;GO:0019438;GO:0033013;GO:0033014;GO:0034641;GO:0044237;GO:0044249;GO:0044271;GO:0044424;GO:0044464;GO:0046483;GO:0048037;GO:0051186;GO:0051188;GO:0051536;GO:0051539;GO:0051540;GO:0071704;GO:1901360;GO:1901362;GO:1901564;GO:1901566;GO:…	COG0635	H	_	_
PROKKA_01025	259	PND08025.1	hypothetical protein CXT88_00295 [Akkermansia muciniphila]	98.8	_	_	_	_	_	_	_	_
PROKKA_01026	502	PND05279.1	serine--tRNA ligase [Akkermansia muciniphila]	100	sp|B2UPP6|SYS_AKKM8	Serine--tRNA ligase OS=Akkermansia muciniphila (strain ATCC BAA-835 / Muc) OX=349741 GN=serS PE=3 SV=1	99.8	GO:0000287;GO:0003674;GO:0003824;GO:0004812;GO:0004828;GO:0005488;GO:0005515;GO:0005575;GO:0005622;GO:0005623;GO:0005737;GO:0005829;GO:0006082;GO:0006139;GO:0006399;GO:0006412;GO:0006418;GO:0006434;GO:0006518;GO:0006520;GO:0006725;GO:0006807;GO:0008150;GO:0008152;GO:0008652;GO:0009058;GO:0009059;GO:0009069;GO:0009070;GO:0009987;GO:0010467;GO:0016053;GO:0016070;GO:0016259;GO:0016260;GO:0016874;GO:…	COG0172	J	K01875	SARS, serS
PROKKA_01027	368	AYR35913.1	theronine dehydrogenase [Akkermansia muciniphila]	99.2	sp|Q06004|DHSO_BACSU	Sorbitol dehydrogenase OS=Bacillus subtilis (strain 168) OX=224308 GN=gutB PE=1 SV=3	31.3	_	COG1063	E	_	_
PROKKA_01028	169	PND02096.1	hypothetical protein CXT90_01205 [Akkermansia muciniphila]	100	_	_	_	_	_	_	_	_
PROKKA_01029	285	PND02095.1	acyltransferase [Akkermansia muciniphila]	100	sp|Q8VYF5|NILP1_ARATH	N-carbamoylputrescine amidase OS=Arabidopsis thaliana OX=3702 GN=CPA PE=1 SV=1	50.8	_	COG0388	K	K12251	aguB
PROKKA_01030	334	PNC79507.1	AAA family ATPase [Akkermansia muciniphila]	100	sp|P94474|YEAC_BACSU	Uncharacterized protein YeaC OS=Bacillus subtilis (strain 168) OX=224308 GN=yeaC PE=3 SV=2	40.2	_	COG0714	S	K03924	moxR
PROKKA_01031	300	QAA37536.1	DUF58 domain-containing protein [Akkermansia muciniphila]	100	_	_	_	_	COG1721	S	_	_
PROKKA_01032	184	PNC91861.1	aminoacyl-tRNA hydrolase [Akkermansia muciniphila]	100	sp|B2UPQ2|PTH_AKKM8	Peptidyl-tRNA hydrolase OS=Akkermansia muciniphila (strain ATCC BAA-835 / Muc) OX=349741 GN=pth PE=3 SV=1	99.5	GO:0003674;GO:0003824;GO:0004045;GO:0005575;GO:0005623;GO:0005886;GO:0008150;GO:0016020;GO:0016787;GO:0016788;GO:0040007;GO:0044464;GO:0052689;GO:0071944;GO:0140098;GO:0140101	COG0193	J	K01056	PTH1, pth, spoVC
PROKKA_01033	829	ACD05931.1	glycosyl transferase family 51 [Akkermansia muciniphila ATCC BAA-835]	99.8	sp|P70997|PBPG_BACSU	Penicillin-binding protein 2D OS=Bacillus subtilis (strain 168) OX=224308 GN=pbpG PE=2 SV=3	27.6	GO:0005575;GO:0005576;GO:0005623;GO:0005886;GO:0016020;GO:0044464;GO:0071944	COG0744	M	_	_
PROKKA_01034	517	AYR30170.1	hypothetical protein CUB96_04395 [Akkermansia muciniphila]	99.8	_	_	_	_	COG3170	NU	_	_
PROKKA_01035	462	KAA3319986.1	TonB-dependent receptor [Akkermansia muciniphila]	100	_	_	_	GO:0000309;GO:0003674;GO:0003824;GO:0004515;GO:0006082;GO:0006139;GO:0006520;GO:0006531;GO:0006725;GO:0006732;GO:0006733;GO:0006753;GO:0006793;GO:0006796;GO:0006807;GO:0008150;GO:0008152;GO:0009058;GO:0009066;GO:0009108;GO:0009117;GO:0009165;GO:0009435;GO:0009987;GO:0016740;GO:0016772;GO:0016779;GO:0018130;GO:0019355;GO:0019359;GO:0019362;GO:0019363;GO:0019438;GO:0019637;GO:0019674;GO:0019752;GO:…	COG1057	H	_	_
PROKKA_01036	423	PNC79502.1	adenylosuccinate synthase [Akkermansia muciniphila]	100	sp|B0TA52|PURA_HELMI	Adenylosuccinate synthetase OS=Heliobacterium modesticaldum (strain ATCC 51547 / Ice1) OX=498761 GN=purA PE=3 SV=1	51.5	GO:0003674;GO:0003824;GO:0004019;GO:0005575;GO:0005622;GO:0005623;GO:0005737;GO:0005829;GO:0006139;GO:0006163;GO:0006164;GO:0006167;GO:0006725;GO:0006753;GO:0006793;GO:0006796;GO:0006807;GO:0006950;GO:0006974;GO:0008150;GO:0008152;GO:0009058;GO:0009116;GO:0009117;GO:0009119;GO:0009123;GO:0009124;GO:0009126;GO:0009127;GO:0009150;GO:0009152;GO:0009156;GO:0009161;GO:0009163;GO:0009165;GO:0009167;GO:…	COG0104	F	K01939	purA, ADSS
PROKKA_01037	66	PNC95448.1	hypothetical protein CXT94_04075 [Akkermansia muciniphila]	98.5	_	_	_	_	_	_	_	_
PROKKA_01038	225	AYR28351.1	hypothetical protein CUB89_07035 [Akkermansia muciniphila]	99.6	_	_	_	_	_	_	_	_
PROKKA_01039	494	PNC52988.1	hypothetical protein CXU06_11120 [Akkermansia muciniphila]	100	_	_	_	_	COG3659	M	K07267	oprB
PROKKA_01040	406	PNC80871.1	Ni/Fe hydrogenase [Akkermansia muciniphila]	99.8	sp|P21950|MBHS_AZOVI	Uptake hydrogenase small subunit OS=Azotobacter vinelandii OX=354 GN=hoxK PE=1 SV=1	48.3	_	COG1740	C	K06282	hyaA, hybO
PROKKA_01041	585	AYR32948.1	nickel-dependent hydrogenase large subunit [Akkermansia muciniphila]	100	sp|P12636|MBHL_BRADU	Uptake hydrogenase large subunit OS=Bradyrhizobium diazoefficiens (strain JCM 10833 / IAM 13628 / NBRC 14792 / USDA 110) OX=224911 GN=hupB PE=3 SV=1	46.9	GO:0003674;GO:0003824;GO:0005488;GO:0005575;GO:0005623;GO:0005886;GO:0006091;GO:0006113;GO:0008150;GO:0008152;GO:0009055;GO:0009061;GO:0009987;GO:0015980;GO:0016020;GO:0016151;GO:0016491;GO:0022900;GO:0030288;GO:0030313;GO:0031975;GO:0032991;GO:0042597;GO:0043167;GO:0043169;GO:0044237;GO:0044464;GO:0044569;GO:0045333;GO:0046872;GO:0046914;GO:0055114;GO:0071944;GO:1902494	COG0374	C	K06281	hyaB, hybC
PROKKA_01042	390	KAA3321397.1	DUF4405 domain-containing protein [Akkermansia muciniphila]	100	_	_	_	GO:0003674;GO:0005488;GO:0005575;GO:0005623;GO:0005886;GO:0005887;GO:0006091;GO:0006113;GO:0008150;GO:0008152;GO:0009061;GO:0009987;GO:0015980;GO:0016020;GO:0016021;GO:0020037;GO:0031224;GO:0031226;GO:0032991;GO:0044237;GO:0044425;GO:0044459;GO:0044464;GO:0044569;GO:0045333;GO:0046906;GO:0048037;GO:0055114;GO:0071944;GO:0097159;GO:1901363;GO:1902494	COG1969	C	K03620	hyaC
PROKKA_01043	181	AYR28347.1	hypothetical protein CUB89_07010 [Akkermansia muciniphila]	100	sp|Q03004|HUPD_RHOCA	Hydrogenase expression/formation protein HupD OS=Rhodobacter capsulatus OX=1061 GN=hupD PE=3 SV=1	40.4	_	COG0680	C	K03605	hyaD, hybD
PROKKA_01044	113	AYR32945.1	hydrogenase maturation nickel metallochaperone HypA [Akkermansia muciniphila]	100	sp|A5URX3|HYPA_ROSS1	Hydrogenase maturation factor HypA OS=Roseiflexus sp. (strain RS-1) OX=357808 GN=hypA PE=3 SV=1	31.6	_	COG0375	C	K04651	hypA, hybF
PROKKA_01045	315	WP_128207135.1	hypothetical protein [Akkermansia muciniphila]	100	_	_	_	_	_	_	_	_
PROKKA_01046	133	AYR35930.1	DUF4870 domain-containing protein [Akkermansia muciniphila]	100	_	_	_	_	COG3296	S	K09940	K09940
PROKKA_01047	243	WP_146021315.1	hypothetical protein [Akkermansia muciniphila]	100	_	_	_	_	COG0791	M	_	_
PROKKA_01048	756	QAA37552.1	hypothetical protein C1I88_12020 [Akkermansia muciniphila]	100	sp|P07686|HEXB_HUMAN	Beta-hexosaminidase subunit beta OS=Homo sapiens OX=9606 GN=HEXB PE=1 SV=3	25.6	_	COG3525	G	K12373	HEXA_B
PROKKA_01049	215	AYR32940.1	NAD(P)H-dependent oxidoreductase [Akkermansia muciniphila]	100	sp|Q4L920|Y546_STAHJ	Putative NAD(P)H nitroreductase SH0546 OS=Staphylococcus haemolyticus (strain JCSC1435) OX=279808 GN=SH0546 PE=3 SV=1	33.6	_	COG0778	C	K10679	nfnB, nfsB
PROKKA_01050	363	AYR28339.1	histidinol-phosphate transaminase [Akkermansia muciniphila]	100	sp|B2UPR9|HIS8_AKKM8	Histidinol-phosphate aminotransferase OS=Akkermansia muciniphila (strain ATCC BAA-835 / Muc) OX=349741 GN=hisC PE=3 SV=1	99.7	_	COG0079	E	K00817	hisC
PROKKA_01051	45	CDB56547.1	unknown [Akkermansia muciniphila CAG:154]	100	_	_	_	_	_	_	_	_
PROKKA_01052	70	ANU61136.1	hypothetical protein A4V05_06670 [Akkermansia muciniphila]	100	_	_	_	_	_	_	_	_
PROKKA_01053	163	QAA37557.1	transcriptional regulator [Akkermansia muciniphila]	100	_	_	_	_	_	_	_	_
PROKKA_01054	494	QIA37086.1	hypothetical protein GXM23_11960 [Akkermansia muciniphila]	99.8	_	_	_	GO:0005575;GO:0005623;GO:0005886;GO:0005887;GO:0006810;GO:0008104;GO:0008150;GO:0015031;GO:0015833;GO:0016020;GO:0016021;GO:0031224;GO:0031226;GO:0033036;GO:0042886;GO:0044425;GO:0044459;GO:0044464;GO:0045184;GO:0051179;GO:0051234;GO:0071702;GO:0071705;GO:0071944	COG0342	U	_	_
PROKKA_01055	346	PNC76882.1	hypothetical protein CXT98_07075 [Akkermansia muciniphila]	100	_	_	_	_	COG4763	S	_	_
PROKKA_01056	535	BBP49546.1	fumarate hydratase class I [Akkermansia muciniphila]	100	sp|P14407|FUMB_ECOLI	Fumarate hydratase class I, anaerobic OS=Escherichia coli (strain K12) OX=83333 GN=fumB PE=1 SV=2	75.8	GO:0003674;GO:0003824;GO:0004333;GO:0005488;GO:0005515;GO:0006082;GO:0006091;GO:0006099;GO:0006101;GO:0006950;GO:0006974;GO:0008150;GO:0008152;GO:0009060;GO:0009987;GO:0015980;GO:0016829;GO:0016835;GO:0016836;GO:0016853;GO:0016860;GO:0016862;GO:0016999;GO:0017144;GO:0019752;GO:0033554;GO:0042802;GO:0043436;GO:0044237;GO:0044238;GO:0044281;GO:0045333;GO:0047808;GO:0048037;GO:0050163;GO:0050896;GO:…	COG1838|COG1951	C	K01676	E4.2.1.2A, fumA, fumB
PROKKA_01057	178	PND04899.1	hypothetical protein CXT95_00235 [Akkermansia muciniphila]	100	_	_	_	_	_	_	_	_
PROKKA_01058	150	PNC91885.1	6-pyruvoyl tetrahydropterin synthase [Akkermansia muciniphila]	99.3	_	_	_	_	COG0720	H	K01737	queD, ptpS, PTS
PROKKA_01059	252	PNC63594.1	DUF3313 domain-containing protein [Akkermansia muciniphila]	99.6	_	_	_	_	_	_	_	_
PROKKA_01060	549	PNC91887.1	hypothetical protein CXT89_11180 [Akkermansia muciniphila]	98.9	sp|P49008|HEXA_PORGI	Beta-hexosaminidase OS=Porphyromonas gingivalis (strain ATCC BAA-308 / W83) OX=242619 GN=nahA PE=3 SV=2	36.4	_	COG3525	G	K12373	HEXA_B
PROKKA_01061	497	CDB56713.1	signal recognition particle protein [Akkermansia muciniphila CAG:154]	98	sp|P0AGD7|SRP54_ECOLI	Signal recognition particle protein OS=Escherichia coli (strain K12) OX=83333 GN=ffh PE=1 SV=1	48.7	GO:0000166;GO:0001882;GO:0001883;GO:0003674;GO:0003824;GO:0003924;GO:0005488;GO:0005525;GO:0005575;GO:0005618;GO:0005622;GO:0005623;GO:0005737;GO:0005829;GO:0005886;GO:0006605;GO:0006612;GO:0006810;GO:0006886;GO:0008104;GO:0008150;GO:0015031;GO:0015833;GO:0016020;GO:0016462;GO:0016787;GO:0016817;GO:0016818;GO:0017076;GO:0017111;GO:0019001;GO:0030312;GO:0032549;GO:0032550;GO:0032553;GO:0032555;GO:…	COG0541	U	K03106	SRP54, ffh
PROKKA_01062	311	AYR36207.1	quinolinate synthase NadA [Akkermansia muciniphila]	100	sp|B0JLU4|NADA_MICAN	Quinolinate synthase A OS=Microcystis aeruginosa (strain NIES-843) OX=449447 GN=nadA PE=3 SV=1	53.2	GO:0003674;GO:0003824;GO:0005488;GO:0005575;GO:0005622;GO:0005623;GO:0005737;GO:0005829;GO:0006082;GO:0006139;GO:0006520;GO:0006531;GO:0006725;GO:0006732;GO:0006733;GO:0006734;GO:0006753;GO:0006793;GO:0006796;GO:0006807;GO:0008150;GO:0008152;GO:0008987;GO:0009058;GO:0009066;GO:0009108;GO:0009117;GO:0009165;GO:0009435;GO:0009987;GO:0016053;GO:0017144;GO:0018130;GO:0019355;GO:0019359;GO:0019362;GO:…	COG0379	H	K03517	nadA
PROKKA_01063	340	MRN12354.1	hypothetical protein [Akkermansia muciniphila]	99.7	sp|Q09644|NDUF7_CAEEL	Protein arginine methyltransferase NDUFAF7 homolog, mitochondrial OS=Caenorhabditis elegans OX=6239 GN=ZK1128.1 PE=3 SV=4	23.2	_	COG1565	S	_	_
PROKKA_01064	72	WP_162000922.1	RHS repeat-associated core domain-containing protein [Akkermansia muciniphila]	93.1	_	_	_	_	COG3209	M	_	_
PROKKA_01065	178	PNC86281.1	signal peptidase I [Akkermansia muciniphila]	100	_	_	_	_	_	_	_	_
PROKKA_01066	205	PND05274.1	hypothetical protein CXT95_00175 [Akkermansia muciniphila]	99	_	_	_	_	COG3209	M	_	_
PROKKA_01067	164	PNC91627.1	hypothetical protein CXT94_11815 [Akkermansia muciniphila]	100	_	_	_	_	_	_	_	_
PROKKA_01068	292	ASB34642.1	hypothetical protein ADH72_02465 [Akkermansia muciniphila]	98.5	_	_	_	_	COG3209	M	_	_
PROKKA_01069	228	QEE55394.1	hypothetical protein FU653_10875 [Akkermansia muciniphila]	94.3	_	_	_	_	_	_	_	_
PROKKA_01070	35	_	_	_	_	_	_	_	_	_	_	_
PROKKA_01071	113	MRN12449.1	hypothetical protein [Akkermansia muciniphila]	100	_	_	_	_	_	_	_	_
PROKKA_01072	193	PND12037.1	NADH-quinone oxidoreductase subunit B [Akkermansia muciniphila]	100	sp|B2UPT6|NUOB_AKKM8	NADH-quinone oxidoreductase subunit B OS=Akkermansia muciniphila (strain ATCC BAA-835 / Muc) OX=349741 GN=nuoB PE=3 SV=1	99.5	_	COG0377	C	K00331	nuoB
PROKKA_01073	194	AYR32922.1	NADH-quinone oxidoreductase subunit C [Akkermansia muciniphila]	100	sp|B3PY58|NUOC2_RHIE6	NADH-quinone oxidoreductase subunit C 2 OS=Rhizobium etli (strain CIAT 652) OX=491916 GN=nuoC2 PE=3 SV=1	40.1	_	COG0852	C	_	_
PROKKA_01074	266	PND04884.1	hypothetical protein CXT95_00135 [Akkermansia muciniphila]	99.6	_	_	_	_	_	_	_	_
PROKKA_01075	103	ASB34648.1	hypothetical protein ADH72_02495 [Akkermansia muciniphila]	100	_	_	_	_	COG0571	K	_	_
PROKKA_01076	376	BBP49570.1	hypothetical protein AKMU_23160 [Akkermansia muciniphila]	99.7	sp|Q65FT5|MENE_BACLD	2-succinylbenzoate--CoA ligase OS=Bacillus licheniformis (strain ATCC 14580 / DSM 13 / JCM 2505 / NBRC 12200 / NCIMB 9375 / NRRL NRS-1264 / Gibson 46) OX=279010 GN=menE PE=3 SV=1	25.8	GO:0003674;GO:0003824;GO:0005488;GO:0005515;GO:0006732;GO:0008150;GO:0008152;GO:0008756;GO:0009058;GO:0009108;GO:0009233;GO:0009234;GO:0009987;GO:0016043;GO:0016405;GO:0016874;GO:0016877;GO:0016878;GO:0022607;GO:0042180;GO:0042181;GO:0042802;GO:0043933;GO:0044085;GO:0044237;GO:0044249;GO:0044281;GO:0044283;GO:0051186;GO:0051188;GO:0051259;GO:0051260;GO:0051262;GO:0051289;GO:0065003;GO:0071704;GO:…	COG0318	IQ	_	_
PROKKA_01077	60	KAA3321718.1	hypothetical protein F1963_06805 [Akkermansia muciniphila]	100	_	_	_	_	_	_	_	_
PROKKA_01078	920	PNC99336.1	hypothetical protein CXT90_07395 [Akkermansia muciniphila]	98.6	_	_	_	_	COG0790	S	K07126	K07126
PROKKA_01079	1233	PNC99335.1	hypothetical protein CXT90_07390 [Akkermansia muciniphila]	98	_	_	_	_	COG3325	G	_	_
PROKKA_01080	232	WP_143246839.1	PEP-CTERM sorting domain-containing protein [Akkermansia muciniphila]	99.6	_	_	_	_	_	_	_	_
PROKKA_01081	440	QAA37588.1	hypothetical protein C1I88_12225 [Akkermansia muciniphila]	100	_	_	_	_	COG0673	S	_	_
PROKKA_01082	700	AYR32913.1	M3 family peptidase [Akkermansia muciniphila]	99.6	sp|P44573|OPDA_HAEIN	Oligopeptidase A OS=Haemophilus influenzae (strain ATCC 51907 / DSM 11121 / KW20 / Rd) OX=71421 GN=prlC PE=3 SV=1	35.4	_	COG0339	E	_	_
PROKKA_01083	34	CDB56092.1	unknown [Akkermansia muciniphila CAG:154]	100	_	_	_	_	_	_	_	_
PROKKA_01084	537	PND04969.1	hypothetical protein CXT95_00620 [Akkermansia muciniphila]	99.3	_	_	_	_	COG0457	S	_	_
PROKKA_01085	651	CDB56094.1	arginine--tRNA ligase [Akkermansia muciniphila CAG:154]	99.8	sp|C1D5W4|SYR_LARHH	Arginine--tRNA ligase OS=Laribacter hongkongensis (strain HLHK9) OX=557598 GN=argS PE=3 SV=1	45.1	GO:0003674;GO:0003824;GO:0004812;GO:0004814;GO:0005575;GO:0005622;GO:0005623;GO:0005737;GO:0005829;GO:0006082;GO:0006139;GO:0006399;GO:0006412;GO:0006418;GO:0006420;GO:0006518;GO:0006520;GO:0006725;GO:0006807;GO:0008150;GO:0008152;GO:0009058;GO:0009059;GO:0009987;GO:0010467;GO:0016070;GO:0016874;GO:0016875;GO:0019538;GO:0019752;GO:0034641;GO:0034645;GO:0034660;GO:0043038;GO:0043039;GO:0043043;GO:…	COG0018	J	K01887	RARS, argS
PROKKA_01086	47	CDB56095.1	putative uncharacterized protein [Akkermansia muciniphila CAG:154]	100	_	_	_	_	_	_	_	_
PROKKA_01087	284	PNC64769.1	hypothetical protein CXU00_08675 [Akkermansia muciniphila]	100	_	_	_	_	COG1594	K	_	_
PROKKA_01088	166	ASB36401.1	N-acetyltransferase [Akkermansia muciniphila]	100	_	_	_	_	COG0454|COG0456	K	_	_
PROKKA_01089	332	CDB56098.1	redoxin domain protein [Akkermansia muciniphila CAG:154]	99.4	_	_	_	_	COG0526	CO	_	_
PROKKA_01090	124	PND09128.1	competence protein TfoX [Akkermansia muciniphila]	100	_	_	_	_	COG3070	K	_	_
PROKKA_01091	290	QAA37593.1	hypothetical protein C1I88_12265 [Akkermansia muciniphila]	99.3	sp|P65040|Y2669_MYCBO	Putative O-phosphotransferase Mb2669 OS=Mycobacterium bovis (strain ATCC BAA-935 / AF2122/97) OX=233413 GN=BQ2027_MB2669 PE=4 SV=1	31	_	COG3896	V	K18554	cpt
PROKKA_01093	1840	QAA37594.1	excinuclease ABC subunit A [Akkermansia muciniphila]	99.7	sp|Q56242|UVRA_THET8	UvrABC system protein A OS=Thermus thermophilus (strain HB8 / ATCC 27634 / DSM 579) OX=300852 GN=uvrA PE=3 SV=2	44.6	_	COG0178	L	K03701	uvrA
PROKKA_01094	1117	PND12054.1	preprotein translocase subunit SecA [Akkermansia muciniphila]	99.9	sp|B3QXR7|SECA_CHLT3	Protein translocase subunit SecA OS=Chloroherpeton thalassium (strain ATCC 35110 / GB-78) OX=517418 GN=secA PE=3 SV=1	49.4	GO:0000166;GO:0003674;GO:0003824;GO:0005215;GO:0005488;GO:0005524;GO:0005575;GO:0005622;GO:0005623;GO:0005737;GO:0005829;GO:0005886;GO:0005887;GO:0006810;GO:0008104;GO:0008144;GO:0008150;GO:0008320;GO:0008565;GO:0015031;GO:0015399;GO:0015405;GO:0015440;GO:0015450;GO:0015462;GO:0015833;GO:0016020;GO:0016021;GO:0016462;GO:0016787;GO:0016817;GO:0016818;GO:0016887;GO:0017076;GO:0017111;GO:0022804;GO:…	COG0653	U	K03070	secA
PROKKA_01095	352	ACD05985.1	Amino-acid N-acetyltransferase [Akkermansia muciniphila ATCC BAA-835]	100	sp|Q7MIA6|ARGA_VIBVY	Amino-acid acetyltransferase OS=Vibrio vulnificus (strain YJ016) OX=196600 GN=argA PE=3 SV=1	28.5	GO:0003674;GO:0003824;GO:0003991;GO:0004042;GO:0004358;GO:0005488;GO:0006082;GO:0006520;GO:0006525;GO:0006526;GO:0006793;GO:0006796;GO:0006807;GO:0008080;GO:0008150;GO:0008152;GO:0008652;GO:0009058;GO:0009064;GO:0009084;GO:0009987;GO:0016053;GO:0016301;GO:0016310;GO:0016407;GO:0016410;GO:0016597;GO:0016740;GO:0016746;GO:0016747;GO:0016772;GO:0016774;GO:0019752;GO:0031406;GO:0034618;GO:0036094;GO:…	COG0548|COG1246	E	_	_
PROKKA_01097	186	QAA37598.1	NUDIX hydrolase [Akkermansia muciniphila]	100	sp|P54570|ADPP_BACSU	ADP-ribose pyrophosphatase OS=Bacillus subtilis (strain 168) OX=224308 GN=nudF PE=1 SV=1	38.2	_	COG0494	L	K01515	nudF
PROKKA_01098	468	PND05713.1	chromosomal replication initiator protein DnaA [Akkermansia muciniphila]	100	sp|B3DWG6|DNAA_METI4	Chromosomal replication initiator protein DnaA OS=Methylacidiphilum infernorum (isolate V4) OX=481448 GN=dnaA PE=3 SV=1	39.1	GO:0000166;GO:0003674;GO:0003676;GO:0003677;GO:0003688;GO:0003690;GO:0005488;GO:0005515;GO:0005524;GO:0005575;GO:0005622;GO:0005623;GO:0005737;GO:0005829;GO:0005886;GO:0006139;GO:0006259;GO:0006260;GO:0006261;GO:0006270;GO:0006275;GO:0006725;GO:0006807;GO:0008144;GO:0008150;GO:0008152;GO:0009058;GO:0009059;GO:0009889;GO:0009987;GO:0010556;GO:0016020;GO:0017076;GO:0019219;GO:0019222;GO:0030554;GO:…	COG0593	L	K02313	dnaA
PROKKA_01099	311	AYR32901.1	ATP-binding cassette domain-containing protein [Akkermansia muciniphila]	100	sp|P94440|LNRL_BACSU	Linearmycin resistance ATP-binding protein LnrL OS=Bacillus subtilis (strain 168) OX=224308 GN=lnrL PE=1 SV=2	32.9	_	COG1131	V	K01990	ABC-2.A
PROKKA_01100	260	AYR32900.1	hypothetical protein CUC01_07230 [Akkermansia muciniphila]	100	_	_	_	_	COG1277	S	K01992	ABC-2.P
PROKKA_01101	523	PNC93800.1	hypothetical protein CXT89_08785 [Akkermansia muciniphila]	99.6	_	_	_	_	COG3225	N	_	_
PROKKA_01102	684	ASB34703.1	hypothetical protein ADH72_02800 [Akkermansia muciniphila]	99.9	_	_	_	_	_	_	_	_
PROKKA_01103	259	ASB34704.1	Nif3-like dinuclear metal center hexameric protein [Akkermansia muciniphila]	99.6	sp|Q9RY41|GCH1L_DEIRA	GTP cyclohydrolase 1 type 2 homolog OS=Deinococcus radiodurans (strain ATCC 13939 / DSM 20539 / JCM 16871 / LMG 4051 / NBRC 15346 / NCIMB 9279 / R1 / VKM B-1422) OX=243230 GN=DR_0110 PE=3 SV=2	36.2	GO:0003674;GO:0005488;GO:0005515;GO:0005575;GO:0005622;GO:0005623;GO:0005737;GO:0005829;GO:0008150;GO:0009314;GO:0009628;GO:0010212;GO:0042802;GO:0043167;GO:0043169;GO:0044424;GO:0044444;GO:0044464;GO:0046872;GO:0050896	COG0327	S	_	_
PROKKA_01104	323	KAA3321740.1	RluA family pseudouridine synthase [Akkermansia muciniphila]	100	sp|P50513|RLUD_ZYMMO	Ribosomal large subunit pseudouridine synthase D OS=Zymomonas mobilis subsp. mobilis (strain ATCC 31821 / ZM4 / CP4) OX=264203 GN=rluD PE=3 SV=2	52.1	GO:0000154;GO:0000455;GO:0001522;GO:0003674;GO:0003824;GO:0005575;GO:0005622;GO:0005623;GO:0005737;GO:0005829;GO:0006139;GO:0006364;GO:0006396;GO:0006725;GO:0006807;GO:0008150;GO:0008152;GO:0009451;GO:0009982;GO:0009987;GO:0010467;GO:0016070;GO:0016072;GO:0016853;GO:0016866;GO:0022613;GO:0031118;GO:0034470;GO:0034641;GO:0034660;GO:0042254;GO:0043170;GO:0043412;GO:0044085;GO:0044237;GO:0044238;GO:…	COG0564	J	K06180	rluD
PROKKA_01105	385	AYR32895.1	prephenate dehydratase [Akkermansia muciniphila]	99.7	sp|O67085|CMPDT_AQUAE	Bifunctional chorismate mutase/prephenate dehydratase OS=Aquifex aeolicus (strain VF5) OX=224324 GN=pheA PE=3 SV=1	42.1	GO:0003674;GO:0003824;GO:0004106;GO:0004664;GO:0005575;GO:0005622;GO:0005623;GO:0005737;GO:0006082;GO:0006520;GO:0006558;GO:0006570;GO:0006571;GO:0006725;GO:0006807;GO:0008150;GO:0008152;GO:0008652;GO:0009058;GO:0009072;GO:0009073;GO:0009094;GO:0009095;GO:0009987;GO:0016053;GO:0016829;GO:0016835;GO:0016836;GO:0016853;GO:0016866;GO:0017144;GO:0019438;GO:0019752;GO:0043436;GO:0044237;GO:0044238;GO:…	COG0077|COG1605	E	K14170	pheA
PROKKA_01106	538	PND13244.1	hypothetical protein CXT84_07595 [Akkermansia muciniphila]	99.4	sp|P17164|FUCO_RAT	Tissue alpha-L-fucosidase OS=Rattus norvegicus OX=10116 GN=Fuca1 PE=1 SV=1	30	_	COG3669	G	K01206	FUCA
PROKKA_01107	794	PND13243.1	DNA ligase (NAD(+)) LigA [Akkermansia muciniphila]	99.4	sp|B2UL69|DNLJ_AKKM8	DNA ligase OS=Akkermansia muciniphila (strain ATCC BAA-835 / Muc) OX=349741 GN=ligA PE=3 SV=1	99	GO:0003674;GO:0003824;GO:0003909;GO:0003911;GO:0005575;GO:0005622;GO:0005623;GO:0005737;GO:0005829;GO:0006139;GO:0006259;GO:0006266;GO:0006281;GO:0006284;GO:0006288;GO:0006725;GO:0006807;GO:0006950;GO:0006974;GO:0008150;GO:0008152;GO:0009987;GO:0016874;GO:0016886;GO:0033554;GO:0034641;GO:0043170;GO:0044237;GO:0044238;GO:0044260;GO:0044424;GO:0044444;GO:0044464;GO:0046483;GO:0050896;GO:0051103;GO:…	COG0272	L	K01972	E6.5.1.2, ligA, ligB
PROKKA_01108	202	ACD03859.1	CDP-diacylglycerol/glycerol-3-phosphate 3-phosphatidyltransferase [Akkermansia muciniphila ATCC BAA-835]	100	sp|P46322|PGSA_BACSU	CDP-diacylglycerol--glycerol-3-phosphate 3-phosphatidyltransferase OS=Bacillus subtilis (strain 168) OX=224308 GN=pgsA PE=3 SV=3	48	GO:0003674;GO:0003824;GO:0005575;GO:0005618;GO:0005623;GO:0006629;GO:0006644;GO:0006650;GO:0006793;GO:0006796;GO:0008150;GO:0008152;GO:0008444;GO:0008610;GO:0008654;GO:0009058;GO:0009987;GO:0016740;GO:0016772;GO:0016780;GO:0017169;GO:0019637;GO:0030312;GO:0040007;GO:0044237;GO:0044238;GO:0044249;GO:0044255;GO:0044464;GO:0045017;GO:0046474;GO:0046486;GO:0071704;GO:0071944;GO:0090407;GO:1901576	COG0558	I	K00995	pgsA, PGS1
PROKKA_01109	265	HBW70195.1	hypothetical protein [Akkermansia muciniphila]	100	_	_	_	_	_	_	_	_
PROKKA_01110	139	HBW70195.1	hypothetical protein [Akkermansia muciniphila]	97.7	_	_	_	_	_	_	_	_
PROKKA_01111	423	PND13241.1	DEAD/DEAH box helicase [Akkermansia muciniphila]	98.1	sp|P25888|RHLE_ECOLI	ATP-dependent RNA helicase RhlE OS=Escherichia coli (strain K12) OX=83333 GN=rhlE PE=1 SV=3	48.9	_	COG0513	L	K11927	rhlE
PROKKA_01112	202	PNC96601.1	hypothetical protein CXT87_10585 [Akkermansia muciniphila]	99.5	_	_	_	_	_	_	_	_
PROKKA_01113	481	KAA3321747.1	twin-arginine translocation signal domain-containing protein [Akkermansia muciniphila]	100	sp|B2UL75|G1091_AKKM8	Glycosyl hydrolase family 109 protein 1 OS=Akkermansia muciniphila (strain ATCC BAA-835 / Muc) OX=349741 GN=Amuc_0017 PE=3 SV=1	100	_	COG0673	S	_	_
PROKKA_01114	380	ASB34714.1	hypothetical protein ADH72_02860 [Akkermansia muciniphila]	99.2	_	_	_	_	COG1082	G	_	_
PROKKA_01115	319	WP_148139866.1	hypothetical protein [Akkermansia muciniphila]	100	_	_	_	_	COG2234	DZ	_	_
PROKKA_01116	396	CDB56595.1	major facilitator superfamily MFS_1 [Akkermansia muciniphila CAG:154]	100	sp|A7FJX9|Y2592_YERP3	Uncharacterized MFS-type transporter YpsIP31758_2592 OS=Yersinia pseudotuberculosis serotype O:1b (strain IP 31758) OX=349747 GN=YpsIP31758_2592 PE=3 SV=1	51.5	GO:0005575;GO:0005623;GO:0005886;GO:0016020;GO:0044464;GO:0071944	COG0477|COG2814	EGP	K08219	UMF2
PROKKA_01117	465	QBH17727.1	RNA polymerase sigma-54 factor [Akkermansia muciniphila]	96.3	sp|P06223|RP54_KLEOX	RNA polymerase sigma-54 factor OS=Klebsiella oxytoca OX=571 GN=rpoN PE=1 SV=1	31	_	COG1508	K	K03092	rpoN
PROKKA_01118	236	QIA34906.1	hypothetical protein GXM23_00115 [Akkermansia muciniphila]	100	sp|Q29460|PA1B3_BOVIN	Platelet-activating factor acetylhydrolase IB subunit gamma OS=Bos taurus OX=9913 GN=PAFAH1B3 PE=1 SV=1	32.4	_	COG2755	E	_	_
PROKKA_01119	258	PNC93827.1	PhzF family phenazine biosynthesis protein [Akkermansia muciniphila]	99.6	sp|Q9I073|Y2770_PSEAE	Uncharacterized isomerase PA2770 OS=Pseudomonas aeruginosa (strain ATCC 15692 / DSM 22644 / CIP 104116 / JCM 14847 / LMG 12228 / 1C / PRS 101 / PAO1) OX=208964 GN=PA2770 PE=3 SV=1	44.9	_	COG0384	S	_	_
PROKKA_01120	40	QAA56376.1	hypothetical protein C1O54_00115 [Akkermansia muciniphila]	95	_	_	_	_	_	_	_	_
PROKKA_01121	199	QAA35442.1	hypothetical protein C1I88_00110 [Akkermansia muciniphila]	100	sp|B2T9B0|MNTP_PARPJ	Putative manganese efflux pump MntP OS=Paraburkholderia phytofirmans (strain DSM 17436 / LMG 22146 / PsJN) OX=398527 GN=mntP PE=3 SV=1	32.3	_	COG1971	P	K23242	mntP
PROKKA_01122	742	ASB34721.1	hypothetical protein ADH72_02900 [Akkermansia muciniphila]	100	_	_	_	_	_	_	_	_
PROKKA_01123	405	QAA35444.1	hypothetical protein C1I88_00120 [Akkermansia muciniphila]	99.8	_	_	_	_	_	_	_	_
PROKKA_01124	459	BBP47282.1	ATPase AAA [Akkermansia muciniphila]	99.6	sp|P9WQN1|Y2559_MYCTU	Uncharacterized AAA domain-containing protein Rv2559c OS=Mycobacterium tuberculosis (strain ATCC 25618 / H37Rv) OX=83332 GN=Rv2559c PE=1 SV=1	48.3	_	COG2256	L	K07478	ycaJ
PROKKA_01125	131	PNC89908.1	hypothetical protein CXT91_10210 [Akkermansia muciniphila]	99.2	_	_	_	_	_	_	_	_
PROKKA_01126	308	AYR32875.1	dTDP-glucose 4,6-dehydratase [Akkermansia muciniphila]	100	sp|Q04973|VIPB_SALTI	Vi polysaccharide biosynthesis protein VipB/TviC OS=Salmonella typhi OX=90370 GN=vipB PE=3 SV=1	35.4	_	COG0451	M	K01784	galE, GALE
PROKKA_01127	364	OUN29015.1	mucin desulfatase [Akkermansia muciniphila]	100	sp|E8MF12|NAHK_BIFL2	N-acetylhexosamine 1-kinase OS=Bifidobacterium longum subsp. longum (strain ATCC 15707 / DSM 20219 / JCM 1217 / NCTC 11818 / E194b) OX=565042 GN=nahK PE=1 SV=1	44.8	_	COG2334	S	_	_
PROKKA_01128	291	PND13224.1	nucleotidyltransferase [Akkermansia muciniphila]	100	_	_	_	_	COG1208	JM	_	_
PROKKA_01129	239	AYR32873.1	hypothetical protein CUC01_07085 [Akkermansia muciniphila]	100	_	_	_	_	_	_	_	_
PROKKA_01130	230	WP_146018787.1	hypothetical protein [Akkermansia muciniphila]	99.6	_	_	_	_	COG1994	S	_	_
PROKKA_01131	506	QEE53467.1	proline--tRNA ligase [Akkermansia muciniphila]	100	sp|B2UL92|SYP_AKKM8	Proline--tRNA ligase OS=Akkermansia muciniphila (strain ATCC BAA-835 / Muc) OX=349741 GN=proS PE=3 SV=1	100	GO:0003674;GO:0003824;GO:0004812;GO:0004827;GO:0005575;GO:0005622;GO:0005623;GO:0005737;GO:0006082;GO:0006139;GO:0006399;GO:0006412;GO:0006418;GO:0006433;GO:0006518;GO:0006520;GO:0006725;GO:0006807;GO:0008150;GO:0008152;GO:0009058;GO:0009059;GO:0009987;GO:0010467;GO:0016070;GO:0016874;GO:0016875;GO:0017101;GO:0019538;GO:0019752;GO:0032991;GO:0034641;GO:0034645;GO:0034660;GO:0043038;GO:0043039;GO:…	COG0442	J	K01881	PARS, proS
PROKKA_01133	48	HBD69215.1	hypothetical protein [Akkermansia muciniphila]	89.2	_	_	_	_	COG4974	L	_	_
PROKKA_01134	59	QAA37806.1	hypothetical protein C1I90_00190 [Akkermansia muciniphila]	74.1	_	_	_	_	COG2963	L	_	_
PROKKA_01135	638	PNC99290.1	hypothetical protein CXT90_07115 [Akkermansia muciniphila]	100	_	_	_	_	COG4928	S	_	_
PROKKA_01136	77	WP_128484612.1	hypothetical protein [Akkermansia muciniphila]	74.4	_	_	_	_	_	_	_	_
PROKKA_01137	1950	QAR50215.1	hypothetical protein SI90_06630 [Akkermansia muciniphila]	93.8	_	_	_	_	COG3209	M	_	_
PROKKA_01138	522	OUN29023.1	amino acid transporter [Akkermansia muciniphila]	100	sp|P37034|Y1691_LEGPH	Uncharacterized transporter lpg1691 OS=Legionella pneumophila subsp. pneumophila (strain Philadelphia 1 / ATCC 33152 / DSM 7513) OX=272624 GN=lpg1691 PE=3 SV=2	38.6	_	COG0531	E	K20265	gadC
PROKKA_01139	313	PNC86344.1	glutaminase [Akkermansia muciniphila]	100	sp|B2UL96|GLSA_AKKM8	Glutaminase OS=Akkermansia muciniphila (strain ATCC BAA-835 / Muc) OX=349741 GN=glsA PE=3 SV=1	100	GO:0003674;GO:0003824;GO:0004359;GO:0006082;GO:0006520;GO:0006536;GO:0006537;GO:0006541;GO:0006543;GO:0006807;GO:0008150;GO:0008152;GO:0008652;GO:0009056;GO:0009058;GO:0009063;GO:0009064;GO:0009065;GO:0009084;GO:0009268;GO:0009628;GO:0009987;GO:0010447;GO:0016043;GO:0016053;GO:0016054;GO:0016787;GO:0016810;GO:0016811;GO:0019752;GO:0022607;GO:0040008;GO:0043436;GO:0043648;GO:0043650;GO:0043933;GO:…	COG2066	E	K01425	glsA, GLS
PROKKA_01140	136	PNC99284.1	N-acetyltransferase [Akkermansia muciniphila]	100	_	_	_	_	COG0454	K	_	_
PROKKA_01141	469	PNC95700.1	sodium:alanine symporter family protein [Akkermansia muciniphila]	100	sp|P44917|Y883_HAEIN	Uncharacterized transporter HI_0883 OS=Haemophilus influenzae (strain ATCC 51907 / DSM 11121 / KW20 / Rd) OX=71421 GN=HI_0883 PE=3 SV=1	43.6	_	COG1115	E	K03310	TC.AGCS
PROKKA_01143	358	ASB34739.1	peptide chain release factor 1 [Akkermansia muciniphila]	100	sp|B2UL99|RF1_AKKM8	Peptide chain release factor 1 OS=Akkermansia muciniphila (strain ATCC BAA-835 / Muc) OX=349741 GN=prfA PE=3 SV=1	100	GO:0003674;GO:0003676;GO:0003723;GO:0003747;GO:0005488;GO:0005575;GO:0005622;GO:0005623;GO:0005737;GO:0005829;GO:0006412;GO:0006415;GO:0006518;GO:0006807;GO:0008079;GO:0008135;GO:0008150;GO:0008152;GO:0009058;GO:0009059;GO:0009987;GO:0010467;GO:0016043;GO:0016149;GO:0019538;GO:0022411;GO:0032984;GO:0034641;GO:0034645;GO:0043021;GO:0043022;GO:0043043;GO:0043170;GO:0043603;GO:0043604;GO:0043624;GO:…	COG0216	J	K02835	prfA, MTRF1, MRF1
PROKKA_01144	301	QAA44824.1	peptide chain release factor N(5)-glutamine methyltransferase [Akkermansia muciniphila]	100	sp|Q748B2|PRMC_GEOSL	Release factor glutamine methyltransferase OS=Geobacter sulfurreducens (strain ATCC 51573 / DSM 12127 / PCA) OX=243231 GN=prmC PE=3 SV=1	36.5	GO:0003674;GO:0003824;GO:0005575;GO:0005622;GO:0005623;GO:0005737;GO:0005829;GO:0008150;GO:0008152;GO:0008168;GO:0008757;GO:0016740;GO:0016741;GO:0032259;GO:0044424;GO:0044444;GO:0044464	COG2890	J	K02493	hemK, prmC, HEMK
PROKKA_01145	738	PNC95703.1	primosomal protein N' [Akkermansia muciniphila]	99.7	sp|P94461|PRIA_BACSU	Primosomal protein N' OS=Bacillus subtilis (strain 168) OX=224308 GN=priA PE=3 SV=2	38.4	GO:0003674;GO:0003678;GO:0003824;GO:0004003;GO:0004386;GO:0006139;GO:0006259;GO:0006260;GO:0006261;GO:0006268;GO:0006270;GO:0006281;GO:0006302;GO:0006310;GO:0006725;GO:0006807;GO:0006950;GO:0006974;GO:0006996;GO:0008026;GO:0008094;GO:0008150;GO:0008152;GO:0009058;GO:0009059;GO:0009987;GO:0016043;GO:0016462;GO:0016787;GO:0016817;GO:0016818;GO:0016887;GO:0017111;GO:0032392;GO:0032508;GO:0033554;GO:…	COG1198	L	K04066	priA
PROKKA_01146	274	KAA3329573.1	diaminopimelate epimerase [Akkermansia muciniphila]	99.3	sp|A6GYX5|DAPF_FLAPJ	Diaminopimelate epimerase OS=Flavobacterium psychrophilum (strain JIP02/86 / ATCC 49511) OX=402612 GN=dapF PE=3 SV=1	41.4	GO:0003674;GO:0003824;GO:0005575;GO:0005622;GO:0005623;GO:0005737;GO:0005829;GO:0005886;GO:0006082;GO:0006520;GO:0006553;GO:0006807;GO:0008150;GO:0008152;GO:0008652;GO:0008837;GO:0009058;GO:0009066;GO:0009067;GO:0009085;GO:0009089;GO:0009987;GO:0016020;GO:0016053;GO:0016853;GO:0016854;GO:0016855;GO:0019752;GO:0036361;GO:0040007;GO:0043436;GO:0043648;GO:0044237;GO:0044238;GO:0044249;GO:0044281;GO:…	COG0253	E	K01778	dapF
PROKKA_01147	259	QBH17751.1	hypothetical protein EYB66_10825 [Akkermansia muciniphila]	100	_	_	_	_	_	_	_	_
PROKKA_01148	88	CDB56452.1	putative uncharacterized protein [Akkermansia muciniphila CAG:154]	98.9	_	_	_	_	_	_	_	_
PROKKA_01150	223	AYR29325.1	methyltransferase domain-containing protein [Akkermansia muciniphila]	100	sp|Q72HI4|MENG_THET2	Demethylmenaquinone methyltransferase OS=Thermus thermophilus (strain HB27 / ATCC BAA-163 / DSM 7039) OX=262724 GN=menG PE=3 SV=1	47	_	COG0500|COG2226	Q	K03183	ubiE
PROKKA_01151	501	WP_161994124.1	MATE family efflux transporter [Akkermansia muciniphila]	99.8	_	_	_	_	COG0534	V	K03327	TC.MATE, SLC47A, norM, mdtK, dinF
PROKKA_01153	1882	QAA49459.1	sugar-binding protein [Akkermansia muciniphila]	93.7	_	_	_	_	COG3209	M	_	_
PROKKA_01154	190	WP_146020789.1	hypothetical protein [Akkermansia muciniphila]	100	_	_	_	_	_	_	_	_
PROKKA_01155	45	CDB56447.1	unknown [Akkermansia muciniphila CAG:154]	100	_	_	_	_	_	_	_	_
PROKKA_01156	109	QAA37829.1	hypothetical protein C1I90_00330 [Akkermansia muciniphila]	100	_	_	_	_	_	_	_	_
PROKKA_01157	109	WP_128153372.1	hypothetical protein [Akkermansia muciniphila]	97.2	_	_	_	_	_	_	_	_
PROKKA_01158	81	KAA3321786.1	hypothetical protein F1963_07200 [Akkermansia muciniphila]	100	sp|Q820M0|LEU1_NITEU	2-isopropylmalate synthase OS=Nitrosomonas europaea (strain ATCC 19718 / CIP 103999 / KCTC 2705 / NBRC 14298) OX=228410 GN=leuA PE=3 SV=1	68.9	_	COG0119	E	_	_
PROKKA_01159	579	AYR32853.1	single-stranded-DNA-specific exonuclease RecJ [Akkermansia muciniphila]	100	sp|O32044|RECJ_BACSU	Single-stranded-DNA-specific exonuclease RecJ OS=Bacillus subtilis (strain 168) OX=224308 GN=recJ PE=3 SV=1	35.6	_	COG0608	L	K07462	recJ
PROKKA_01160	953	PNC99255.1	hypothetical protein CXT90_06895 [Akkermansia muciniphila]	99.9	sp|Q89ZI2|OGA_BACTN	O-GlcNAcase BT_4395 OS=Bacteroides thetaiotaomicron (strain ATCC 29148 / DSM 2079 / NCTC 10582 / E50 / VPI-5482) OX=226186 GN=BT_4395 PE=1 SV=1	48.9	GO:0003674;GO:0003824;GO:0004553;GO:0004563;GO:0005488;GO:0005515;GO:0005975;GO:0006464;GO:0006517;GO:0006807;GO:0008150;GO:0008152;GO:0009100;GO:0009987;GO:0015929;GO:0016231;GO:0016787;GO:0016798;GO:0019538;GO:0030246;GO:0036211;GO:0042802;GO:0043170;GO:0043412;GO:0044237;GO:0044238;GO:0044260;GO:0044267;GO:0071704;GO:1901135;GO:1901564	COG3525	G	K01197	hya
PROKKA_01161	313	PND16383.1	hypothetical protein CXT96_05570 [Akkermansia muciniphila]	99.7	_	_	_	_	COG0803	P	_	_
PROKKA_01162	144	PNC93744.1	hypothetical protein CXT89_08470 [Akkermansia muciniphila]	100	_	_	_	_	_	_	_	_
PROKKA_01163	268	BBP47314.1	ABC transporter [Akkermansia muciniphila]	100	sp|Q9KD30|MNTB_BACHD	Manganese transport system ATP-binding protein MntB OS=Bacillus halodurans (strain ATCC BAA-125 / DSM 18197 / FERM 7344 / JCM 9153 / C-125) OX=272558 GN=mntB PE=3 SV=1	43.7	_	COG1121	P	K02013	ABC.FEV.A
PROKKA_01164	287	PNC83670.1	metal ABC transporter permease [Akkermansia muciniphila]	100	sp|Q9KD29|MNTC_BACHD	Manganese transport system membrane protein MntC OS=Bacillus halodurans (strain ATCC BAA-125 / DSM 18197 / FERM 7344 / JCM 9153 / C-125) OX=272558 GN=mntC PE=3 SV=1	32.5	_	COG1108	P	_	_
PROKKA_01165	178	WP_094136032.1	hypothetical protein [Akkermansia muciniphila]	99.4	sp|P37569|MCSA_BACSU	Protein-arginine kinase activator protein OS=Bacillus subtilis (strain 168) OX=224308 GN=mcsA PE=1 SV=1	28.1	_	COG3880	S	K19411	mcsA
PROKKA_01166	351	HBN16460.1	protein arginine kinase [Akkermansia sp.]	100	sp|Q2RM40|MCSB_MOOTA	Protein-arginine kinase OS=Moorella thermoacetica (strain ATCC 39073 / JCM 9320) OX=264732 GN=mcsB PE=3 SV=1	45.7	GO:0006950;GO:0008150;GO:0010035;GO:0010038;GO:0042221;GO:0046686;GO:0046688;GO:0050896;GO:0097501;GO:1990169;GO:1990170	COG3869	E	K19405	mcsB
PROKKA_01167	860	QAA40210.1	NDP-hexose 4-ketoreductase [Akkermansia muciniphila]	99.9	sp|Q8EU05|CLPB_OCEIH	Chaperone protein ClpB OS=Oceanobacillus iheyensis (strain DSM 14371 / CIP 107618 / JCM 11309 / KCTC 3954 / HTE831) OX=221109 GN=clpB PE=3 SV=1	53.7	_	COG0542	O	K03696	clpC
PROKKA_01168	836	QAA37839.1	alpha-N-acetylglucosaminidase [Akkermansia muciniphila]	99.5	sp|P54802|ANAG_HUMAN	Alpha-N-acetylglucosaminidase OS=Homo sapiens OX=9606 GN=NAGLU PE=1 SV=2	34.1	_	COG3669	G	K01205	NAGLU
PROKKA_01169	113	QAA37840.1	hypothetical protein C1I90_00395 [Akkermansia muciniphila]	100	_	_	_	GO:0003674;GO:0003824;GO:0004792;GO:0005575;GO:0005623;GO:0016740;GO:0016782;GO:0016783;GO:0030288;GO:0030313;GO:0031975;GO:0042597;GO:0044464	COG0607	P	K03972	pspE
PROKKA_01170	278	QAA37841.1	ureidoglycolate lyase [Akkermansia muciniphila]	100	sp|A9ALD1|UGL_BURM1	Ureidoglycolate lyase OS=Burkholderia multivorans (strain ATCC 17616 / 249) OX=395019 GN=Bmul_3283 PE=3 SV=1	43.6	_	COG0179	Q	_	_
PROKKA_01171	518	QAA56421.1	2-isopropylmalate synthase [Akkermansia muciniphila]	100	sp|B3DX88|LEU1_METI4	2-isopropylmalate synthase OS=Methylacidiphilum infernorum (isolate V4) OX=481448 GN=leuA PE=3 SV=1	60.5	_	COG0119	E	K01649	leuA, IMS
PROKKA_01172	304	PNC75144.1	hypothetical protein CXU02_05045 [Akkermansia muciniphila]	100	_	_	_	_	COG3391	CO	_	_
PROKKA_01173	151	PNC51971.1	glutamyl-tRNA amidotransferase [Akkermansia muciniphila]	100	_	_	_	_	COG1610	S	K09117	K09117
PROKKA_01174	231	QAA37843.1	2-C-methyl-D-erythritol 4-phosphate cytidylyltransferase [Akkermansia muciniphila]	99.6	sp|Q6ARN9|ISPDF_DESPS	Bifunctional enzyme IspD/IspF OS=Desulfotalea psychrophila (strain LSv54 / DSM 12343) OX=177439 GN=ispDF PE=3 SV=2	39	GO:0003674;GO:0003824;GO:0016740;GO:0016772;GO:0016779;GO:0050518;GO:0070567	COG1211	I	K00991	ispD
PROKKA_01175	284	PNC61975.1	hypothetical protein CXU07_09120 [Akkermansia muciniphila]	100	_	_	_	_	COG0451	GM	_	_
PROKKA_01176	321	KAA3322834.1	tryptophan--tRNA ligase [Akkermansia muciniphila]	100	sp|Q7UQA4|SYW_RHOBA	Tryptophan--tRNA ligase OS=Rhodopirellula baltica (strain DSM 10527 / NCIMB 13988 / SH1) OX=243090 GN=trpS PE=3 SV=1	56.6	GO:0003674;GO:0003824;GO:0004812;GO:0004830;GO:0005575;GO:0005622;GO:0005623;GO:0005737;GO:0006082;GO:0006139;GO:0006399;GO:0006412;GO:0006418;GO:0006436;GO:0006518;GO:0006520;GO:0006725;GO:0006807;GO:0008150;GO:0008152;GO:0009058;GO:0009059;GO:0009987;GO:0010467;GO:0016070;GO:0016874;GO:0016875;GO:0019538;GO:0019752;GO:0034641;GO:0034645;GO:0034660;GO:0043038;GO:0043039;GO:0043043;GO:0043170;GO:…	COG0180	J	K01867	WARS, trpS
PROKKA_01177	156	ANU61275.1	hypothetical protein A4V05_07450 [Akkermansia muciniphila]	100	_	_	_	_	COG0589	T	_	_
PROKKA_01178	267	KAA3321805.1	TIGR00282 family metallophosphoesterase [Akkermansia muciniphila]	100	sp|O31775|YMDB_BACSU	2',3'-cyclic-nucleotide 2'-phosphodiesterase OS=Bacillus subtilis (strain 168) OX=224308 GN=ymdB PE=1 SV=2	49	GO:0003674;GO:0003824;GO:0004112;GO:0004113;GO:0008081;GO:0016787;GO:0016788;GO:0042578	COG1692	S	K09769	K09769
PROKKA_01179	264	PNC66943.1	tRNA cyclic N6-threonylcarbamoyladenosine(37) synthase TcdA [Akkermansia muciniphila]	99.6	sp|Q46927|TCDA_ECOLI	tRNA threonylcarbamoyladenosine dehydratase OS=Escherichia coli (strain K12) OX=83333 GN=tcdA PE=1 SV=1	52.5	GO:0003674;GO:0003824;GO:0005488;GO:0006139;GO:0006396;GO:0006399;GO:0006400;GO:0006725;GO:0006807;GO:0008033;GO:0008150;GO:0008152;GO:0009451;GO:0009987;GO:0010467;GO:0016070;GO:0016829;GO:0016835;GO:0016836;GO:0030955;GO:0031402;GO:0031420;GO:0034470;GO:0034641;GO:0034660;GO:0043167;GO:0043169;GO:0043170;GO:0043412;GO:0044237;GO:0044238;GO:0046483;GO:0046872;GO:0061503;GO:0061504;GO:0071704;GO:…	COG1179	H	K22132	tcdA
PROKKA_01180	171	KAA3321807.1	hypothetical protein F1963_07310 [Akkermansia muciniphila]	100	_	_	_	_	_	_	_	_
PROKKA_01182	320	MRN10575.1	carbohydrate kinase [Akkermansia muciniphila]	99.4	sp|Q6XZ79|SCRK1_MAIZE	Fructokinase-1 OS=Zea mays OX=4577 GN=FRK1 PE=1 SV=1	42.9	_	COG0524	G	K00847	E2.7.1.4, scrK
PROKKA_01183	167	KAA3326729.1	8-oxo-dGTP diphosphatase [Akkermansia muciniphila]	100	sp|P36639|8ODP_HUMAN	7,8-dihydro-8-oxoguanine triphosphatase OS=Homo sapiens OX=9606 GN=NUDT1 PE=1 SV=3	40	_	COG1051	F	K03574	mutT, NUDT15, MTH2
PROKKA_01184	399	ASB34775.1	glycine C-acetyltransferase [Akkermansia muciniphila]	100	sp|P0AB79|KBL_SHIFL	2-amino-3-ketobutyrate coenzyme A ligase OS=Shigella flexneri OX=623 GN=kbl PE=3 SV=1	66.6	GO:0003674;GO:0003824;GO:0005488;GO:0005575;GO:0005622;GO:0005623;GO:0005737;GO:0005829;GO:0006082;GO:0006732;GO:0006766;GO:0006767;GO:0006768;GO:0006790;GO:0006807;GO:0008144;GO:0008150;GO:0008152;GO:0008710;GO:0008890;GO:0009058;GO:0009102;GO:0009108;GO:0009110;GO:0009987;GO:0016053;GO:0016407;GO:0016408;GO:0016453;GO:0016740;GO:0016746;GO:0016747;GO:0016874;GO:0017144;GO:0018130;GO:0019752;GO:…	COG0156	E	K00639	kbl, GCAT
PROKKA_01185	872	PNC95735.1	hypothetical protein CXT94_05685 [Akkermansia muciniphila]	100	sp|Q6C3J2|IPL1_YARLI	Spindle assembly checkpoint kinase OS=Yarrowia lipolytica (strain CLIB 122 / E 150) OX=284591 GN=IPL1 PE=3 SV=1	26.8	_	COG0515|COG1262	KLT	_	_
PROKKA_01186	256	AYR30042.1	ParA family protein [Akkermansia muciniphila]	100	sp|B8GW31|PARA_CAUVN	Chromosome partitioning protein ParA OS=Caulobacter vibrioides (strain NA1000 / CB15N) OX=565050 GN=parA PE=1 SV=1	44.9	_	COG1192	D	K03496	parA, soj
PROKKA_01187	917	WP_051729140.1	protein kinase [Akkermansia muciniphila]	99.9	sp|Q8G6P9|PKNB_BIFLO	Probable serine/threonine-protein kinase PknB OS=Bifidobacterium longum (strain NCC 2705) OX=206672 GN=pknB PE=3 SV=1	32.9	_	COG0515|COG0790	S	_	_
PROKKA_01188	180	WP_031929982.1	hypothetical protein [Akkermansia muciniphila]	99.4	_	_	_	_	_	_	_	_
PROKKA_01189	177	WP_031929983.1	hypothetical protein [Akkermansia muciniphila]	100	_	_	_	_	_	_	_	_
PROKKA_01190	545	PND05105.1	hypothetical protein CXT95_01415 [Akkermansia muciniphila]	99.4	_	_	_	_	_	_	_	_
PROKKA_01193	85	PND05106.1	thiamine biosynthesis protein ThiS [Akkermansia muciniphila]	100	_	_	_	_	COG2104	H	K03154	thiS
PROKKA_01194	632	PND05107.1	DNA mismatch repair endonuclease MutL [Akkermansia muciniphila]	99.7	sp|B2ULE2|MUTL_AKKM8	DNA mismatch repair protein MutL OS=Akkermansia muciniphila (strain ATCC BAA-835 / Muc) OX=349741 GN=mutL PE=3 SV=1	97.2	GO:0000018;GO:0000166;GO:0003674;GO:0003676;GO:0003677;GO:0003697;GO:0003824;GO:0005488;GO:0005515;GO:0005524;GO:0005575;GO:0005622;GO:0005623;GO:0006139;GO:0006259;GO:0006281;GO:0006298;GO:0006725;GO:0006807;GO:0006950;GO:0006974;GO:0008144;GO:0008150;GO:0008152;GO:0009987;GO:0016462;GO:0016787;GO:0016817;GO:0016818;GO:0016887;GO:0017076;GO:0017111;GO:0019219;GO:0019222;GO:0030554;GO:0031323;GO:…	COG0323	L	K03572	mutL
PROKKA_01195	650	WP_031929990.1	O-antigen ligase family protein [Akkermansia muciniphila]	99.8	_	_	_	GO:0003674;GO:0003824;GO:0006464;GO:0006486;GO:0006807;GO:0008150;GO:0008152;GO:0009058;GO:0009059;GO:0009100;GO:0009101;GO:0009987;GO:0016740;GO:0016757;GO:0019538;GO:0034645;GO:0036211;GO:0043170;GO:0043412;GO:0043413;GO:0044237;GO:0044238;GO:0044249;GO:0044260;GO:0044267;GO:0070085;GO:0071704;GO:1901135;GO:1901137;GO:1901564;GO:1901566;GO:1901576	COG3307	M	_	_
PROKKA_01196	118	ANU62231.1	hypothetical protein A4V05_07575 [Akkermansia muciniphila]	100	sp|P76243|YEAO_ECOLI	Uncharacterized protein YeaO OS=Escherichia coli (strain K12) OX=83333 GN=yeaO PE=4 SV=2	50.9	_	COG3189	S	_	_
PROKKA_01197	325	PND08561.1	hydroxymethylbilane synthase [Akkermansia muciniphila]	99.7	sp|A5UU37|HEM3_ROSS1	Porphobilinogen deaminase OS=Roseiflexus sp. (strain RS-1) OX=357808 GN=hemC PE=3 SV=1	42.3	_	COG0181	H	K01749	hemC, HMBS
PROKKA_01198	338	QBH17844.1	glutamyl-tRNA reductase [Akkermansia muciniphila]	100	sp|B2ULP2|HEM1_AKKM8	Glutamyl-tRNA reductase OS=Akkermansia muciniphila (strain ATCC BAA-835 / Muc) OX=349741 GN=hemA PE=3 SV=1	99.4	GO:0003674;GO:0003824;GO:0005488;GO:0005515;GO:0005575;GO:0005623;GO:0006082;GO:0006520;GO:0006536;GO:0006725;GO:0006778;GO:0006779;GO:0006782;GO:0006783;GO:0006807;GO:0008150;GO:0008152;GO:0008883;GO:0009058;GO:0009064;GO:0009288;GO:0009987;GO:0016491;GO:0016620;GO:0016903;GO:0018130;GO:0019353;GO:0019438;GO:0019752;GO:0033013;GO:0033014;GO:0033526;GO:0034641;GO:0040007;GO:0042168;GO:0042440;GO:…	COG0373	H	K02492	hemA
PROKKA_01199	252	QAA47201.1	hypothetical protein C1O40_00715 [Akkermansia muciniphila]	98	_	_	_	GO:0005575;GO:0005623;GO:0005886;GO:0016020;GO:0044464;GO:0071944	COG4137	S	_	_
PROKKA_01200	264	ANU61299.1	GTP cyclohydrolase I FolE2 [Akkermansia muciniphila]	99.2	sp|B2ULP4|GCH4_AKKM8	GTP cyclohydrolase FolE2 OS=Akkermansia muciniphila (strain ATCC BAA-835 / Muc) OX=349741 GN=folE2 PE=3 SV=1	99.2	_	COG1469	S	K09007	folE2
PROKKA_01201	96	CDB55768.1	ribosomal protein S18 [Akkermansia muciniphila CAG:154]	99	sp|Q9K5P0|RS18_BACHD	30S ribosomal protein S18 OS=Bacillus halodurans (strain ATCC BAA-125 / DSM 18197 / FERM 7344 / JCM 9153 / C-125) OX=272558 GN=rpsR PE=3 SV=1	57.7	GO:0003674;GO:0003676;GO:0003723;GO:0003729;GO:0003735;GO:0005198;GO:0005488;GO:0005575;GO:0005622;GO:0005623;GO:0005737;GO:0005829;GO:0005840;GO:0006412;GO:0006518;GO:0006807;GO:0008150;GO:0008152;GO:0009058;GO:0009059;GO:0009987;GO:0010467;GO:0015935;GO:0019538;GO:0019843;GO:0022626;GO:0022627;GO:0032991;GO:0034641;GO:0034645;GO:0043043;GO:0043170;GO:0043226;GO:0043228;GO:0043229;GO:0043232;GO:…	COG0238	J	K02963	RP-S18, MRPS18, rpsR
PROKKA_01202	57	ACD03940.1	ribosomal protein L33 [Akkermansia muciniphila ATCC BAA-835]	100	sp|B2ULP6|RL33_AKKM8	50S ribosomal protein L33 OS=Akkermansia muciniphila (strain ATCC BAA-835 / Muc) OX=349741 GN=rpmG PE=3 SV=1	100	_	COG0267	J	K02913	RP-L33, MRPL33, rpmG
PROKKA_01203	274	PNC45027.1	molecular chaperone DnaK [Akkermansia muciniphila]	100	sp|P80872|G16O_BACSU	General stress protein 16O OS=Bacillus subtilis (strain 168) OX=224308 GN=yocK PE=1 SV=3	36	_	COG1734	T	K06204	dksA
PROKKA_01204	319	KAA3321085.1	ROK family protein [Akkermansia muciniphila]	100	sp|P0A4E2|GLK_STRLI	Glucokinase OS=Streptomyces lividans OX=1916 GN=glkA PE=1 SV=1	35.6	_	COG1940	GK	K00845	glk
PROKKA_01205	322	QAA35513.1	Fmu (Sun) domain-containing protein [Akkermansia muciniphila]	99.1	sp|A7MKH5|RSMF_CROS8	Ribosomal RNA small subunit methyltransferase F OS=Cronobacter sakazakii (strain ATCC BAA-894) OX=290339 GN=rsmF PE=3 SV=2	31.2	_	COG0144	J	_	_
PROKKA_01206	169	AYR32803.1	metallophosphoesterase [Akkermansia muciniphila]	100	_	_	_	_	COG0622	S	_	_
PROKKA_01207	135	QAA44909.1	8-oxo-dGTP diphosphatase MutT [Akkermansia muciniphila]	100	sp|P77788|NUDG_ECOLI	CTP pyrophosphohydrolase OS=Escherichia coli (strain K12) OX=83333 GN=nudG PE=1 SV=1	32.1	_	COG1051	F	_	_
PROKKA_01208	47	ACD03946.1	hypothetical protein Amuc_0101 [Akkermansia muciniphila ATCC BAA-835]	100	_	_	_	_	_	_	_	_
PROKKA_01209	465	KAA3321867.1	HlyD family efflux transporter periplasmic adaptor subunit [Akkermansia muciniphila]	100	_	_	_	_	COG0845	M	K02005	ABC.CD.TX
PROKKA_01210	234	AYR32800.1	ABC transporter ATP-binding protein [Akkermansia muciniphila]	99.6	sp|A0LM36|MACB_SYNFM	Macrolide export ATP-binding/permease protein MacB OS=Syntrophobacter fumaroxidans (strain DSM 10017 / MPOB) OX=335543 GN=macB PE=3 SV=1	60.6	_	COG1136	V	K02003	ABC.CD.A
PROKKA_01211	454	ASB34800.1	hypothetical protein ADH72_03365 [Akkermansia muciniphila]	100	sp|A0LM36|MACB_SYNFM	Macrolide export ATP-binding/permease protein MacB OS=Syntrophobacter fumaroxidans (strain DSM 10017 / MPOB) OX=335543 GN=macB PE=3 SV=1	46.4	_	COG0577	V	K02004	ABC.CD.P
PROKKA_01212	457	PNC87300.1	hypothetical protein CXU03_08555 [Akkermansia muciniphila]	98.9	sp|Q8CWA4|CUSC_ECOL6	Cation efflux system protein CusC OS=Escherichia coli O6:H1 (strain CFT073 / ATCC 700928 / UPEC) OX=199310 GN=cusC PE=3 SV=1	30.7	_	COG1538	MU	_	_
PROKKA_01213	378	HBW70298.1	EstA family serine hydrolase [Akkermansia muciniphila]	99.7	_	_	_	_	COG1680	V	_	_
PROKKA_01214	1058	PND09539.1	hydrophobe/amphiphile efflux-1 family RND transporter [Akkermansia muciniphila]	99.8	sp|Q8G2M6|BEPE_BRUSU	Efflux pump membrane transporter BepE OS=Brucella suis biovar 1 (strain 1330) OX=204722 GN=bepE PE=1 SV=1	42.2	_	COG0841	V	_	_
PROKKA_01215	446	PND09540.1	hypothetical protein CXT85_08555 [Akkermansia muciniphila]	100	sp|P0AE06|ACRA_ECOLI	Multidrug efflux pump subunit AcrA OS=Escherichia coli (strain K12) OX=83333 GN=acrA PE=1 SV=1	26.3	_	COG0845	M	_	_
PROKKA_01216	141	OLA89990.1	hypothetical protein BHW66_04500 [Akkermansia sp. 54_46]	100	_	_	_	_	COG1846	K	_	_
PROKKA_01217	229	WP_094139803.1	tRNA (N6-threonylcarbamoyladenosine(37)-N6)-methyltransferase TrmO [Akkermansia muciniphila]	100	sp|P28634|TRMO_ECOLI	tRNA (adenine(37)-N6)-methyltransferase OS=Escherichia coli (strain K12) OX=83333 GN=trmO PE=1 SV=2	41.7	GO:0000049;GO:0001510;GO:0003674;GO:0003676;GO:0003723;GO:0003824;GO:0005488;GO:0006139;GO:0006396;GO:0006399;GO:0006400;GO:0006725;GO:0006807;GO:0008033;GO:0008150;GO:0008152;GO:0008168;GO:0008173;GO:0008175;GO:0008757;GO:0009451;GO:0009987;GO:0010467;GO:0016070;GO:0016426;GO:0016740;GO:0016741;GO:0030488;GO:0032259;GO:0034470;GO:0034641;GO:0034660;GO:0043170;GO:0043412;GO:0043414;GO:0044237;GO:…	COG1720	S	K22900	TRMO, trmO
PROKKA_01218	424	PNC65588.1	dihydroorotase [Akkermansia muciniphila]	100	sp|C6DZ51|PYRC_GEOSM	Dihydroorotase OS=Geobacter sp. (strain M21) OX=443144 GN=pyrC PE=3 SV=1	36	GO:0003674;GO:0003824;GO:0004038;GO:0004151;GO:0005575;GO:0005622;GO:0005623;GO:0005737;GO:0006139;GO:0006144;GO:0006145;GO:0006220;GO:0006221;GO:0006725;GO:0006753;GO:0006793;GO:0006796;GO:0006807;GO:0008150;GO:0008152;GO:0009056;GO:0009058;GO:0009112;GO:0009117;GO:0009165;GO:0009218;GO:0009220;GO:0009259;GO:0009260;GO:0009987;GO:0016787;GO:0016810;GO:0016812;GO:0018130;GO:0019438;GO:0019439;GO:…	COG0044	F	K01465	URA4, pyrC
PROKKA_01219	309	PND06413.1	aspartate carbamoyltransferase [Akkermansia muciniphila]	99.7	sp|B2ULR3|PYRB_AKKM8	Aspartate carbamoyltransferase OS=Akkermansia muciniphila (strain ATCC BAA-835 / Muc) OX=349741 GN=pyrB PE=3 SV=1	99.4	GO:0003674;GO:0003824;GO:0004070;GO:0005575;GO:0005618;GO:0005622;GO:0005623;GO:0005737;GO:0005829;GO:0005886;GO:0006139;GO:0006220;GO:0006221;GO:0006725;GO:0006753;GO:0006793;GO:0006796;GO:0006807;GO:0008150;GO:0008152;GO:0009058;GO:0009117;GO:0009165;GO:0009218;GO:0009220;GO:0009259;GO:0009260;GO:0009987;GO:0016020;GO:0016740;GO:0016741;GO:0016743;GO:0018130;GO:0019438;GO:0019637;GO:0019693;GO:…	COG0540	F	K00609	pyrB, PYR2
PROKKA_01220	177	ANU61318.1	bifunctional pyrimidine operon transcriptional regulator/uracil phosphoribosyltransferase [Akkermansia muciniphila]	100	sp|B2ULR4|PYRR_AKKM8	Bifunctional protein PyrR OS=Akkermansia muciniphila (strain ATCC BAA-835 / Muc) OX=349741 GN=pyrR PE=3 SV=1	100	GO:0003674;GO:0003700;GO:0006139;GO:0006220;GO:0006221;GO:0006355;GO:0006725;GO:0006753;GO:0006793;GO:0006796;GO:0006807;GO:0008150;GO:0008152;GO:0009058;GO:0009117;GO:0009165;GO:0009218;GO:0009220;GO:0009259;GO:0009260;GO:0009889;GO:0009987;GO:0010468;GO:0010556;GO:0018130;GO:0019219;GO:0019222;GO:0019438;GO:0019637;GO:0019693;GO:0031323;GO:0031326;GO:0034641;GO:0034654;GO:0044237;GO:0044238;GO:…	COG2065	F	K02825	pyrR
PROKKA_01221	136	ANU61319.1	phosphoribosylaminoimidazole carboxylase [Akkermansia muciniphila]	100	sp|Q01930|PUR6_OGAME	Phosphoribosylaminoimidazole carboxylase OS=Ogataea methanolica OX=1156966 GN=ADE1 PE=3 SV=1	44.1	_	COG0041	F	K01588	purE
PROKKA_01222	204	PNC99131.1	hypothetical protein CXT90_06205 [Akkermansia muciniphila]	100	_	_	_	_	_	_	_	_
PROKKA_01223	530	PND05138.1	FAD-binding protein [Akkermansia muciniphila]	99.8	sp|Q05627|Y202_CLOB8	Uncharacterized protein Cbei_0202 OS=Clostridium beijerinckii (strain ATCC 51743 / NCIMB 8052) OX=290402 GN=Cbei_0202 PE=4 SV=2	41.2	_	COG2509	H	K07137	K07137
PROKKA_01224	351	CDB55791.1	agmatine deiminase [Akkermansia muciniphila CAG:154]	99.7	sp|B7V2K4|AGUA_PSEA8	Agmatine deiminase OS=Pseudomonas aeruginosa (strain LESB58) OX=557722 GN=aguA PE=3 SV=1	37.7	_	COG2957	E	K10536	aguA
PROKKA_01225	131	AYR30006.1	hypothetical protein CUB96_03405 [Akkermansia muciniphila]	100	_	_	_	_	_	_	_	_
PROKKA_01226	439	AYR32785.1	hypothetical protein CUC01_06560 [Akkermansia muciniphila]	100	_	_	_	_	COG0750	M	_	_
PROKKA_01227	436	PNC89795.1	AI-2E family transporter [Akkermansia muciniphila]	99.8	sp|O32095|YUEF_BACSU	Putative transport protein YueF OS=Bacillus subtilis (strain 168) OX=224308 GN=yueF PE=3 SV=1	23.4	_	COG0628	S	_	_
PROKKA_01228	526	PNC93682.1	arylsulfatase [Akkermansia muciniphila]	99.6	sp|Q8A2H2|GALSF_BACTN	N-acetylgalactosamine-6-O-sulfatase OS=Bacteroides thetaiotaomicron (strain ATCC 29148 / DSM 2079 / NCTC 10582 / E50 / VPI-5482) OX=226186 GN=BT_3333 PE=1 SV=1	48.5	_	COG3119	P	_	_
PROKKA_01229	162	PNC93681.1	hypothetical protein CXT89_08110 [Akkermansia muciniphila]	100	_	_	_	_	_	_	_	_
PROKKA_01230	416	PND13066.1	hypothetical protein CXT84_06570 [Akkermansia muciniphila]	100	sp|Q7MV19|FEOAB_PORGI	Fe(2+) transport protein A/Fe(2+) transporter FeoB fusion protein OS=Porphyromonas gingivalis (strain ATCC BAA-308 / W83) OX=242619 GN=feoB1 PE=3 SV=1	36.4	_	COG0370	P	K04759	feoB
PROKKA_01231	418	KAA3329690.1	sialate O-acetylesterase [Akkermansia muciniphila]	100	_	_	_	_	COG5301	G	_	_
PROKKA_01232	286	ASB34822.1	hypothetical protein ADH72_03475 [Akkermansia muciniphila]	99.7	sp|O35263|PA1B3_RAT	Platelet-activating factor acetylhydrolase IB subunit gamma OS=Rattus norvegicus OX=10116 GN=Pafah1b3 PE=2 SV=1	33	_	COG2755	E	_	_
PROKKA_01233	768	WP_146023359.1	hypothetical protein [Akkermansia muciniphila]	99	_	_	_	_	_	_	_	_
PROKKA_01234	126	AYR32776.1	hypothetical protein CUC01_06515 [Akkermansia muciniphila]	100	_	_	_	_	_	_	_	_
PROKKA_01235	697	AYR36035.1	DNA gyrase/topoisomerase IV subunit A [Akkermansia muciniphila]	99.9	sp|O51066|PARC_BORBU	DNA topoisomerase 4 subunit A OS=Borrelia burgdorferi (strain ATCC 35210 / B31 / CIP 102532 / DSM 4680) OX=224326 GN=parC PE=3 SV=1	39	GO:0000819;GO:0003674;GO:0003676;GO:0003677;GO:0005488;GO:0005575;GO:0005622;GO:0005623;GO:0005737;GO:0005829;GO:0005886;GO:0006139;GO:0006259;GO:0006265;GO:0006276;GO:0006725;GO:0006807;GO:0006996;GO:0007049;GO:0007059;GO:0007062;GO:0008150;GO:0008152;GO:0009330;GO:0009987;GO:0016020;GO:0016043;GO:0019897;GO:0019898;GO:0022402;GO:0030541;GO:0032991;GO:0034641;GO:0043170;GO:0044237;GO:0044238;GO:…	COG0188	L	_	_
PROKKA_01237	193	PNC93673.1	hypothetical protein CXT89_08060 [Akkermansia muciniphila]	99.5	_	_	_	_	COG3926	S	_	_
PROKKA_01238	127	PND05343.1	hypothetical protein CXT88_11295 [Akkermansia muciniphila]	99.2	_	_	_	_	_	_	_	_
PROKKA_01239	108	PND05342.1	hypothetical protein CXT88_11290 [Akkermansia muciniphila]	100	_	_	_	_	_	_	_	_
PROKKA_01240	294	PNC99114.1	hypothetical protein CXT90_06105 [Akkermansia muciniphila]	100	sp|P26497|SP0J_BACSU	Stage 0 sporulation protein J OS=Bacillus subtilis (strain 168) OX=224308 GN=spo0J PE=1 SV=2	45.5	GO:0005575;GO:0005622;GO:0005623;GO:0007059;GO:0008150;GO:0009295;GO:0009987;GO:0022603;GO:0042173;GO:0043226;GO:0043228;GO:0043229;GO:0043232;GO:0043590;GO:0043937;GO:0043938;GO:0044424;GO:0044464;GO:0045595;GO:0045597;GO:0045881;GO:0048518;GO:0048522;GO:0050789;GO:0050793;GO:0050794;GO:0051094;GO:0065007	COG1475	K	K03497	parB, spo0J
PROKKA_01241	314	PND05156.1	hypothetical protein CXT95_01700 [Akkermansia muciniphila]	100	_	_	_	_	COG2234	S	_	_
PROKKA_01242	660	PND11960.1	hypothetical protein CXT96_12415 [Akkermansia muciniphila]	99.7	_	_	_	_	COG1361	M	_	_
PROKKA_01243	732	PND05158.1	hypothetical protein CXT95_01710 [Akkermansia muciniphila]	99.7	_	_	_	_	COG2304|COG2373|COG5426	S	_	_
PROKKA_01244	456	PND11962.1	hypothetical protein CXT96_12425 [Akkermansia muciniphila]	98.9	_	_	_	_	_	_	_	_
PROKKA_01245	118	KAA3326797.1	hypothetical protein F1932_07885 [Akkermansia muciniphila]	100	_	_	_	_	_	_	_	_
PROKKA_01246	326	PNC99108.1	bile acid:sodium symporter [Akkermansia muciniphila]	100	sp|P39879|Y2026_PSEAE	Uncharacterized protein PA2026 OS=Pseudomonas aeruginosa (strain ATCC 15692 / DSM 22644 / CIP 104116 / JCM 14847 / LMG 12228 / 1C / PRS 101 / PAO1) OX=208964 GN=PA2026 PE=4 SV=2	53.3	_	COG0385	S	K14347	SLC10A7, P7
PROKKA_01247	383	PNC93662.1	tyrosine--tRNA ligase [Akkermansia muciniphila]	100	sp|O67632|SYY_AQUAE	Tyrosine--tRNA ligase OS=Aquifex aeolicus (strain VF5) OX=224324 GN=tyrS PE=3 SV=1	48.8	GO:0003674;GO:0003824;GO:0004812;GO:0004831;GO:0005575;GO:0005622;GO:0005623;GO:0005737;GO:0005829;GO:0006082;GO:0006139;GO:0006399;GO:0006412;GO:0006418;GO:0006437;GO:0006518;GO:0006520;GO:0006725;GO:0006807;GO:0008150;GO:0008152;GO:0009058;GO:0009059;GO:0009987;GO:0010467;GO:0016070;GO:0016874;GO:0016875;GO:0019538;GO:0019752;GO:0034641;GO:0034645;GO:0034660;GO:0043038;GO:0043039;GO:0043043;GO:…	COG0162	J	K01866	YARS, tyrS
PROKKA_01248	73	ASB34838.1	hypothetical protein ADH72_03565 [Akkermansia muciniphila]	97.3	_	_	_	_	_	_	_	_
PROKKA_01249	120	PND05163.1	hypothetical protein CXT95_01740 [Akkermansia muciniphila]	100	_	_	_	_	COG3169	S	K09922	K09922
PROKKA_01250	318	PND05164.1	ABC transporter permease [Akkermansia muciniphila]	100	sp|P45053|OPPC_HAEIN	Oligopeptide transport system permease protein OppC OS=Haemophilus influenzae (strain ATCC 51907 / DSM 11121 / KW20 / Rd) OX=71421 GN=oppC PE=3 SV=1	45.8	GO:0005575;GO:0005623;GO:0005886;GO:0016020;GO:0044464;GO:0071944	COG1173	EP	K15582	oppC
PROKKA_01251	304	PND05165.1	ABC transporter [Akkermansia muciniphila]	100	sp|P24138|OPPB_BACSU	Oligopeptide transport system permease protein OppB OS=Bacillus subtilis (strain 168) OX=224308 GN=oppB PE=2 SV=2	41.3	_	COG0601	EP	K15581	oppB
PROKKA_01252	619	PNC93657.1	hypothetical protein CXT89_07980 [Akkermansia muciniphila]	99.8	sp|P06202|OPPA_SALTY	Periplasmic oligopeptide-binding protein OS=Salmonella typhimurium (strain LT2 / SGSC1412 / ATCC 700720) OX=99287 GN=oppA PE=1 SV=2	29.5	GO:0003674;GO:0005488;GO:0005575;GO:0005623;GO:0006457;GO:0006810;GO:0006811;GO:0006820;GO:0006857;GO:0006869;GO:0006950;GO:0008150;GO:0009266;GO:0009408;GO:0009628;GO:0009987;GO:0010876;GO:0015711;GO:0015718;GO:0015721;GO:0015833;GO:0015849;GO:0015850;GO:0030288;GO:0030313;GO:0031975;GO:0033036;GO:0033218;GO:0042277;GO:0042597;GO:0042886;GO:0042939;GO:0044464;GO:0046942;GO:0050896;GO:0051179;GO:…	COG4166	E	K15580	oppA, mppA
PROKKA_01253	711	PNC95801.1	hypothetical protein CXT94_06050 [Akkermansia muciniphila]	99.9	sp|Q2KIM0|FUCO_BOVIN	Tissue alpha-L-fucosidase OS=Bos taurus OX=9913 GN=FUCA1 PE=2 SV=1	27.4	_	COG3669	G	K01206	FUCA
PROKKA_01254	321	PNC79252.1	hypothetical protein CXT92_09005 [Akkermansia muciniphila]	100	_	_	_	_	COG2143	O	_	_
PROKKA_01255	409	PND05169.1	saccharopine dehydrogenase [Akkermansia muciniphila]	100	sp|P0DPE4|CANSD_VIBAX	Carboxynorspermidine synthase OS=Vibrio alginolyticus (strain ATCC 17749 / DSM 2171 / NBRC 15630 / NCIMB 1903 / XII-53) OX=1219076 GN=N646_1023 PE=1 SV=1	44.6	_	COG1748	E	K00290	LYS1
PROKKA_01256	319	PNC97576.1	hypothetical protein CXT87_09270 [Akkermansia muciniphila]	100	_	_	_	_	COG1409	S	_	_
PROKKA_01257	192	QIA35071.1	hypothetical protein GXM23_01040 [Akkermansia muciniphila]	100	_	_	_	_	_	_	_	_
PROKKA_01258	131	BBP47411.1	hypothetical protein AKMU_01570 [Akkermansia muciniphila]	100	_	_	_	_	_	_	_	_
PROKKA_01259	462	BBP47412.1	hypothetical protein AKMU_01580 [Akkermansia muciniphila]	100	_	_	_	_	_	_	_	_
PROKKA_01260	485	WP_162610381.1	hypothetical protein [Akkermansia muciniphila]	96.5	sp|D4GTC1|CETZ2_HALVD	Tubulin-like protein CetZ2 OS=Haloferax volcanii (strain ATCC 29605 / DSM 3757 / JCM 8879 / NBRC 14742 / NCIMB 2012 / VKM B-1768 / DS2) OX=309800 GN=cetZ2 PE=1 SV=1	29.2	_	COG0206	D	K03531	ftsZ
PROKKA_01261	403	PNC86538.1	cell division protein FtsA [Akkermansia muciniphila]	100	sp|Q9K0X8|FTSA_NEIMB	Cell division protein FtsA OS=Neisseria meningitidis serogroup B (strain MC58) OX=122586 GN=ftsA PE=1 SV=1	32.5	_	COG0849	D	K03590	ftsA
PROKKA_01262	201	BBP47415.1	hypothetical protein AKMU_01610 [Akkermansia muciniphila]	100	_	_	_	_	COG0791	M	_	_
PROKKA_01263	651	BBP47416.1	phosphoglucomutase [Akkermansia muciniphila]	99.5	sp|P18159|PGCA_BACSU	Phosphoglucomutase OS=Bacillus subtilis (strain 168) OX=224308 GN=pgcA PE=1 SV=3	38.6	GO:0005575;GO:0005622;GO:0005623;GO:0005737;GO:0005829;GO:0044424;GO:0044444;GO:0044464	COG1109	G	_	_
PROKKA_01264	594	BBP47417.1	ABC transporter ATP-binding protein [Akkermansia muciniphila]	100	sp|Q2LVL0|MSBA_SYNAS	Lipid A export ATP-binding/permease protein MsbA OS=Syntrophus aciditrophicus (strain SB) OX=56780 GN=msbA PE=3 SV=1	35.7	_	COG1132	V	_	_
PROKKA_01265	616	QAA35614.1	ABC transporter ATP-binding protein [Akkermansia muciniphila]	100	sp|Q2LVL0|MSBA_SYNAS	Lipid A export ATP-binding/permease protein MsbA OS=Syntrophus aciditrophicus (strain SB) OX=56780 GN=msbA PE=3 SV=1	37.7	_	COG1132	V	_	_
PROKKA_01266	468	WP_031930049.1	hypothetical protein [Akkermansia muciniphila]	100	_	_	_	_	COG0388	H	_	_
PROKKA_01267	259	CDB55832.1	putative uncharacterized protein [Akkermansia muciniphila CAG:154]	100	sp|Q92JD8|Y129_RICCN	Probable ABC transporter permease protein RC0129 OS=Rickettsia conorii (strain ATCC VR-613 / Malish 7) OX=272944 GN=RC0129 PE=3 SV=1	38	GO:0005575;GO:0005623;GO:0005886;GO:0016020;GO:0044464;GO:0071944	COG0767	Q	K02066	mlaE, linK
PROKKA_01268	272	PND05314.1	ABC transporter ATP-binding protein [Akkermansia muciniphila]	99.6	sp|Q9AT00|TGD3_ARATH	Protein TRIGALACTOSYLDIACYLGLYCEROL 3, chloroplastic OS=Arabidopsis thaliana OX=3702 GN=TGD3 PE=1 SV=1	40.6	_	COG1127	Q	K02065	mlaF, linL, mkl
PROKKA_01269	334	PND13025.1	hypothetical protein CXT84_06330 [Akkermansia muciniphila]	99.7	_	_	_	_	COG1463	Q	K02067	mlaD, linM
PROKKA_01270	108	ASB34856.1	DUF883 domain-containing protein [Akkermansia muciniphila]	100	_	_	_	_	COG4575	T	_	_
PROKKA_01271	148	QAA35619.1	hypothetical protein C1I88_01100 [Akkermansia muciniphila]	100	_	_	_	_	_	_	_	_
PROKKA_01272	114	WP_128251965.1	hypothetical protein [Akkermansia muciniphila]	100	_	_	_	_	_	_	_	_
PROKKA_01273	360	ASB34859.1	twitching motility protein PilT [Akkermansia muciniphila]	100	sp|P24559|PILT_PSEAE	Twitching mobility protein OS=Pseudomonas aeruginosa (strain ATCC 15692 / DSM 22644 / CIP 104116 / JCM 14847 / LMG 12228 / 1C / PRS 101 / PAO1) OX=208964 GN=pilT PE=1 SV=1	46.6	_	COG2805	NU	_	_
PROKKA_01274	364	AYR32740.1	type IV pilus twitching motility protein PilT [Akkermansia muciniphila]	100	sp|P24559|PILT_PSEAE	Twitching mobility protein OS=Pseudomonas aeruginosa (strain ATCC 15692 / DSM 22644 / CIP 104116 / JCM 14847 / LMG 12228 / 1C / PRS 101 / PAO1) OX=208964 GN=pilT PE=1 SV=1	49.1	_	COG2805	NU	K02669	pilT
PROKKA_01275	357	PND13019.1	hypothetical protein CXT84_06300 [Akkermansia muciniphila]	100	sp|Q3K5T4|SURA_PSEPF	Chaperone SurA OS=Pseudomonas fluorescens (strain Pf0-1) OX=205922 GN=surA PE=3 SV=1	35.8	_	COG0760	O	_	_
PROKKA_01277	515	PNC65645.1	hypothetical protein CXT99_10270 [Akkermansia muciniphila]	100	_	_	_	_	_	_	_	_
PROKKA_01278	249	PNC86552.1	3-deoxy-manno-octulosonate cytidylyltransferase [Akkermansia muciniphila]	100	sp|A0LE62|KDSB_SYNFM	3-deoxy-manno-octulosonate cytidylyltransferase OS=Syntrophobacter fumaroxidans (strain DSM 10017 / MPOB) OX=335543 GN=kdsB PE=3 SV=1	51.5	_	COG1212	M	K00979	kdsB
PROKKA_01279	535	QEE53591.1	CTP synthase [Akkermansia muciniphila]	99.8	sp|Q1DDB7|PYRG_MYXXD	CTP synthase OS=Myxococcus xanthus (strain DK 1622) OX=246197 GN=pyrG PE=3 SV=1	57.1	GO:0001775;GO:0002376;GO:0003674;GO:0003824;GO:0003883;GO:0005488;GO:0005515;GO:0005575;GO:0005622;GO:0005623;GO:0005737;GO:0005829;GO:0005886;GO:0006139;GO:0006213;GO:0006220;GO:0006221;GO:0006241;GO:0006725;GO:0006753;GO:0006793;GO:0006796;GO:0006807;GO:0008150;GO:0008152;GO:0008283;GO:0009058;GO:0009116;GO:0009117;GO:0009119;GO:0009141;GO:0009142;GO:0009147;GO:0009148;GO:0009163;GO:0009165;GO:…	COG0504	F	K01937	pyrG, CTPS
PROKKA_01280	520	OUN29164.1	hypothetical protein B5G29_04735 [Akkermansia muciniphila]	100	sp|Q5E733|NANT_ALIF1	N-acetylneuraminate transporter OS=Aliivibrio fischeri (strain ATCC 700601 / ES114) OX=312309 GN=nanT PE=3 SV=1	26.2	_	COG0591	E	K03307	TC.SSS
PROKKA_01281	519	MRN12564.1	hypothetical protein [Akkermansia muciniphila]	100	_	_	_	_	_	_	_	_
PROKKA_01282	424	PND04312.1	hypothetical protein CXT88_11825 [Akkermansia muciniphila]	92.4	_	_	_	_	_	_	_	_
PROKKA_01283	472	BBP47434.1	hypothetical protein AKMU_01800 [Akkermansia muciniphila]	100	_	_	_	_	_	_	_	_
PROKKA_01284	690	BBP47435.1	hypothetical protein AKMU_01810 [Akkermansia muciniphila]	99.8	_	_	_	_	_	_	_	_
PROKKA_01285	199	PNC89133.1	hypothetical protein CXT91_11520 [Akkermansia muciniphila]	100	_	_	_	_	_	_	_	_
PROKKA_01286	390	AYR32733.1	PDZ domain-containing protein [Akkermansia muciniphila]	100	_	_	_	_	COG0265	O	_	_
PROKKA_01287	334	PNC89135.1	PDZ domain-containing protein [Akkermansia muciniphila]	100	sp|E1V4H2|DEGPL_HALED	Probable periplasmic serine endoprotease DegP-like OS=Halomonas elongata (strain ATCC 33173 / DSM 2581 / NBRC 15536 / NCIMB 2198 / 1H9) OX=768066 GN=mucD PE=3 SV=1	32.4	_	COG0265	O	_	_
PROKKA_01288	886	PND12545.1	hypothetical protein CXT96_11425 [Akkermansia muciniphila]	99.7	sp|O87579|PBPA_NEILA	Penicillin-binding protein 1A OS=Neisseria lactamica OX=486 GN=mrcA PE=3 SV=1	32.7	GO:0005575;GO:0005576;GO:0005623;GO:0005886;GO:0016020;GO:0044464;GO:0071944	COG0744	M	K05366	mrcA
PROKKA_01289	417	PNC92471.1	DNA recombination protein RmuC [Akkermansia muciniphila]	100	sp|Q9REQ3|RMUC_ZYMMO	DNA recombination protein RmuC homolog OS=Zymomonas mobilis subsp. mobilis (strain ATCC 31821 / ZM4 / CP4) OX=264203 GN=rmuC PE=3 SV=2	34.8	_	COG1322	S	K09760	rmuC
PROKKA_01290	233	PND04306.1	HAD family hydrolase [Akkermansia muciniphila]	100	sp|Q88QS2|GPH_PSEPK	Phosphoglycolate phosphatase OS=Pseudomonas putida (strain ATCC 47054 / DSM 6125 / NCIMB 11950 / KT2440) OX=160488 GN=PP_0416 PE=3 SV=1	34	GO:0003674;GO:0003824;GO:0005575;GO:0005622;GO:0005623;GO:0005737;GO:0005829;GO:0006139;GO:0006259;GO:0006281;GO:0006725;GO:0006793;GO:0006796;GO:0006807;GO:0006950;GO:0006974;GO:0008150;GO:0008152;GO:0008967;GO:0009987;GO:0016311;GO:0016787;GO:0016788;GO:0016791;GO:0033554;GO:0034641;GO:0042578;GO:0043170;GO:0044237;GO:0044238;GO:0044260;GO:0044424;GO:0044444;GO:0044464;GO:0046483;GO:0050896;GO:…	COG0546	S	K01091	gph
PROKKA_01291	259	ASB34873.1	acyl-[acyl-carrier-protein]--UDP-N-acetylglucosamine O-acyltransferase [Akkermansia muciniphila]	100	sp|B2ULY0|LPXA_AKKM8	Acyl-[acyl-carrier-protein]--UDP-N-acetylglucosamine O-acyltransferase OS=Akkermansia muciniphila (strain ATCC BAA-835 / Muc) OX=349741 GN=lpxA PE=3 SV=1	100	_	COG1043	M	K00677	lpxA
PROKKA_01292	288	PNC92303.1	RDD family protein [Akkermansia muciniphila]	99.7	_	_	_	_	COG1714	S	_	_
PROKKA_01293	541	PND04303.1	ABC transporter permease [Akkermansia muciniphila]	99.6	sp|Q87EF5|LOLC_XYLFT	Lipoprotein-releasing system transmembrane protein LolC OS=Xylella fastidiosa (strain Temecula1 / ATCC 700964) OX=183190 GN=lolC PE=3 SV=1	32	GO:0005575;GO:0005623;GO:0005886;GO:0005887;GO:0008104;GO:0008150;GO:0016020;GO:0016021;GO:0031224;GO:0031226;GO:0032991;GO:0033036;GO:0034613;GO:0044425;GO:0044459;GO:0044464;GO:0044872;GO:0044873;GO:0044874;GO:0051179;GO:0051641;GO:0070727;GO:0071944;GO:0072657;GO:0089705;GO:0098796;GO:0098797;GO:1990778	COG4591	M	K09808	lolC_E
PROKKA_01294	294	PND04302.1	hypothetical protein CXT88_11775 [Akkermansia muciniphila]	99.7	sp|P37321|BLE1_PSEAI	Extended-spectrum beta-lactamase PER-1 OS=Pseudomonas aeruginosa OX=287 GN=per1 PE=1 SV=1	37.6	_	COG2367	V	K17836	penP
PROKKA_01295	167	PNC92306.1	DUF456 domain-containing protein [Akkermansia muciniphila]	100	_	_	_	_	COG2839	S	K09793	K09793
PROKKA_01296	96	PNC99011.1	hypothetical protein CXT90_05515 [Akkermansia muciniphila]	100	_	_	_	_	_	_	_	_
PROKKA_01297	788	QBH15760.1	glycoside hydrolase family 95 protein [Akkermansia muciniphila]	99.6	sp|Q8L7W8|FUCO2_ARATH	Alpha-L-fucosidase 2 OS=Arabidopsis thaliana OX=3702 GN=FUC95A PE=1 SV=1	30.4	_	COG1554	G	K15923	AXY8, FUC95A, afcA
PROKKA_01298	351	WP_157738210.1	M20/M25/M40 family metallo-hydrolase [Akkermansia muciniphila]	100	sp|P76482|YFBL_ECOLI	Uncharacterized protein YfbL OS=Escherichia coli (strain K12) OX=83333 GN=yfbL PE=4 SV=2	34.8	_	COG2234	S	_	_
PROKKA_01299	346	QEE53607.1	alpha/beta hydrolase [Akkermansia muciniphila]	98.3	sp|D5EV35|AXEA1_PRER2	Acetylxylan esterase OS=Prevotella ruminicola (strain ATCC 19189 / JCM 8958 / 23) OX=264731 GN=axeA1 PE=1 SV=1	30.1	_	COG0657	I	_	_
PROKKA_01300	909	QAA35644.1	isoleucine--tRNA ligase [Akkermansia muciniphila]	99.8	sp|B3DYQ6|SYI_METI4	Isoleucine--tRNA ligase OS=Methylacidiphilum infernorum (isolate V4) OX=481448 GN=ileS PE=3 SV=1	44.5	GO:0003674;GO:0003824;GO:0004812;GO:0004822;GO:0005488;GO:0005575;GO:0005622;GO:0005623;GO:0005737;GO:0005829;GO:0006082;GO:0006139;GO:0006399;GO:0006412;GO:0006418;GO:0006428;GO:0006518;GO:0006520;GO:0006725;GO:0006807;GO:0008150;GO:0008152;GO:0008270;GO:0009058;GO:0009059;GO:0009987;GO:0010467;GO:0016070;GO:0016874;GO:0016875;GO:0019538;GO:0019752;GO:0034641;GO:0034645;GO:0034660;GO:0043038;GO:…	COG0060	J	K01870	IARS, ileS
PROKKA_01301	257	PNC97530.1	hypothetical protein CXT87_09025 [Akkermansia muciniphila]	100	sp|B4RVP1|LSPA_ALTMD	Lipoprotein signal peptidase OS=Alteromonas mediterranea (strain DSM 17117 / CIP 110805 / LMG 28347 / Deep ecotype) OX=1774373 GN=lspA PE=3 SV=1	30.8	_	COG0597	MU	K03101	lspA
PROKKA_01302	220	MRN12033.1	DUF1573 domain-containing protein [Akkermansia muciniphila]	99.5	_	_	_	_	_	_	_	_
PROKKA_01303	160	MRN12032.1	rhodanese-like domain-containing protein [Akkermansia muciniphila]	99.4	_	_	_	_	COG0607	P	_	_
PROKKA_01304	408	PNC99018.1	cysteine desulfurase [Akkermansia muciniphila]	100	sp|Q9KPQ7|CSD_VIBCH	Probable cysteine desulfurase OS=Vibrio cholerae serotype O1 (strain ATCC 39315 / El Tor Inaba N16961) OX=243277 GN=csd PE=3 SV=1	48.4	_	COG0520	E	K11717	sufS
PROKKA_01305	577	QAA35649.1	hypothetical protein C1I88_01260 [Akkermansia muciniphila]	99.5	_	_	_	_	COG1075	S	_	_
PROKKA_01306	547	QAA35650.1	hypothetical protein C1I88_01265 [Akkermansia muciniphila]	98.9	_	_	_	_	COG0515	KLT	_	_
PROKKA_01307	68	HBW71612.1	hypothetical protein [Akkermansia muciniphila]	100	_	_	_	_	_	_	_	_
PROKKA_01308	115	ACD04042.1	ribosomal protein L19 [Akkermansia muciniphila ATCC BAA-835]	100	sp|B2UM93|RL19_AKKM8	50S ribosomal protein L19 OS=Akkermansia muciniphila (strain ATCC BAA-835 / Muc) OX=349741 GN=rplS PE=3 SV=1	100	GO:0000027;GO:0003674;GO:0003676;GO:0003723;GO:0003735;GO:0005198;GO:0005488;GO:0005575;GO:0005622;GO:0005623;GO:0005737;GO:0005829;GO:0005840;GO:0005886;GO:0006412;GO:0006518;GO:0006807;GO:0006996;GO:0008150;GO:0008152;GO:0009058;GO:0009059;GO:0009987;GO:0010467;GO:0015934;GO:0016020;GO:0016043;GO:0019538;GO:0019843;GO:0022607;GO:0022613;GO:0022618;GO:0022625;GO:0022626;GO:0032991;GO:0034622;GO:…	COG0335	J	K02884	RP-L19, MRPL19, rplS
PROKKA_01309	512	HBW71610.1	TIGR03790 family protein [Akkermansia muciniphila]	100	_	_	_	_	COG0457	S	_	_
PROKKA_01310	156	BBP47461.1	methylmalonyl-CoA epimerase [Akkermansia muciniphila]	98.7	sp|O58010|MCE_PYRHO	Methylmalonyl-CoA epimerase OS=Pyrococcus horikoshii (strain ATCC 700860 / DSM 12428 / JCM 9974 / NBRC 100139 / OT-3) OX=70601 GN=PH0272 PE=1 SV=1	45	_	COG0346	E	K05606	MCEE, epi
PROKKA_01311	521	AYR28085.1	acyl-CoA carboxylase subunit beta [Akkermansia muciniphila]	100	sp|Q8GBW6|12S_PROFR	Methylmalonyl-CoA carboxyltransferase 12S subunit OS=Propionibacterium freudenreichii subsp. shermanii OX=1752 PE=1 SV=3	52.3	_	COG4799	I	_	_
PROKKA_01312	148	OUN26880.1	hypothetical protein B5G29_11690 [Akkermansia muciniphila]	98.7	_	_	_	_	_	_	K23352	gcdD, mmdD
PROKKA_01313	133	BBP47464.1	acetyl-CoA carboxylase biotin carboxyl carrier protein subunit [Akkermansia muciniphila]	100	_	_	_	_	COG0511	I	K23351	gcdC, mmdC
PROKKA_01314	554	PNC99027.1	hypothetical protein CXT90_05600 [Akkermansia muciniphila]	99.8	sp|Q8Z3E5|OADB2_SALTI	Oxaloacetate decarboxylase beta chain 2 OS=Salmonella typhi OX=90370 GN=oadB2 PE=3 SV=1	42.5	GO:0003674;GO:0003824;GO:0005575;GO:0005623;GO:0005886;GO:0006091;GO:0006113;GO:0008150;GO:0008152;GO:0008948;GO:0009987;GO:0015980;GO:0016020;GO:0016829;GO:0016830;GO:0016831;GO:0044237;GO:0044464;GO:0055114;GO:0071944	COG1883	C	K20509	madB, oadB, gcdB, mmdB
PROKKA_01315	259	PND11520.1	biotin--[acetyl-CoA-carboxylase] ligase [Akkermansia muciniphila]	100	sp|P06709|BIRA_ECOLI	Bifunctional ligase/repressor BirA OS=Escherichia coli (strain K12) OX=83333 GN=birA PE=1 SV=1	32.8	_	COG0340	H	K03524	birA
PROKKA_01316	498	KAA3320735.1	acetyl-CoA hydrolase/transferase family protein [Akkermansia muciniphila]	100	sp|P52043|SCPC_ECOLI	Propionyl-CoA:succinate CoA transferase OS=Escherichia coli (strain K12) OX=83333 GN=scpC PE=1 SV=1	50	GO:0003674;GO:0003824;GO:0003986;GO:0006082;GO:0006083;GO:0006629;GO:0006631;GO:0008150;GO:0008152;GO:0008410;GO:0008775;GO:0009987;GO:0016289;GO:0016740;GO:0016782;GO:0016787;GO:0016788;GO:0016790;GO:0016999;GO:0017144;GO:0019541;GO:0019679;GO:0019752;GO:0032787;GO:0043436;GO:0043821;GO:0044237;GO:0044238;GO:0044255;GO:0044281;GO:0046459;GO:0071704	COG0427	C	_	_
PROKKA_01317	233	PNC92499.1	hypothetical protein CXT89_10050 [Akkermansia muciniphila]	100	_	_	_	_	_	_	_	_
PROKKA_01318	287	OUN26874.1	glucose-1-phosphate thymidylyltransferase [Akkermansia muciniphila]	100	sp|P61888|RMLA2_SHIFL	Glucose-1-phosphate thymidylyltransferase 2 OS=Shigella flexneri OX=623 GN=rffH PE=3 SV=1	64.8	GO:0000271;GO:0000287;GO:0003674;GO:0003824;GO:0005488;GO:0005575;GO:0005618;GO:0005623;GO:0005886;GO:0005975;GO:0005976;GO:0005996;GO:0006006;GO:0006139;GO:0006220;GO:0006725;GO:0006753;GO:0006793;GO:0006796;GO:0006807;GO:0008150;GO:0008152;GO:0008879;GO:0009058;GO:0009059;GO:0009117;GO:0009141;GO:0009147;GO:0009200;GO:0009211;GO:0009219;GO:0009225;GO:0009226;GO:0009262;GO:0009394;GO:0009987;GO:…	COG1209	M	K00973	rfbA, rmlA, rffH
PROKKA_01319	350	PND08995.1	dTDP-glucose 4,6-dehydratase [Akkermansia muciniphila]	100	sp|P55294|RMLB_NEIMB	dTDP-glucose 4,6-dehydratase OS=Neisseria meningitidis serogroup B (strain MC58) OX=122586 GN=rfbB1 PE=3 SV=2	60.7	_	COG1088	M	K01710	rfbB, rmlB, rffG
PROKKA_01320	314	PNC86599.1	ATP-dependent 6-phosphofructokinase [Akkermansia muciniphila]	100	sp|Q7M9C2|PFKA_WOLSU	ATP-dependent 6-phosphofructokinase OS=Wolinella succinogenes (strain ATCC 29543 / DSM 1740 / LMG 7466 / NCTC 11488 / FDC 602W) OX=273121 GN=pfkA PE=3 SV=1	47.3	_	COG0205	G	_	_
PROKKA_01321	243	PNC92503.1	single-stranded DNA-binding protein [Akkermansia muciniphila]	100	sp|Q9YGN6|SMUG1_XENLA	Single-strand selective monofunctional uracil DNA glycosylase OS=Xenopus laevis OX=8355 GN=smug1 PE=1 SV=1	48.5	_	COG1573	L	K10800	SMUG1
PROKKA_01322	488	PNC92504.1	Asp-tRNA(Asn)/Glu-tRNA(Gln) amidotransferase subunit GatB [Akkermansia muciniphila]	99.8	sp|Q3AD35|GATB_CARHZ	Aspartyl/glutamyl-tRNA(Asn/Gln) amidotransferase subunit B OS=Carboxydothermus hydrogenoformans (strain ATCC BAA-161 / DSM 6008 / Z-2901) OX=246194 GN=gatB PE=3 SV=1	47	GO:0003674;GO:0003824;GO:0006082;GO:0006139;GO:0006399;GO:0006520;GO:0006725;GO:0006807;GO:0008150;GO:0008152;GO:0009987;GO:0016070;GO:0016874;GO:0016879;GO:0016884;GO:0019752;GO:0034641;GO:0034660;GO:0043038;GO:0043039;GO:0043170;GO:0043436;GO:0044237;GO:0044238;GO:0044281;GO:0046483;GO:0050567;GO:0070681;GO:0071704;GO:0090304;GO:0140098;GO:0140101;GO:1901360;GO:1901564	COG0064	J	K02434	gatB, PET112
PROKKA_01323	576	PNC54962.1	ubiquinone-dependent pyruvate dehydrogenase [Akkermansia muciniphila]	99.5	sp|P07003|POXB_ECOLI	Pyruvate dehydrogenase [ubiquinone] OS=Escherichia coli (strain K12) OX=83333 GN=poxB PE=1 SV=1	49.3	_	COG0028	EH	K00156	poxB
PROKKA_01324	242	WP_146020827.1	hypothetical protein [Akkermansia muciniphila]	97.9	_	_	_	_	_	_	_	_
PROKKA_01325	704	BBP47476.1	hypothetical protein AKMU_02220 [Akkermansia muciniphila]	99.4	_	_	_	_	COG3345	G	_	_
PROKKA_01326	217	PNC86593.1	hypothetical protein CXT97_09085 [Akkermansia muciniphila]	100	_	_	_	_	_	_	_	_
PROKKA_01327	918	BBP47478.1	calcium-translocating P-type ATPase, PMCA-type [Akkermansia muciniphila]	99.9	sp|P54678|ATC1_DICDI	Calcium-transporting ATPase PAT1 OS=Dictyostelium discoideum OX=44689 GN=patA PE=2 SV=2	35.2	_	COG0474	P	_	_
PROKKA_01328	385	QIA35137.1	efflux RND transporter periplasmic adaptor subunit [Akkermansia muciniphila]	100	sp|P52477|MEXA_PSEAE	Multidrug resistance protein MexA OS=Pseudomonas aeruginosa (strain ATCC 15692 / DSM 22644 / CIP 104116 / JCM 14847 / LMG 12228 / 1C / PRS 101 / PAO1) OX=208964 GN=mexA PE=1 SV=1	26.3	_	COG0845	M	_	_
PROKKA_01329	1056	PNC92511.1	hydrophobe/amphiphile efflux-1 family RND transporter [Akkermansia muciniphila]	100	sp|Q8G2M6|BEPE_BRUSU	Efflux pump membrane transporter BepE OS=Brucella suis biovar 1 (strain 1330) OX=204722 GN=bepE PE=1 SV=1	41.2	_	COG0841	V	_	_
PROKKA_01330	460	PNC78691.1	Anion transporter [Akkermansia muciniphila]	100	sp|Q57486|Y608_HAEIN	Uncharacterized transporter HI_0608 OS=Haemophilus influenzae (strain ATCC 51907 / DSM 11121 / KW20 / Rd) OX=71421 GN=HI_0608 PE=3 SV=1	50.2	GO:0003674;GO:0005215;GO:0005575;GO:0006810;GO:0006811;GO:0006820;GO:0008150;GO:0016020;GO:0016021;GO:0031224;GO:0034220;GO:0044425;GO:0051179;GO:0051234;GO:0055085;GO:0098656	COG0471	P	K14445	SLC13A2_3_5
PROKKA_01331	90	ASB34917.1	hypothetical protein ADH72_04010 [Akkermansia muciniphila]	100	_	_	_	_	_	_	_	_
PROKKA_01332	257	PNC92513.1	bifunctional hydroxymethylpyrimidine kinase/phosphomethylpyrimidine kinase [Akkermansia muciniphila]	99.6	sp|O94266|THI22_SCHPO	Putative hydroxymethylpyrimidine/phosphomethylpyrimidine kinase 2 OS=Schizosaccharomyces pombe (strain 972 / ATCC 24843) OX=284812 GN=SPBP8B7.18c PE=3 SV=1	39.5	_	COG0351	H	_	_
PROKKA_01333	193	QIA35141.1	hypothetical protein GXM23_01405 [Akkermansia muciniphila]	100	_	_	_	_	_	_	_	_
PROKKA_01334	347	PNC89180.1	sel1 repeat family protein [Akkermansia muciniphila]	99.7	_	_	_	_	COG0790	S	K07126	K07126
PROKKA_01335	245	PNC92345.1	hypothetical protein CXT94_10925 [Akkermansia muciniphila]	99.6	_	_	_	_	_	_	_	_
PROKKA_01336	421	PNC89182.1	hypothetical protein CXT91_11770 [Akkermansia muciniphila]	100	_	_	_	_	COG3746	P	_	_
PROKKA_01337	652	PNC92348.1	hypothetical protein CXT94_10940 [Akkermansia muciniphila]	99.4	_	_	_	_	COG0827	L	_	_
PROKKA_01339	165	AYR29902.1	hypothetical protein CUB96_02805 [Akkermansia muciniphila]	100	_	_	_	_	_	_	_	_
PROKKA_01340	261	PNC99053.1	KR domain-containing protein [Akkermansia muciniphila]	99.6	sp|Q56318|Y019_THEMA	Uncharacterized oxidoreductase TM_0019 OS=Thermotoga maritima (strain ATCC 43589 / MSB8 / DSM 3109 / JCM 10099) OX=243274 GN=TM_0019 PE=3 SV=2	41.7	_	COG1028	IQ	_	_
PROKKA_01341	418	WP_128252003.1	hypothetical protein [Akkermansia muciniphila]	95.2	_	_	_	_	_	_	_	_
PROKKA_01342	226	CDB54825.1	peptide deformylase 1 [Akkermansia muciniphila CAG:154]	99.1	sp|B1ZMD5|DEF_OPITP	Peptide deformylase OS=Opitutus terrae (strain DSM 11246 / JCM 15787 / PB90-1) OX=452637 GN=def PE=3 SV=1	37.9	_	COG0242	J	K01462	PDF, def
PROKKA_01343	342	AYR36040.1	L-threonine 3-dehydrogenase [Akkermansia muciniphila]	100	sp|B9J738|TDH_AGRRK	L-threonine 3-dehydrogenase OS=Agrobacterium radiobacter (strain K84 / ATCC BAA-868) OX=311403 GN=tdh PE=3 SV=1	64.4	GO:0003674;GO:0003824;GO:0005488;GO:0005506;GO:0005575;GO:0005622;GO:0005623;GO:0005737;GO:0005829;GO:0006082;GO:0006520;GO:0006563;GO:0006564;GO:0006566;GO:0006567;GO:0006807;GO:0008150;GO:0008152;GO:0008198;GO:0008270;GO:0008652;GO:0008743;GO:0009056;GO:0009058;GO:0009063;GO:0009066;GO:0009068;GO:0009069;GO:0009070;GO:0009987;GO:0016053;GO:0016054;GO:0016491;GO:0016614;GO:0016616;GO:0019752;GO:…	COG1063	E	K00060	tdh
PROKKA_01344	554	AYR29899.1	alpha-glucan family phosphorylase [Akkermansia muciniphila]	99.6	sp|Q59025|Y1631_METJA	Uncharacterized protein MJ1631 OS=Methanocaldococcus jannaschii (strain ATCC 43067 / DSM 2661 / JAL-1 / JCM 10045 / NBRC 100440) OX=243232 GN=MJ1631 PE=3 SV=1	43.5	_	COG0058	G	K00688	PYG, glgP
PROKKA_01345	256	PNC92523.1	ion transporter [Akkermansia muciniphila]	99.6	sp|Q02006|Y4233_RHOPA	Putative potassium channel protein RPA4233 OS=Rhodopseudomonas palustris (strain ATCC BAA-98 / CGA009) OX=258594 GN=RPA4233 PE=3 SV=2	29.1	_	COG0569	P	_	_
PROKKA_01346	119	AYR34124.1	arsenate reductase family protein [Akkermansia muciniphila]	100	sp|O32175|YUSI_BACSU	Uncharacterized protein YusI OS=Bacillus subtilis (strain 168) OX=224308 GN=yusI PE=3 SV=1	54.4	_	COG1393	P	K00537	arsC
PROKKA_01347	468	PNC92525.1	MBL fold metallo-hydrolase [Akkermansia muciniphila]	99.6	sp|Q5SLP1|RNSE_THET8	Ribonuclease TTHA0252 OS=Thermus thermophilus (strain HB8 / ATCC 27634 / DSM 579) OX=300852 GN=TTHA0252 PE=1 SV=1	35.8	_	COG1236	J	K07576	K07576
PROKKA_01348	93	WP_143246748.1	hypothetical protein [Akkermansia muciniphila]	100	_	_	_	_	_	_	_	_
PROKKA_01349	99	PNC92527.1	twin-arginine translocase TatA/TatE family subunit [Akkermansia muciniphila]	100	sp|B3EMS7|TATA_CHLPB	Sec-independent protein translocase protein TatA OS=Chlorobium phaeobacteroides (strain BS1) OX=331678 GN=tatA PE=3 SV=1	55.2	_	COG1826	U	K03116	tatA
PROKKA_01350	475	ASB34935.1	hypothetical protein ADH72_04120 [Akkermansia muciniphila]	97.5	_	_	_	_	COG0790	S	K07126	K07126
PROKKA_01351	483	QAA35689.1	hypothetical protein C1I88_01505 [Akkermansia muciniphila]	99.1	sp|O67444|Y1464_AQUAE	Uncharacterized RNA pseudouridine synthase aq_1464 OS=Aquifex aeolicus (strain VF5) OX=224324 GN=aq_1464 PE=3 SV=1	35.6	GO:0000154;GO:0000455;GO:0001522;GO:0003674;GO:0003824;GO:0005575;GO:0005622;GO:0005623;GO:0005737;GO:0005829;GO:0006139;GO:0006364;GO:0006396;GO:0006399;GO:0006400;GO:0006725;GO:0006807;GO:0008033;GO:0008150;GO:0008152;GO:0009451;GO:0009982;GO:0009987;GO:0010467;GO:0016070;GO:0016072;GO:0016853;GO:0016866;GO:0022613;GO:0031118;GO:0031119;GO:0034470;GO:0034641;GO:0034660;GO:0042254;GO:0043170;GO:…	COG1187	J	_	_
PROKKA_01352	51	HBI12176.1	small basic protein [Akkermansia sp.]	100	_	_	_	_	_	_	_	_
PROKKA_01353	239	AYR34131.1	tRNA (guanosine(37)-N1)-methyltransferase TrmD [Akkermansia muciniphila]	100	sp|B8CW21|TRMD_HALOH	tRNA (guanine-N(1)-)-methyltransferase OS=Halothermothrix orenii (strain H 168 / OCM 544 / DSM 9562) OX=373903 GN=trmD PE=3 SV=1	53.1	GO:0000287;GO:0001510;GO:0002939;GO:0003674;GO:0003824;GO:0005488;GO:0005515;GO:0005575;GO:0005622;GO:0005623;GO:0005737;GO:0005829;GO:0006139;GO:0006396;GO:0006399;GO:0006400;GO:0006725;GO:0006807;GO:0008033;GO:0008150;GO:0008152;GO:0008168;GO:0008173;GO:0008175;GO:0008757;GO:0009019;GO:0009451;GO:0009987;GO:0010467;GO:0016070;GO:0016423;GO:0016740;GO:0016741;GO:0016772;GO:0016779;GO:0030488;GO:…	COG0336	J	K00554	trmD
PROKKA_01354	329	QIA37137.1	peptide chain release factor 2 [Akkermansia muciniphila]	100	sp|Q927Y4|RF2_LISIN	Peptide chain release factor 2 OS=Listeria innocua serovar 6a (strain ATCC BAA-680 / CLIP 11262) OX=272626 GN=prfB PE=3 SV=2	53.6	GO:0003674;GO:0003676;GO:0003723;GO:0003747;GO:0005488;GO:0005575;GO:0005622;GO:0005623;GO:0005737;GO:0005829;GO:0006412;GO:0006415;GO:0006518;GO:0006807;GO:0008079;GO:0008135;GO:0008150;GO:0008152;GO:0009058;GO:0009059;GO:0009987;GO:0010467;GO:0016043;GO:0016149;GO:0019538;GO:0022411;GO:0032984;GO:0034641;GO:0034645;GO:0043043;GO:0043170;GO:0043603;GO:0043604;GO:0043624;GO:0043933;GO:0044237;GO:…	COG1186	J	K02836	prfB
PROKKA_01355	133	HBI13156.1	metal-dependent transcriptional regulator [Akkermansia sp.]	100	_	_	_	_	COG1321	K	_	_
PROKKA_01356	562	ANU61445.1	30S ribosomal protein S1 [Akkermansia muciniphila]	100	sp|P38016|RS1_CHLMU	30S ribosomal protein S1 OS=Chlamydia muridarum (strain MoPn / Nigg) OX=243161 GN=rpsA PE=3 SV=2	54	GO:0005575;GO:0005576;GO:0018995;GO:0020003;GO:0030430;GO:0033643;GO:0033646;GO:0033655;GO:0043226;GO:0043227;GO:0043230;GO:0043656;GO:0043657;GO:0044215;GO:0044216;GO:0044217;GO:0044421;GO:0065010	COG0539|COG1185	J	K02945	RP-S1, rpsA
PROKKA_01357	210	OUN26835.1	dehydrogenase [Akkermansia muciniphila]	99	_	_	_	_	COG0778	C	_	_
PROKKA_01358	158	PND05201.1	GNAT family N-acetyltransferase [Akkermansia muciniphila]	100	_	_	_	_	COG3153	S	_	_
PROKKA_01360	194	BBP47508.1	hypothetical protein AKMU_02540 [Akkermansia muciniphila]	100	_	_	_	_	_	_	_	_
PROKKA_01361	115	_	_	_	_	_	_	_	_	_	_	_
PROKKA_01362	144	BBP47510.1	hypothetical protein AKMU_02560 [Akkermansia muciniphila]	100	_	_	_	_	_	_	_	_
PROKKA_01363	281	AYR32663.1	DUF4339 domain-containing protein [Akkermansia muciniphila]	99.6	_	_	_	_	_	_	_	_
PROKKA_01364	289	AYR32662.1	M23 family peptidase [Akkermansia muciniphila]	100	_	_	_	_	COG0739	M	_	_
PROKKA_01365	311	PNC99071.1	hypothetical protein CXT90_05870 [Akkermansia muciniphila]	99.7	_	_	_	_	COG1082	G	_	_
PROKKA_01366	262	MRN12474.1	3-methyl-2-oxobutanoate hydroxymethyltransferase [Akkermansia muciniphila]	100	sp|Q311U7|PANB_DESAG	3-methyl-2-oxobutanoate hydroxymethyltransferase OS=Desulfovibrio alaskensis (strain G20) OX=207559 GN=panB PE=3 SV=1	48.2	GO:0000287;GO:0003674;GO:0003824;GO:0003864;GO:0005488;GO:0005515;GO:0005575;GO:0005622;GO:0005623;GO:0005737;GO:0005829;GO:0005886;GO:0006082;GO:0006520;GO:0006573;GO:0006575;GO:0006732;GO:0006766;GO:0006767;GO:0006807;GO:0008150;GO:0008152;GO:0009058;GO:0009081;GO:0009108;GO:0009110;GO:0009987;GO:0015939;GO:0015940;GO:0016020;GO:0016053;GO:0016740;GO:0016741;GO:0016742;GO:0019752;GO:0032787;GO:…	COG0413	H	K00606	panB
PROKKA_01367	169	BBP47515.1	2-amino-4-hydroxy-6-hydroxymethyldihydropteridine diphosphokinase [Akkermansia muciniphila]	100	sp|P71512|HPPK_METEA	2-amino-4-hydroxy-6-hydroxymethyldihydropteridine pyrophosphokinase OS=Methylobacterium extorquens (strain ATCC 14718 / DSM 1338 / JCM 2805 / NCIMB 9133 / AM1) OX=272630 GN=folK PE=3 SV=2	38.5	_	COG0801	H	K00950	folK
PROKKA_01368	246	AYR29880.1	4-hydroxy-tetrahydrodipicolinate reductase [Akkermansia muciniphila]	99.6	sp|B2UMF1|DAPB_AKKM8	4-hydroxy-tetrahydrodipicolinate reductase OS=Akkermansia muciniphila (strain ATCC BAA-835 / Muc) OX=349741 GN=dapB PE=3 SV=1	99.6	GO:0003674;GO:0003824;GO:0005488;GO:0005515;GO:0005575;GO:0005622;GO:0005623;GO:0005737;GO:0005829;GO:0006082;GO:0006520;GO:0006553;GO:0006807;GO:0008150;GO:0008152;GO:0008652;GO:0008839;GO:0009058;GO:0009066;GO:0009067;GO:0009085;GO:0009089;GO:0009987;GO:0016053;GO:0016491;GO:0016627;GO:0016628;GO:0019752;GO:0019877;GO:0042802;GO:0043436;GO:0043648;GO:0043650;GO:0044237;GO:0044238;GO:0044249;GO:…	COG0289	E	K00215	dapB
PROKKA_01369	293	PNC99075.1	4-hydroxy-tetrahydrodipicolinate synthase [Akkermansia muciniphila]	99.7	sp|C6BSH4|DAPA_DESAD	4-hydroxy-tetrahydrodipicolinate synthase OS=Desulfovibrio salexigens (strain ATCC 14822 / DSM 2638 / NCIB 8403 / VKM B-1763) OX=526222 GN=dapA PE=3 SV=1	44.4	_	COG0329	EM	K01714	dapA
PROKKA_01370	251	ACD04102.1	hypothetical protein Amuc_0259 [Akkermansia muciniphila ATCC BAA-835]	99.6	_	_	_	_	_	_	_	_
PROKKA_01376	730	BBP47518.1	hypothetical protein AKMU_02640 [Akkermansia muciniphila]	99.7	_	_	_	_	COG0526|COG4783	CO	_	_
PROKKA_01377	67	PND05996.1	hypothetical protein CXT88_08010 [Akkermansia muciniphila]	100	_	_	_	_	_	_	_	_
PROKKA_01378	130	QIA35172.1	hypothetical protein GXM23_01630 [Akkermansia muciniphila]	100	_	_	_	_	_	_	_	_
PROKKA_01379	208	ASB34958.1	transcriptional regulator [Akkermansia muciniphila]	99	_	_	_	_	_	_	_	_
PROKKA_01381	165	KAA3323519.1	rRNA maturation RNase YbeY [Akkermansia muciniphila]	100	sp|Q1D375|YBEY_MYXXD	Endoribonuclease YbeY OS=Myxococcus xanthus (strain DK 1622) OX=246197 GN=ybeY PE=3 SV=1	38.1	GO:0000469;GO:0000478;GO:0003674;GO:0003824;GO:0004518;GO:0004519;GO:0004521;GO:0004540;GO:0005488;GO:0006139;GO:0006355;GO:0006364;GO:0006396;GO:0006412;GO:0006518;GO:0006725;GO:0006807;GO:0006950;GO:0008150;GO:0008152;GO:0009058;GO:0009059;GO:0009266;GO:0009408;GO:0009628;GO:0009889;GO:0009987;GO:0010467;GO:0010468;GO:0010556;GO:0016070;GO:0016072;GO:0016151;GO:0016787;GO:0016788;GO:0016892;GO:…	COG0319	S	K07042	ybeY, yqfG
PROKKA_01382	586	AYR29871.1	HDIG domain-containing protein [Akkermansia muciniphila]	100	sp|A0A0H3GGY3|PGPH_LISM4	Cyclic-di-AMP phosphodiesterase PgpH OS=Listeria monocytogenes serotype 1/2a (strain 10403S) OX=393133 GN=pgpH PE=1 SV=1	35.2	_	COG1480	S	K07037	pgpH
PROKKA_01383	349	ASB34961.1	phosphate acyltransferase [Akkermansia muciniphila]	99.4	sp|B2UMF9|PLSX_AKKM8	Phosphate acyltransferase OS=Akkermansia muciniphila (strain ATCC BAA-835 / Muc) OX=349741 GN=plsX PE=3 SV=1	99.4	GO:0005575;GO:0005622;GO:0005623;GO:0005737;GO:0044424;GO:0044464	COG0416	I	K03621	plsX
PROKKA_01384	63	HCL34017.1	50S ribosomal protein L32 [Akkermansia sp.]	100	sp|B2UMG0|RL32_AKKM8	50S ribosomal protein L32 OS=Akkermansia muciniphila (strain ATCC BAA-835 / Muc) OX=349741 GN=rpmF PE=3 SV=1	100	GO:0000027;GO:0000302;GO:0003674;GO:0003735;GO:0005198;GO:0005575;GO:0005622;GO:0005623;GO:0005737;GO:0005829;GO:0005840;GO:0006412;GO:0006518;GO:0006807;GO:0006950;GO:0006979;GO:0006996;GO:0008150;GO:0008152;GO:0009058;GO:0009059;GO:0009314;GO:0009628;GO:0009987;GO:0010467;GO:0015934;GO:0016043;GO:0019538;GO:0022607;GO:0022613;GO:0022618;GO:0022625;GO:0022626;GO:0032991;GO:0034622;GO:0034641;GO:…	COG0333	J	K02911	RP-L32, MRPL32, rpmF
PROKKA_01385	163	QIA35223.1	DUF177 domain-containing protein [Akkermansia muciniphila]	99.4	_	_	_	GO:0005575;GO:0005622;GO:0005623;GO:0005737;GO:0005829;GO:0008150;GO:0040007;GO:0044424;GO:0044444;GO:0044464	COG1399	S	K07040	K07040
PROKKA_01386	114	PNC95265.1	histidine triad nucleotide-binding protein [Akkermansia muciniphila]	99.1	sp|P73481|YHIT_SYNY3	Uncharacterized HIT-like protein slr1234 OS=Synechocystis sp. (strain PCC 6803 / Kazusa) OX=1111708 GN=slr1234 PE=4 SV=1	55	_	COG0537	FG	K02503	HINT1, hinT, hit
PROKKA_01387	348	OUN28173.1	threonylcarbamoyl-AMP synthase [Akkermansia muciniphila]	99.7	sp|Q9UYB2|SUA5_PYRAB	Threonylcarbamoyl-AMP synthase OS=Pyrococcus abyssi (strain GE5 / Orsay) OX=272844 GN=sua5 PE=1 SV=1	41	GO:0000049;GO:0000166;GO:0002949;GO:0003674;GO:0003676;GO:0003723;GO:0003824;GO:0005488;GO:0005524;GO:0005575;GO:0005622;GO:0005623;GO:0005737;GO:0006139;GO:0006396;GO:0006399;GO:0006400;GO:0006450;GO:0006725;GO:0006807;GO:0008033;GO:0008144;GO:0008150;GO:0008152;GO:0009451;GO:0009987;GO:0010467;GO:0016070;GO:0016740;GO:0016772;GO:0016779;GO:0017076;GO:0030554;GO:0032553;GO:0032555;GO:0032559;GO:…	COG0009	J	K07566	tsaC, rimN, SUA5
PROKKA_01388	184	PNC42807.1	shikimate kinase [Akkermansia muciniphila]	100	sp|B8GPV2|AROK_THISH	Shikimate kinase OS=Thioalkalivibrio sulfidiphilus (strain HL-EbGR7) OX=396588 GN=aroK PE=3 SV=1	45.4	GO:0000287;GO:0003674;GO:0003824;GO:0004765;GO:0005488;GO:0006082;GO:0006520;GO:0006725;GO:0006793;GO:0006796;GO:0006807;GO:0008150;GO:0008152;GO:0008652;GO:0009058;GO:0009072;GO:0009073;GO:0009987;GO:0016053;GO:0016301;GO:0016310;GO:0016740;GO:0016772;GO:0016773;GO:0019438;GO:0019632;GO:0019752;GO:0032787;GO:0043167;GO:0043169;GO:0043436;GO:0044237;GO:0044238;GO:0044249;GO:0044281;GO:0044283;GO:…	COG0703	E	K00891	aroK, aroL
PROKKA_01389	80	HBI13006.1	30S ribosomal protein S16 [Akkermansia sp.]	100	sp|B2UMG5|RS16_AKKM8	30S ribosomal protein S16 OS=Akkermansia muciniphila (strain ATCC BAA-835 / Muc) OX=349741 GN=rpsP PE=3 SV=1	100	GO:0000028;GO:0000217;GO:0000400;GO:0003674;GO:0003676;GO:0003677;GO:0003735;GO:0003824;GO:0004518;GO:0004519;GO:0004520;GO:0004536;GO:0005198;GO:0005488;GO:0005575;GO:0005622;GO:0005623;GO:0005737;GO:0005829;GO:0005840;GO:0006139;GO:0006259;GO:0006412;GO:0006518;GO:0006725;GO:0006807;GO:0006996;GO:0008150;GO:0008152;GO:0009058;GO:0009059;GO:0009987;GO:0010467;GO:0015935;GO:0016043;GO:0016787;GO:…	COG0228	J	K02959	RP-S16, MRPS16, rpsP
PROKKA_01390	147	PND14627.1	hypothetical protein CXT84_01060 [Akkermansia muciniphila]	97.8	_	_	_	_	COG1280	E	_	_
PROKKA_01391	300	AYR34207.1	tyrosine recombinase XerC [Akkermansia muciniphila]	99.7	sp|Q9CKC2|XERC_PASMU	Tyrosine recombinase XerC OS=Pasteurella multocida (strain Pm70) OX=272843 GN=xerC PE=3 SV=1	43.2	_	COG4974	L	K03733	xerC
PROKKA_01392	283	PND00063.1	hypothetical protein CXT90_03880 [Akkermansia muciniphila]	97.5	_	_	_	_	COG5126	DTZ	_	_
PROKKA_01393	110	PND02732.1	preprotein translocase subunit YajC [Akkermansia muciniphila]	100	sp|O67295|YAJC_AQUAE	Sec translocon accessory complex subunit YajC OS=Aquifex aeolicus (strain VF5) OX=224324 GN=yajC PE=3 SV=1	36	GO:0005575;GO:0005623;GO:0005886;GO:0005887;GO:0016020;GO:0016021;GO:0031224;GO:0031226;GO:0031522;GO:0032991;GO:0044425;GO:0044459;GO:0044464;GO:0071944	COG1862	U	K03210	yajC
PROKKA_01394	377	AYR34211.1	tRNA guanosine(34) transglycosylase Tgt [Akkermansia muciniphila]	99.7	sp|A5D3G6|TGT_PELTS	Queuine tRNA-ribosyltransferase OS=Pelotomaculum thermopropionicum (strain DSM 13744 / JCM 10971 / SI) OX=370438 GN=tgt PE=3 SV=1	52.5	GO:0005575;GO:0005622;GO:0005623;GO:0005737;GO:0006139;GO:0006725;GO:0006807;GO:0008150;GO:0008152;GO:0008616;GO:0009058;GO:0009116;GO:0009119;GO:0009163;GO:0009987;GO:0018130;GO:0019438;GO:0034404;GO:0034641;GO:0034654;GO:0042455;GO:0044237;GO:0044238;GO:0044249;GO:0044271;GO:0044281;GO:0044283;GO:0044424;GO:0044464;GO:0046116;GO:0046483;GO:0055086;GO:0071704;GO:1901135;GO:1901137;GO:1901360;GO:…	COG0343	J	K00773	tgt, QTRT1
PROKKA_01395	198	KAA3323504.1	tRNA (guanosine(46)-N7)-methyltransferase TrmB [Akkermansia muciniphila]	100	sp|Q3A6I7|TRMB_PELCD	tRNA (guanine-N(7)-)-methyltransferase OS=Pelobacter carbinolicus (strain DSM 2380 / NBRC 103641 / GraBd1) OX=338963 GN=trmB PE=3 SV=1	33.9	GO:0001510;GO:0003674;GO:0003824;GO:0005575;GO:0005622;GO:0005623;GO:0005737;GO:0006139;GO:0006396;GO:0006399;GO:0006400;GO:0006725;GO:0006807;GO:0008033;GO:0008150;GO:0008152;GO:0008168;GO:0008173;GO:0008175;GO:0008176;GO:0008757;GO:0009451;GO:0009987;GO:0010467;GO:0016070;GO:0016423;GO:0016740;GO:0016741;GO:0030488;GO:0032259;GO:0032991;GO:0034470;GO:0034641;GO:0034660;GO:0034708;GO:0036265;GO:…	COG0220	J	K03439	trmB, METTL1, TRM8
PROKKA_01396	240	KAA3325170.1	NUDIX hydrolase [Akkermansia muciniphila]	99.6	_	_	_	_	COG1051|COG4111	F	_	_
PROKKA_01397	172	HBW71378.1	septal ring lytic transglycosylase RlpA family protein [Akkermansia muciniphila]	100	sp|Q9PHM1|RLPA_CAMJE	Endolytic peptidoglycan transglycosylase RlpA OS=Campylobacter jejuni subsp. jejuni serotype O:2 (strain ATCC 700819 / NCTC 11168) OX=192222 GN=rlpA PE=3 SV=1	44.4	_	COG0797	M	K03642	rlpA
PROKKA_01398	294	PNC95374.1	ribonuclease HIII [Akkermansia muciniphila]	100	sp|Q6MDE6|RNH3_PARUW	Ribonuclease HIII OS=Protochlamydia amoebophila (strain UWE25) OX=264201 GN=rnhC PE=3 SV=1	42.5	GO:0003674;GO:0003824;GO:0004518;GO:0004519;GO:0004521;GO:0004523;GO:0004540;GO:0005575;GO:0005622;GO:0005623;GO:0006139;GO:0006259;GO:0006260;GO:0006261;GO:0006271;GO:0006273;GO:0006281;GO:0006298;GO:0006401;GO:0006725;GO:0006807;GO:0006950;GO:0006974;GO:0008150;GO:0008152;GO:0009056;GO:0009057;GO:0009058;GO:0009059;GO:0009987;GO:0016070;GO:0016787;GO:0016788;GO:0016891;GO:0016893;GO:0019439;GO:…	COG1039	L	K03471	rnhC
PROKKA_01399	101	HBN16758.1	integration host factor subunit beta [Akkermansia sp.]	100	sp|Q6LPE4|IHFB_PHOPR	Integration host factor subunit beta OS=Photobacterium profundum (strain SS9) OX=298386 GN=ihfB PE=3 SV=1	40.7	_	COG0776	L	_	_
PROKKA_01400	210	PND06015.1	hypothetical protein CXT88_08130 [Akkermansia muciniphila]	100	_	_	_	_	_	_	_	_
PROKKA_01401	87	AYR27962.1	hypothetical protein CUB89_04810 [Akkermansia muciniphila]	100	_	_	_	_	_	_	_	_
PROKKA_01402	169	CDB55394.1	putative uncharacterized protein [Akkermansia muciniphila CAG:154]	99.4	_	_	_	_	_	_	_	_
PROKKA_01403	254	AYR29852.1	hypothetical protein CUB96_02470 [Akkermansia muciniphila]	100	_	_	_	_	_	_	_	_
PROKKA_01404	143	QAR49523.1	hypothetical protein SI90_01950 [Akkermansia muciniphila]	100	_	_	_	_	_	_	_	_
PROKKA_01405	216	ASB34982.1	hypothetical protein ADH72_04410 [Akkermansia muciniphila]	99.1	sp|O27101|Y1022_METTH	Putative biopolymer transport protein ExbB homolog OS=Methanothermobacter thermautotrophicus (strain ATCC 29096 / DSM 1053 / JCM 10044 / NBRC 100330 / Delta H) OX=187420 GN=MTH_1022 PE=3 SV=1	23.2	_	COG0811	U	K03561	exbB
PROKKA_01406	241	QEE53698.1	hypothetical protein FU653_01515 [Akkermansia muciniphila]	99.6	_	_	_	_	COG0382	H	_	_
PROKKA_01407	384	MRN11144.1	hypothetical protein [Akkermansia muciniphila]	99.7	_	_	_	_	COG0760	O	_	_
PROKKA_01408	986	PNC90172.1	beta-galactosidase [Akkermansia muciniphila]	99.9	sp|A7LXS9|BGH2A_BACO1	Beta-galactosidase BoGH2A OS=Bacteroides ovatus (strain ATCC 8483 / DSM 1896 / JCM 5824 / NCTC 11153) OX=411476 GN=BACOVA_02645 PE=1 SV=1	40.2	_	COG3250	G	K01190	lacZ
PROKKA_01409	890	KAA3326170.1	valine--tRNA ligase [Akkermansia muciniphila]	99.8	sp|A6LIG7|SYV_PARD8	Valine--tRNA ligase OS=Parabacteroides distasonis (strain ATCC 8503 / DSM 20701 / CIP 104284 / JCM 5825 / NCTC 11152) OX=435591 GN=valS PE=3 SV=1	46.4	GO:0003674;GO:0003824;GO:0004812;GO:0004832;GO:0006082;GO:0006139;GO:0006399;GO:0006412;GO:0006418;GO:0006438;GO:0006518;GO:0006520;GO:0006725;GO:0006807;GO:0008150;GO:0008152;GO:0009058;GO:0009059;GO:0009987;GO:0010467;GO:0016070;GO:0016874;GO:0016875;GO:0019538;GO:0019752;GO:0034641;GO:0034645;GO:0034660;GO:0043038;GO:0043039;GO:0043043;GO:0043170;GO:0043436;GO:0043603;GO:0043604;GO:0044237;GO:…	COG0525	J	K01873	VARS, valS
PROKKA_01410	280	PND14645.1	hypothetical protein CXT84_01170 [Akkermansia muciniphila]	99.6	_	_	_	_	_	_	_	_
PROKKA_01411	121	ACD04135.1	ribosomal protein L14 [Akkermansia muciniphila ATCC BAA-835]	100	sp|B2UMS9|RL14_AKKM8	50S ribosomal protein L14 OS=Akkermansia muciniphila (strain ATCC BAA-835 / Muc) OX=349741 GN=rplN PE=3 SV=1	100	GO:0003674;GO:0003676;GO:0003723;GO:0003735;GO:0005198;GO:0005488;GO:0005575;GO:0005622;GO:0005623;GO:0005737;GO:0005829;GO:0005840;GO:0005886;GO:0006412;GO:0006518;GO:0006807;GO:0008150;GO:0008152;GO:0009058;GO:0009059;GO:0009987;GO:0010467;GO:0015934;GO:0016020;GO:0019538;GO:0019843;GO:0022625;GO:0022626;GO:0032991;GO:0034641;GO:0034645;GO:0040007;GO:0043043;GO:0043170;GO:0043226;GO:0043228;GO:…	COG0093	J	K02874	RP-L14, MRPL14, rplN
PROKKA_01412	90	HBI12536.1	30S ribosomal protein S17 [Akkermansia sp.]	100	sp|Q67JV2|RS17_SYMTH	30S ribosomal protein S17 OS=Symbiobacterium thermophilum (strain T / IAM 14863) OX=292459 GN=rpsQ PE=3 SV=1	63	GO:0003674;GO:0003735;GO:0005198;GO:0005575;GO:0005622;GO:0005623;GO:0005737;GO:0005829;GO:0005840;GO:0005886;GO:0006412;GO:0006518;GO:0006807;GO:0008150;GO:0008152;GO:0009058;GO:0009059;GO:0009987;GO:0010467;GO:0015935;GO:0016020;GO:0019538;GO:0022626;GO:0022627;GO:0032991;GO:0034641;GO:0034645;GO:0040007;GO:0043043;GO:0043170;GO:0043226;GO:0043228;GO:0043229;GO:0043232;GO:0043603;GO:0043604;GO:…	COG0186	J	K02961	RP-S17, MRPS17, rpsQ
PROKKA_01413	67	ASB34992.1	50S ribosomal protein L29 [Akkermansia muciniphila]	100	sp|Q6A6N4|RL29_CUTAK	50S ribosomal protein L29 OS=Cutibacterium acnes (strain DSM 16379 / KPA171202) OX=267747 GN=rpmC PE=3 SV=1	60	GO:0000027;GO:0003674;GO:0003735;GO:0005198;GO:0005575;GO:0005622;GO:0005623;GO:0005737;GO:0005829;GO:0005840;GO:0006412;GO:0006518;GO:0006807;GO:0006996;GO:0008150;GO:0008152;GO:0009058;GO:0009059;GO:0009987;GO:0010467;GO:0015934;GO:0016043;GO:0019538;GO:0022607;GO:0022613;GO:0022618;GO:0022625;GO:0022626;GO:0032991;GO:0034622;GO:0034641;GO:0034645;GO:0040007;GO:0042254;GO:0042255;GO:0042273;GO:…	COG0255	J	K02904	RP-L29, rpmC
PROKKA_01414	140	ACD04138.1	ribosomal protein L16 [Akkermansia muciniphila ATCC BAA-835]	100	sp|B2UMT2|RL16_AKKM8	50S ribosomal protein L16 OS=Akkermansia muciniphila (strain ATCC BAA-835 / Muc) OX=349741 GN=rplP PE=3 SV=1	100	GO:0000027;GO:0000049;GO:0003674;GO:0003676;GO:0003723;GO:0003735;GO:0005198;GO:0005488;GO:0005575;GO:0005622;GO:0005623;GO:0005737;GO:0005829;GO:0005840;GO:0005886;GO:0006412;GO:0006518;GO:0006807;GO:0006996;GO:0008150;GO:0008152;GO:0009058;GO:0009059;GO:0009987;GO:0010467;GO:0015934;GO:0016020;GO:0016043;GO:0019538;GO:0019843;GO:0022607;GO:0022613;GO:0022618;GO:0022625;GO:0022626;GO:0032991;GO:…	COG0197	J	K02878	RP-L16, MRPL16, rplP
PROKKA_01415	229	AYR29840.1	30S ribosomal protein S3 [Akkermansia muciniphila]	100	sp|B2UMT3|RS3_AKKM8	30S ribosomal protein S3 OS=Akkermansia muciniphila (strain ATCC BAA-835 / Muc) OX=349741 GN=rpsC PE=3 SV=1	100	GO:0000028;GO:0002181;GO:0003674;GO:0003735;GO:0005198;GO:0005575;GO:0005618;GO:0005622;GO:0005623;GO:0005737;GO:0005829;GO:0005840;GO:0005886;GO:0006412;GO:0006518;GO:0006807;GO:0006996;GO:0008150;GO:0008152;GO:0009058;GO:0009059;GO:0009987;GO:0010467;GO:0015935;GO:0016020;GO:0016043;GO:0019538;GO:0022607;GO:0022613;GO:0022618;GO:0022626;GO:0022627;GO:0030312;GO:0032991;GO:0034622;GO:0034641;GO:…	COG0092	J	K02982	RP-S3, rpsC
PROKKA_01416	112	ACD04140.1	ribosomal protein L22 [Akkermansia muciniphila ATCC BAA-835]	100	sp|B2UMT4|RL22_AKKM8	50S ribosomal protein L22 OS=Akkermansia muciniphila (strain ATCC BAA-835 / Muc) OX=349741 GN=rplV PE=3 SV=1	100	GO:0003674;GO:0003735;GO:0005198;GO:0005575;GO:0005618;GO:0005622;GO:0005623;GO:0005737;GO:0005829;GO:0005840;GO:0005844;GO:0006412;GO:0006518;GO:0006807;GO:0006996;GO:0008150;GO:0008152;GO:0009058;GO:0009059;GO:0009987;GO:0010467;GO:0015934;GO:0016043;GO:0019538;GO:0022607;GO:0022613;GO:0022618;GO:0022625;GO:0022626;GO:0030312;GO:0032991;GO:0034622;GO:0034641;GO:0034645;GO:0040007;GO:0042254;GO:…	COG0091	J	K02890	RP-L22, MRPL22, rplV
PROKKA_01417	236	ASB34996.1	hypothetical protein ADH72_04480 [Akkermansia muciniphila]	100	_	_	_	_	_	_	_	_
PROKKA_01418	89	ACD04142.1	ribosomal protein S19 [Akkermansia muciniphila ATCC BAA-835]	100	sp|B2UMT6|RS19_AKKM8	30S ribosomal protein S19 OS=Akkermansia muciniphila (strain ATCC BAA-835 / Muc) OX=349741 GN=rpsS PE=3 SV=1	100	GO:0000028;GO:0003674;GO:0003735;GO:0005198;GO:0005575;GO:0005622;GO:0005623;GO:0005737;GO:0005829;GO:0005840;GO:0005886;GO:0006412;GO:0006518;GO:0006807;GO:0006996;GO:0008150;GO:0008152;GO:0009058;GO:0009059;GO:0009987;GO:0010467;GO:0015935;GO:0016020;GO:0016043;GO:0019538;GO:0022607;GO:0022613;GO:0022618;GO:0022626;GO:0022627;GO:0032991;GO:0034622;GO:0034641;GO:0034645;GO:0040007;GO:0042254;GO:…	COG0185	J	K02965	RP-S19, rpsS
PROKKA_01419	278	ASB34998.1	50S ribosomal protein L2 [Akkermansia muciniphila]	100	sp|B2UMT7|RL2_AKKM8	50S ribosomal protein L2 OS=Akkermansia muciniphila (strain ATCC BAA-835 / Muc) OX=349741 GN=rplB PE=3 SV=1	100	GO:0000027;GO:0002181;GO:0003674;GO:0003676;GO:0003723;GO:0003735;GO:0005198;GO:0005488;GO:0005575;GO:0005622;GO:0005623;GO:0005737;GO:0005829;GO:0005840;GO:0005886;GO:0006412;GO:0006518;GO:0006807;GO:0006996;GO:0008150;GO:0008152;GO:0008270;GO:0009058;GO:0009059;GO:0009987;GO:0010467;GO:0015934;GO:0016020;GO:0016043;GO:0019538;GO:0022607;GO:0022613;GO:0022618;GO:0022625;GO:0022626;GO:0032991;GO:…	COG0090	J	K02886	RP-L2, MRPL2, rplB
PROKKA_01420	94	ANU61505.1	50S ribosomal protein L23 [Akkermansia muciniphila]	100	sp|B2UMT8|RL23_AKKM8	50S ribosomal protein L23 OS=Akkermansia muciniphila (strain ATCC BAA-835 / Muc) OX=349741 GN=rplW PE=3 SV=1	100	GO:0000027;GO:0003674;GO:0003676;GO:0003723;GO:0003735;GO:0005198;GO:0005488;GO:0005575;GO:0005622;GO:0005623;GO:0005737;GO:0005829;GO:0005840;GO:0005886;GO:0006412;GO:0006518;GO:0006807;GO:0006996;GO:0008150;GO:0008152;GO:0009058;GO:0009059;GO:0009987;GO:0010467;GO:0015934;GO:0016020;GO:0016043;GO:0019538;GO:0022607;GO:0022613;GO:0022618;GO:0022625;GO:0022626;GO:0032991;GO:0034622;GO:0034641;GO:…	COG0089	J	K02892	RP-L23, MRPL23, rplW
PROKKA_01421	202	QAT90869.1	50S ribosomal protein L4 [Akkermansia muciniphila]	100	sp|Q3A9R7|RL4_CARHZ	50S ribosomal protein L4 OS=Carboxydothermus hydrogenoformans (strain ATCC BAA-161 / DSM 6008 / Z-2901) OX=246194 GN=rplD PE=3 SV=1	37.8	GO:0001130;GO:0001217;GO:0003674;GO:0003676;GO:0003700;GO:0003723;GO:0003735;GO:0004857;GO:0005198;GO:0005488;GO:0005575;GO:0005618;GO:0005622;GO:0005623;GO:0005737;GO:0005829;GO:0005840;GO:0005844;GO:0005886;GO:0006355;GO:0006412;GO:0006417;GO:0006518;GO:0006807;GO:0006996;GO:0008150;GO:0008152;GO:0008428;GO:0009058;GO:0009059;GO:0009889;GO:0009890;GO:0009892;GO:0009987;GO:0010467;GO:0010468;GO:…	COG0088	J	K02926	RP-L4, MRPL4, rplD
PROKKA_01422	211	MRN11161.1	50S ribosomal protein L3 [Akkermansia muciniphila]	100	sp|B2UMU0|RL3_AKKM8	50S ribosomal protein L3 OS=Akkermansia muciniphila (strain ATCC BAA-835 / Muc) OX=349741 GN=rplC PE=3 SV=1	99.5	GO:0000027;GO:0003674;GO:0003735;GO:0005198;GO:0005575;GO:0005622;GO:0005623;GO:0005737;GO:0005829;GO:0005840;GO:0005886;GO:0006412;GO:0006518;GO:0006807;GO:0006996;GO:0008150;GO:0008152;GO:0009058;GO:0009059;GO:0009893;GO:0009987;GO:0010467;GO:0010468;GO:0010604;GO:0010628;GO:0015934;GO:0016020;GO:0016043;GO:0019219;GO:0019222;GO:0019538;GO:0022607;GO:0022613;GO:0022618;GO:0022625;GO:0022626;GO:…	COG0087	J	K02906	RP-L3, MRPL3, rplC
PROKKA_01423	102	ANU61508.1	30S ribosomal protein S10 [Akkermansia muciniphila]	100	sp|B2UMU1|RS10_AKKM8	30S ribosomal protein S10 OS=Akkermansia muciniphila (strain ATCC BAA-835 / Muc) OX=349741 GN=rpsJ PE=3 SV=1	100	GO:0001072;GO:0003674;GO:0003735;GO:0005198;GO:0005575;GO:0005622;GO:0005623;GO:0005737;GO:0005829;GO:0005840;GO:0006355;GO:0006412;GO:0006518;GO:0006807;GO:0008150;GO:0008152;GO:0009058;GO:0009059;GO:0009889;GO:0009987;GO:0010467;GO:0010468;GO:0010556;GO:0015935;GO:0019219;GO:0019222;GO:0019538;GO:0022626;GO:0022627;GO:0031323;GO:0031326;GO:0031554;GO:0031564;GO:0032991;GO:0034641;GO:0034645;GO:…	COG0051	J	K02946	RP-S10, MRPS10, rpsJ
PROKKA_01424	715	ASB35003.1	elongation factor G [Akkermansia muciniphila]	100	sp|A1W2Q4|EFG_ACISJ	Elongation factor G OS=Acidovorax sp. (strain JS42) OX=232721 GN=fusA PE=3 SV=1	56.8	GO:0005575;GO:0005622;GO:0005623;GO:0005737;GO:0044424;GO:0044464	COG0480	J	K02355	fusA, GFM, EFG
PROKKA_01425	157	ANU61510.1	30S ribosomal protein S7 [Akkermansia muciniphila]	100	sp|B2UMU3|RS7_AKKM8	30S ribosomal protein S7 OS=Akkermansia muciniphila (strain ATCC BAA-835 / Muc) OX=349741 GN=rpsG PE=3 SV=1	100	GO:0000028;GO:0003674;GO:0003676;GO:0003723;GO:0003729;GO:0003735;GO:0005198;GO:0005488;GO:0005575;GO:0005618;GO:0005622;GO:0005623;GO:0005737;GO:0005829;GO:0005840;GO:0005886;GO:0006412;GO:0006417;GO:0006518;GO:0006807;GO:0006996;GO:0008150;GO:0008152;GO:0009058;GO:0009059;GO:0009889;GO:0009890;GO:0009892;GO:0009987;GO:0010467;GO:0010468;GO:0010556;GO:0010558;GO:0010605;GO:0010608;GO:0010629;GO:…	COG0049	J	K02992	RP-S7, MRPS7, rpsG
PROKKA_01426	127	KZA05131.1	ribosomal protein S12 [Akkermansia sp. KLE1605]	100	sp|B2UMU4|RS12_AKKM8	30S ribosomal protein S12 OS=Akkermansia muciniphila (strain ATCC BAA-835 / Muc) OX=349741 GN=rpsL PE=3 SV=1	100	GO:0000372;GO:0000375;GO:0000376;GO:0003674;GO:0003676;GO:0003723;GO:0003735;GO:0005198;GO:0005488;GO:0005575;GO:0005622;GO:0005623;GO:0005737;GO:0005829;GO:0005840;GO:0006139;GO:0006396;GO:0006412;GO:0006518;GO:0006725;GO:0006807;GO:0008150;GO:0008152;GO:0008380;GO:0009058;GO:0009059;GO:0009893;GO:0009987;GO:0010467;GO:0010468;GO:0010604;GO:0010628;GO:0015935;GO:0016070;GO:0019219;GO:0019222;GO:…	COG0048	J	K02950	RP-S12, MRPS12, rpsL
PROKKA_01427	514	PNC68579.1	2,3-bisphosphoglycerate-independent phosphoglycerate mutase [Akkermansia muciniphila]	99.8	sp|B2UMU5|GPMI_AKKM8	2,3-bisphosphoglycerate-independent phosphoglycerate mutase OS=Akkermansia muciniphila (strain ATCC BAA-835 / Muc) OX=349741 GN=gpmI PE=3 SV=1	99.4	GO:0003674;GO:0003824;GO:0004619;GO:0005488;GO:0005575;GO:0005622;GO:0005623;GO:0005737;GO:0005829;GO:0005975;GO:0006082;GO:0006090;GO:0006091;GO:0006096;GO:0006139;GO:0006163;GO:0006164;GO:0006165;GO:0006725;GO:0006732;GO:0006733;GO:0006753;GO:0006754;GO:0006757;GO:0006793;GO:0006796;GO:0006807;GO:0006950;GO:0006979;GO:0008150;GO:0008152;GO:0009056;GO:0009058;GO:0009108;GO:0009117;GO:0009123;GO:…	COG0696	G	K15633	gpmI
PROKKA_01428	143	WP_051729216.1	acyl-CoA thioesterase [Akkermansia muciniphila]	99.3	_	_	_	_	COG0824	S	K07107	ybgC
PROKKA_01429	417	PNC85889.1	PAS domain-containing protein [Akkermansia muciniphila]	99.8	sp|Q06067|ATOS_ECOLI	Signal transduction histidine-protein kinase AtoS OS=Escherichia coli (strain K12) OX=83333 GN=atoS PE=1 SV=1	28.2	_	COG3852	T	_	_
PROKKA_01430	463	QIA35268.1	sigma-54-dependent Fis family transcriptional regulator [Akkermansia muciniphila]	100	sp|P14375|ZRAR_ECOLI	Transcriptional regulatory protein ZraR OS=Escherichia coli (strain K12) OX=83333 GN=zraR PE=1 SV=2	45.8	_	COG2204	T	K02481	K02481
PROKKA_01431	625	PND06048.1	hypothetical protein CXT88_08300 [Akkermansia muciniphila]	100	_	_	_	_	COG1928	O	_	_
PROKKA_01432	52	AYR27928.1	exodeoxyribonuclease VII small subunit [Akkermansia muciniphila]	100	sp|B2UMV0|EX7S_AKKM8	Exodeoxyribonuclease 7 small subunit OS=Akkermansia muciniphila (strain ATCC BAA-835 / Muc) OX=349741 GN=xseB PE=3 SV=1	100	_	COG1722	L	K03602	xseB
PROKKA_01433	628	PNC90199.1	1-deoxy-D-xylulose-5-phosphate synthase [Akkermansia muciniphila]	100	sp|B3DW88|DXS_METI4	1-deoxy-D-xylulose-5-phosphate synthase OS=Methylacidiphilum infernorum (isolate V4) OX=481448 GN=dxs PE=3 SV=1	55.4	GO:0000287;GO:0003674;GO:0003824;GO:0005488;GO:0005575;GO:0005622;GO:0005623;GO:0005737;GO:0005829;GO:0006081;GO:0006082;GO:0006090;GO:0006629;GO:0006644;GO:0006720;GO:0006725;GO:0006732;GO:0006733;GO:0006743;GO:0006744;GO:0006766;GO:0006767;GO:0006772;GO:0006790;GO:0006793;GO:0006796;GO:0006807;GO:0008144;GO:0008150;GO:0008152;GO:0008299;GO:0008610;GO:0008614;GO:0008615;GO:0008654;GO:0008661;GO:…	COG1154	HI	K01662	dxs
PROKKA_01434	257	AYR32599.1	tetratricopeptide repeat protein [Akkermansia muciniphila]	100	_	_	_	_	COG0457	S	_	_
PROKKA_01435	178	PNC82553.1	hypothetical protein CXT92_00310 [Akkermansia muciniphila]	100	_	_	_	GO:0008150;GO:0009314;GO:0009628;GO:0050896	COG1381	L	K03584	recO
PROKKA_01436	363	PNC85882.1	YjgP/YjgQ family permease [Akkermansia muciniphila]	100	sp|P45333|LPTF_HAEIN	Lipopolysaccharide export system permease protein LptF OS=Haemophilus influenzae (strain ATCC 51907 / DSM 11121 / KW20 / Rd) OX=71421 GN=lptF PE=3 SV=1	22.7	GO:0003674;GO:0003824;GO:0005215;GO:0005319;GO:0005575;GO:0005623;GO:0005886;GO:0006810;GO:0006869;GO:0008150;GO:0010876;GO:0015221;GO:0015399;GO:0015405;GO:0015437;GO:0015920;GO:0016020;GO:0016021;GO:0016462;GO:0016787;GO:0016817;GO:0016818;GO:0016887;GO:0017111;GO:0022804;GO:0022857;GO:0022884;GO:0031224;GO:0032991;GO:0033036;GO:0034040;GO:0042623;GO:0042626;GO:0043190;GO:0043492;GO:0044425;GO:…	COG0795	S	K07091	lptF
PROKKA_01437	467	PNC95372.1	ribosome biogenesis GTPase Der [Akkermansia muciniphila]	99.8	sp|B2UMV5|DER_AKKM8	GTPase Der OS=Akkermansia muciniphila (strain ATCC BAA-835 / Muc) OX=349741 GN=der PE=3 SV=1	99.4	GO:0000027;GO:0000166;GO:0001882;GO:0001883;GO:0003674;GO:0003824;GO:0003924;GO:0005488;GO:0005515;GO:0005525;GO:0005575;GO:0005618;GO:0005622;GO:0005623;GO:0005737;GO:0005829;GO:0005886;GO:0006996;GO:0008150;GO:0009987;GO:0016020;GO:0016043;GO:0016462;GO:0016787;GO:0016817;GO:0016818;GO:0017076;GO:0017111;GO:0019001;GO:0022607;GO:0022613;GO:0022618;GO:0030312;GO:0032549;GO:0032550;GO:0032553;GO:…	COG1160	S	K03977	engA, der
PROKKA_01438	322	QBH15887.1	ABC transporter ATP-binding protein [Akkermansia muciniphila]	99.7	sp|P24136|OPPD_BACSU	Oligopeptide transport ATP-binding protein OppD OS=Bacillus subtilis (strain 168) OX=224308 GN=oppD PE=2 SV=2	50.9	GO:0000166;GO:0003674;GO:0005488;GO:0005524;GO:0005575;GO:0005623;GO:0005886;GO:0008144;GO:0016020;GO:0017076;GO:0030554;GO:0032553;GO:0032555;GO:0032559;GO:0035639;GO:0036094;GO:0043167;GO:0043168;GO:0044464;GO:0071944;GO:0097159;GO:0097367;GO:1901265;GO:1901363	COG0444	EP	K02031	ABC.PE.A
PROKKA_01439	211	PNC95215.1	hypothetical protein CXT89_05840 [Akkermansia muciniphila]	100	_	_	_	_	COG4845	V	K19271	catA
PROKKA_01440	239	BBP47628.1	hypothetical protein AKMU_03740 [Akkermansia muciniphila]	100	_	_	_	_	_	_	_	_
PROKKA_01441	941	PND14252.1	hypothetical protein CXT96_07785 [Akkermansia muciniphila]	99.5	_	_	_	_	COG0577	V	K02004	ABC.CD.P
PROKKA_01442	248	MRN11182.1	ABC transporter ATP-binding protein [Akkermansia muciniphila]	100	sp|Q3ATR5|MACB_CHLCH	Macrolide export ATP-binding/permease protein MacB OS=Chlorobium chlorochromatii (strain CaD3) OX=340177 GN=macB PE=3 SV=1	44.5	GO:0008150;GO:0009405;GO:0009605;GO:0009607;GO:0043207;GO:0044403;GO:0044419;GO:0050896;GO:0051701;GO:0051704;GO:0051707;GO:0052173;GO:0052200;GO:0052564;GO:0052572;GO:0075136	COG1136	V	K02003	ABC.CD.A
PROKKA_01443	735	PND00113.1	TonB-dependent receptor [Akkermansia muciniphila]	100	_	_	_	_	COG4774	P	K02014	TC.FEV.OM
PROKKA_01444	295	PND02682.1	prephenate dehydrogenase/arogenate dehydrogenase family protein [Akkermansia muciniphila]	99.7	_	_	_	GO:0000166;GO:0003674;GO:0003824;GO:0004106;GO:0005488;GO:0005515;GO:0005575;GO:0005622;GO:0005623;GO:0005737;GO:0006082;GO:0006520;GO:0006558;GO:0006570;GO:0006571;GO:0006725;GO:0006807;GO:0008150;GO:0008152;GO:0008652;GO:0008977;GO:0009058;GO:0009072;GO:0009073;GO:0009094;GO:0009095;GO:0009987;GO:0016053;GO:0016491;GO:0016627;GO:0016628;GO:0016853;GO:0016866;GO:0017144;GO:0019438;GO:0019752;GO:…	COG0287	E	K04517	tyrA2
PROKKA_01445	208	PND00115.1	hypothetical protein CXT90_04165 [Akkermansia muciniphila]	89.4	_	_	_	_	_	_	_	_
PROKKA_01446	888	PNC94628.1	hypothetical protein CXT94_07460 [Akkermansia muciniphila]	99.9	_	_	_	_	COG0204|COG0477|COG2814	EGIP	K00655	plsC
PROKKA_01447	155	OUN28071.1	deoxycytidylate deaminase [Akkermansia muciniphila]	100	_	_	_	_	COG2131	F	K01493	comEB
PROKKA_01448	153	BBP47636.1	hypothetical protein AKMU_03820 [Akkermansia muciniphila]	100	_	_	_	_	_	_	_	_
PROKKA_01449	135	AYR32576.1	OsmC family peroxiredoxin [Akkermansia muciniphila]	100	_	_	_	_	COG1765	O	K07397	yhfA
PROKKA_01450	777	BBP47638.1	thiol:disulfide interchange protein [Akkermansia muciniphila]	99.1	sp|Q9I104|DSBD2_PSEAE	Thiol:disulfide interchange protein DsbD 2 OS=Pseudomonas aeruginosa (strain ATCC 15692 / DSM 22644 / CIP 104116 / JCM 14847 / LMG 12228 / 1C / PRS 101 / PAO1) OX=208964 GN=dsbD2 PE=3 SV=1	25.7	_	COG4232|COG4233	CO	K04084	dsbD, dipZ
PROKKA_01451	243	BBP47639.1	hypothetical protein AKMU_03850 [Akkermansia muciniphila]	99.2	sp|Q5R6X1|PA1B3_PONAB	Platelet-activating factor acetylhydrolase IB subunit gamma OS=Pongo abelii OX=9601 GN=PAFAH1B3 PE=2 SV=1	31.5	_	COG2755	E	_	_
PROKKA_01452	197	PND05441.1	DNA polymerase III subunit epsilon [Akkermansia muciniphila]	100	_	_	_	_	COG0847	L	K02342	dnaQ
PROKKA_01453	823	BBP47641.1	DNA mismatch repair protein MutS [Akkermansia muciniphila]	99.6	sp|Q39VR6|MUTS_GEOMG	DNA mismatch repair protein MutS OS=Geobacter metallireducens (strain GS-15 / ATCC 53774 / DSM 7210) OX=269799 GN=mutS PE=3 SV=1	47.5	GO:0000018;GO:0000166;GO:0003674;GO:0003676;GO:0003677;GO:0003684;GO:0003690;GO:0003824;GO:0005488;GO:0005515;GO:0005524;GO:0005575;GO:0005622;GO:0005623;GO:0005737;GO:0005829;GO:0006139;GO:0006259;GO:0006281;GO:0006298;GO:0006725;GO:0006807;GO:0006950;GO:0006974;GO:0008094;GO:0008144;GO:0008150;GO:0008152;GO:0008301;GO:0009987;GO:0016462;GO:0016787;GO:0016817;GO:0016818;GO:0016887;GO:0017076;GO:…	COG0249	L	K03555	mutS
PROKKA_01454	430	PNC81871.1	hypothetical protein CXU01_00530 [Akkermansia muciniphila]	92.1	sp|P71229|HYFR_ECOLI	DNA-binding transcriptional activator HyfR OS=Escherichia coli (strain K12) OX=83333 GN=hyfR PE=1 SV=1	38.8	_	COG2204	T	_	_
PROKKA_01455	92	PNC81871.1	hypothetical protein CXU01_00530 [Akkermansia muciniphila]	86.4	_	_	_	_	COG2204	T	_	_
PROKKA_01456	78	PNC81872.1	hypothetical protein CXU01_00535 [Akkermansia muciniphila]	71.1	_	_	_	_	_	_	_	_
PROKKA_01457	90	QAA53023.1	XRE family transcriptional regulator [Akkermansia muciniphila]	97.8	_	_	_	_	COG1396	K	_	_
PROKKA_01458	592	PNC56801.1	hypothetical protein CXU09_04290 [Akkermansia muciniphila]	83	_	_	_	_	_	_	_	_
PROKKA_01459	791	PNC56802.1	hypothetical protein CXU09_04295 [Akkermansia muciniphila]	76.6	_	_	_	_	COG1479	U	_	_
PROKKA_01460	75	QAA59958.1	DUF4236 domain-containing protein [Akkermansia muciniphila]	93.3	_	_	_	_	_	_	_	_
PROKKA_01461	324	AYR27901.1	hypothetical protein CUB89_04495 [Akkermansia muciniphila]	80.6	_	_	_	_	_	_	_	_
PROKKA_01462	118	WP_146018409.1	hypothetical protein [Akkermansia muciniphila]	81.2	_	_	_	_	_	_	_	_
PROKKA_01463	87	_	_	_	_	_	_	_	_	_	_	_
PROKKA_01464	233	QAA59955.1	hypothetical protein C1O57_07335 [Akkermansia muciniphila]	88.4	_	_	_	_	_	_	_	_
PROKKA_01465	48	CDB55454.1	unknown [Akkermansia muciniphila CAG:154]	75.6	_	_	_	_	_	_	_	_
PROKKA_01466	81	PNC81882.1	hypothetical protein CXU01_00585 [Akkermansia muciniphila]	98.8	_	_	_	_	_	_	_	_
PROKKA_01467	53	_	_	_	_	_	_	_	_	_	_	_
PROKKA_01468	116	ASB35033.1	ribosome silencing factor RsfS [Akkermansia muciniphila]	100	sp|Q9KD89|IOJAP_BACHD	Ribosomal silencing factor RsfS OS=Bacillus halodurans (strain ATCC BAA-125 / DSM 18197 / FERM 7344 / JCM 9153 / C-125) OX=272558 GN=rsfS PE=1 SV=1	35.2	GO:0003674;GO:0005488;GO:0005575;GO:0005622;GO:0005623;GO:0005737;GO:0005829;GO:0006417;GO:0008150;GO:0009889;GO:0009890;GO:0009892;GO:0010468;GO:0010556;GO:0010558;GO:0010605;GO:0010608;GO:0010629;GO:0017148;GO:0019222;GO:0031323;GO:0031324;GO:0031326;GO:0031327;GO:0032268;GO:0032269;GO:0034248;GO:0034249;GO:0043021;GO:0043023;GO:0044087;GO:0044424;GO:0044444;GO:0044464;GO:0044877;GO:0048519;GO:…	COG0799	S	K09710	ybeB
PROKKA_01469	816	BBP47643.1	hypothetical protein AKMU_03890 [Akkermansia muciniphila]	97.4	sp|B2UMY1|FTSH_AKKM8	ATP-dependent zinc metalloprotease FtsH OS=Akkermansia muciniphila (strain ATCC BAA-835 / Muc) OX=349741 GN=ftsH PE=3 SV=1	96.4	GO:0000166;GO:0003674;GO:0003824;GO:0004175;GO:0004176;GO:0004222;GO:0005488;GO:0005515;GO:0005524;GO:0005575;GO:0005622;GO:0005623;GO:0005737;GO:0005829;GO:0005886;GO:0005887;GO:0006508;GO:0006807;GO:0006950;GO:0006979;GO:0008144;GO:0008150;GO:0008152;GO:0008233;GO:0008237;GO:0008270;GO:0009056;GO:0009057;GO:0010468;GO:0016020;GO:0016021;GO:0016462;GO:0016787;GO:0016817;GO:0016818;GO:0016887;GO:…	COG0465	O	K03798	ftsH, hflB
PROKKA_01470	265	AYR34270.1	hypothetical protein CUC06_02055 [Akkermansia muciniphila]	99.6	_	_	_	_	_	_	_	_
PROKKA_01471	358	PNC42738.1	ATP-binding protein [Akkermansia muciniphila]	100	_	_	_	_	COG1106	S	_	_
PROKKA_01472	274	KAA3326126.1	1,4-dihydroxy-2-naphthoyl-CoA synthase [Akkermansia muciniphila]	100	sp|Q7CQ56|MENB_SALTY	1,4-dihydroxy-2-naphthoyl-CoA synthase OS=Salmonella typhimurium (strain LT2 / SGSC1412 / ATCC 700720) OX=99287 GN=menB PE=1 SV=1	73.6	GO:0003674;GO:0003824;GO:0005488;GO:0005575;GO:0005622;GO:0005623;GO:0005737;GO:0005829;GO:0006732;GO:0008150;GO:0008152;GO:0008935;GO:0009058;GO:0009108;GO:0009233;GO:0009234;GO:0009987;GO:0016829;GO:0016830;GO:0016833;GO:0042180;GO:0042181;GO:0043167;GO:0043168;GO:0044237;GO:0044249;GO:0044281;GO:0044283;GO:0044424;GO:0044444;GO:0044464;GO:0051186;GO:0051188;GO:0071704;GO:0071890;GO:1901576;GO:…	COG0447	H	K01661	menB
PROKKA_01473	276	PNC75332.1	hypothetical protein CXU02_02535 [Akkermansia muciniphila]	99.6	_	_	_	_	_	_	_	_
PROKKA_01474	342	PNC82574.1	hypothetical protein CXT92_00440 [Akkermansia muciniphila]	100	_	_	_	_	_	_	_	_
PROKKA_01475	429	PNC85858.1	hypothetical protein CXT93_02095 [Akkermansia muciniphila]	97	_	_	_	_	COG1538	MU	_	_
PROKKA_01476	171	PND02662.1	hypothetical protein CXT95_08405 [Akkermansia muciniphila]	99.4	_	_	_	_	_	_	_	_
PROKKA_01477	160	ASB35041.1	hypothetical protein ADH72_04720 [Akkermansia muciniphila]	99.4	_	_	_	_	_	_	_	_
PROKKA_01478	381	WP_143246731.1	hypothetical protein [Akkermansia muciniphila]	100	_	_	_	_	_	_	_	_
PROKKA_01479	210	PNC85853.1	ABC transporter [Akkermansia muciniphila]	100	sp|Q312H8|LOLD_DESAG	Lipoprotein-releasing system ATP-binding protein LolD OS=Desulfovibrio alaskensis (strain G20) OX=207559 GN=lolD PE=3 SV=1	29.4	_	COG1136	V	_	_
PROKKA_01480	318	ASB35044.1	hypothetical protein ADH72_04735 [Akkermansia muciniphila]	99.7	_	_	_	_	_	_	_	_
PROKKA_01481	184	ANU61554.2	hypothetical protein A4V05_09020 [Akkermansia muciniphila]	99.5	_	_	_	_	_	_	_	_
PROKKA_01482	1194	WP_146023424.1	ATP-binding cassette domain-containing protein [Akkermansia muciniphila]	99.7	sp|Q54HM0|ABCGG_DICDI	ABC transporter G family member 16 OS=Dictyostelium discoideum OX=44689 GN=abcG16 PE=3 SV=1	32.6	GO:0003674;GO:0003824;GO:0005215;GO:0005575;GO:0005618;GO:0005622;GO:0005623;GO:0005737;GO:0005829;GO:0005886;GO:0006810;GO:0008150;GO:0015399;GO:0015405;GO:0016020;GO:0016021;GO:0016462;GO:0016787;GO:0016817;GO:0016818;GO:0016887;GO:0017111;GO:0022804;GO:0022857;GO:0030312;GO:0031224;GO:0042623;GO:0042626;GO:0043492;GO:0044424;GO:0044425;GO:0044444;GO:0044464;GO:0051179;GO:0051234;GO:0055085;GO:…	COG0842|COG1131	V	K21397	K21397
PROKKA_01483	140	ANU61556.1	hypothetical protein A4V05_09030 [Akkermansia muciniphila]	100	_	_	_	_	_	_	_	_
PROKKA_01484	281	PND06085.1	hypothetical protein CXT88_08505 [Akkermansia muciniphila]	99.6	sp|Q5HLD8|Y2049_STAEQ	Uncharacterized oxidoreductase SERP2049 OS=Staphylococcus epidermidis (strain ATCC 35984 / RP62A) OX=176279 GN=SERP2049 PE=3 SV=1	29.3	_	COG0300	S	K07124	K07124
PROKKA_01485	524	QBH15918.1	hypothetical protein EYB66_00925 [Akkermansia muciniphila]	99.6	_	_	_	_	_	_	_	_
PROKKA_01486	299	AYR32552.1	hypothetical protein CUC01_05205 [Akkermansia muciniphila]	98.7	_	_	_	GO:0003674;GO:0003824;GO:0004337;GO:0004659;GO:0006629;GO:0006720;GO:0006721;GO:0008150;GO:0008152;GO:0008299;GO:0008610;GO:0009058;GO:0009987;GO:0016108;GO:0016109;GO:0016114;GO:0016116;GO:0016117;GO:0016740;GO:0016765;GO:0016767;GO:0042440;GO:0044237;GO:0044238;GO:0044249;GO:0044255;GO:0046148;GO:0071704;GO:1901576	COG1562	I	K00801	FDFT1
PROKKA_01487	508	PNC82588.1	sigma-54-dependent Fis family transcriptional regulator [Akkermansia muciniphila]	100	sp|P12626|ANFA_AZOVI	Nitrogen fixation protein AnfA OS=Azotobacter vinelandii OX=354 GN=anfA PE=4 SV=1	48	_	COG3604	KT	K02584	nifA
PROKKA_01488	595	PND00144.1	hypothetical protein CXT90_04320 [Akkermansia muciniphila]	100	sp|Q8XTT4|CLCL_RALSO	Putative chloride channel protein ClcB-like OS=Ralstonia solanacearum (strain GMI1000) OX=267608 GN=RSp0020 PE=3 SV=2	35.3	_	COG0038|COG0517	P	K03281	TC.CIC
PROKKA_01489	264	PND02649.1	hypothetical protein CXT95_08340 [Akkermansia muciniphila]	100	_	_	_	_	_	_	_	_
PROKKA_01490	665	PND00363.1	beta-N-acetylhexosaminidase [Akkermansia muciniphila]	100	sp|P49008|HEXA_PORGI	Beta-hexosaminidase OS=Porphyromonas gingivalis (strain ATCC BAA-308 / W83) OX=242619 GN=nahA PE=3 SV=2	34.1	_	COG3525	G	K12373	HEXA_B
PROKKA_01491	168	AYR27874.1	hypothetical protein CUB89_04345 [Akkermansia muciniphila]	100	_	_	_	_	_	_	_	_
PROKKA_01492	858	PND14216.1	hypothetical protein CXT96_07590 [Akkermansia muciniphila]	99.8	_	_	_	_	COG3292	S	_	_
PROKKA_01493	466	CDB55483.1	glutamate decarboxylase [Akkermansia muciniphila CAG:154]	99.6	sp|P69912|DCEB_SHIFL	Glutamate decarboxylase beta OS=Shigella flexneri OX=623 GN=gadB PE=3 SV=1	64.5	GO:0003674;GO:0003824;GO:0004351;GO:0006873;GO:0006885;GO:0008150;GO:0009987;GO:0016829;GO:0016830;GO:0016831;GO:0019725;GO:0030003;GO:0030004;GO:0030641;GO:0042592;GO:0045852;GO:0048878;GO:0050801;GO:0051453;GO:0051454;GO:0055067;GO:0055080;GO:0055082;GO:0065007;GO:0065008;GO:0098771	COG0076	E	K01580	E4.1.1.15, gadB, gadA, GAD
PROKKA_01494	187	AYR32544.1	N-acetyltransferase [Akkermansia muciniphila]	99.5	_	_	_	_	COG1670	J	_	_
PROKKA_01495	1174	MRN11225.1	DNA polymerase III subunit alpha [Akkermansia muciniphila]	99.9	sp|O51526|DPO3A_BORBU	DNA polymerase III subunit alpha OS=Borrelia burgdorferi (strain ATCC 35210 / B31 / CIP 102532 / DSM 4680) OX=224326 GN=dnaE PE=3 SV=2	42.2	GO:0003674;GO:0003824;GO:0003887;GO:0005575;GO:0005622;GO:0005623;GO:0005737;GO:0005829;GO:0006139;GO:0006259;GO:0006260;GO:0006725;GO:0006807;GO:0008150;GO:0008152;GO:0009058;GO:0009059;GO:0009360;GO:0009987;GO:0016740;GO:0016772;GO:0016779;GO:0018130;GO:0019438;GO:0032991;GO:0034061;GO:0034641;GO:0034645;GO:0034654;GO:0042575;GO:0043170;GO:0044237;GO:0044238;GO:0044249;GO:0044260;GO:0044271;GO:…	COG0587	L	K02337	dnaE
PROKKA_01496	333	KAA3326102.1	quinone-dependent dihydroorotate dehydrogenase [Akkermansia muciniphila]	100	sp|B2UNA2|PYRD_AKKM8	Dihydroorotate dehydrogenase (quinone) OS=Akkermansia muciniphila (strain ATCC BAA-835 / Muc) OX=349741 GN=pyrD PE=3 SV=1	99.7	GO:0000166;GO:0003674;GO:0003824;GO:0004152;GO:0004158;GO:0005488;GO:0005575;GO:0005622;GO:0005623;GO:0005737;GO:0005829;GO:0005886;GO:0006139;GO:0006206;GO:0006207;GO:0006220;GO:0006221;GO:0006725;GO:0006753;GO:0006793;GO:0006796;GO:0006807;GO:0008150;GO:0008152;GO:0009058;GO:0009112;GO:0009117;GO:0009165;GO:0009218;GO:0009220;GO:0009259;GO:0009260;GO:0009987;GO:0010181;GO:0016020;GO:0016491;GO:…	COG0167	F	K00254	DHODH, pyrD
PROKKA_01497	214	PNC91374.1	thiamine phosphate synthase [Akkermansia muciniphila]	100	sp|Q5SKG9|THIE_THET8	Thiamine-phosphate synthase OS=Thermus thermophilus (strain HB8 / ATCC 27634 / DSM 579) OX=300852 GN=thiE PE=3 SV=1	43.3	GO:0003674;GO:0003824;GO:0004789;GO:0005575;GO:0005622;GO:0005623;GO:0005737;GO:0006725;GO:0006766;GO:0006767;GO:0006772;GO:0006790;GO:0006807;GO:0008150;GO:0008152;GO:0009058;GO:0009110;GO:0009228;GO:0009987;GO:0016740;GO:0016765;GO:0017144;GO:0018130;GO:0019438;GO:0034641;GO:0042364;GO:0042723;GO:0042724;GO:0044237;GO:0044249;GO:0044271;GO:0044272;GO:0044281;GO:0044283;GO:0044424;GO:0044464;GO:…	COG0352	H	K00788	thiE
PROKKA_01498	224	ANU61570.1	TetR family transcriptional regulator [Akkermansia muciniphila]	99.1	_	_	_	_	COG1309	K	_	_
PROKKA_01499	230	PNC99484.1	hypothetical protein CXT87_05615 [Akkermansia muciniphila]	99.1	sp|Q7Y0E8|NRX11_ORYSJ	Probable nucleoredoxin 1-1 OS=Oryza sativa subsp. japonica OX=39947 GN=Os03g0405500 PE=2 SV=1	30.6	_	COG0526	CO	K17609	NXN
PROKKA_01500	767	PND14719.1	hypothetical protein CXT84_01570 [Akkermansia muciniphila]	99.7	_	_	_	_	COG0457|COG1413	C	_	_
PROKKA_01501	441	AYR34302.1	HlyC/CorC family transporter [Akkermansia muciniphila]	100	sp|O07585|YHDP_BACSU	UPF0053 protein YhdP OS=Bacillus subtilis (strain 168) OX=224308 GN=yhdP PE=3 SV=1	27.5	_	COG1253	S	K03699	tlyC
PROKKA_01502	444	OUN28031.1	hypothetical protein B5G29_07775 [Akkermansia muciniphila]	100	sp|P54428|YRKA_BACSU	UPF0053 protein YrkA OS=Bacillus subtilis (strain 168) OX=224308 GN=yrkA PE=3 SV=2	32.8	_	COG1253	S	K03699	tlyC
PROKKA_01503	714	PND00158.1	polyribonucleotide nucleotidyltransferase [Akkermansia muciniphila]	100	sp|B2UNA9|PNP_AKKM8	Polyribonucleotide nucleotidyltransferase OS=Akkermansia muciniphila (strain ATCC BAA-835 / Muc) OX=349741 GN=pnp PE=3 SV=1	100	GO:0000166;GO:0000175;GO:0003674;GO:0003676;GO:0003723;GO:0003729;GO:0003824;GO:0004518;GO:0004527;GO:0004532;GO:0004540;GO:0004654;GO:0005488;GO:0005515;GO:0005575;GO:0005618;GO:0005622;GO:0005623;GO:0005737;GO:0005829;GO:0005886;GO:0006139;GO:0006401;GO:0006402;GO:0006725;GO:0006807;GO:0006950;GO:0008144;GO:0008150;GO:0008152;GO:0008408;GO:0009056;GO:0009057;GO:0009266;GO:0009408;GO:0009628;GO:…	COG1185	J	K00962	pnp, PNPT1
PROKKA_01504	84	ASB35066.1	30S ribosomal protein S15 [Akkermansia muciniphila]	100	sp|B2UNB0|RS15_AKKM8	30S ribosomal protein S15 OS=Akkermansia muciniphila (strain ATCC BAA-835 / Muc) OX=349741 GN=rpsO PE=3 SV=1	98.8	GO:0000028;GO:0003674;GO:0003676;GO:0003723;GO:0003735;GO:0005198;GO:0005488;GO:0005575;GO:0005622;GO:0005623;GO:0005737;GO:0005829;GO:0005840;GO:0005886;GO:0006139;GO:0006378;GO:0006396;GO:0006397;GO:0006412;GO:0006518;GO:0006725;GO:0006807;GO:0006996;GO:0008150;GO:0008152;GO:0009058;GO:0009059;GO:0009987;GO:0010467;GO:0015935;GO:0016020;GO:0016043;GO:0016070;GO:0016071;GO:0019538;GO:0019843;GO:…	COG0184	J	K02956	RP-S15, MRPS15, rpsO
PROKKA_01505	213	QAA35819.1	maltose acetyltransferase [Akkermansia muciniphila]	100	sp|P40892|YJV8_YEAST	Putative acetyltransferase YJL218W OS=Saccharomyces cerevisiae (strain ATCC 204508 / S288c) OX=559292 GN=YJL218W PE=1 SV=1	50.3	_	COG0110	S	K00661	maa
PROKKA_01506	292	QAA35820.1	hypothetical protein C1I88_02260 [Akkermansia muciniphila]	99.7	_	_	_	_	COG1376	D	_	_
PROKKA_01507	543	PNC94582.1	hypothetical protein CXT94_07210 [Akkermansia muciniphila]	100	_	_	_	_	COG4626	S	_	_
PROKKA_01508	1727	PND14728.1	hypothetical protein CXT84_01615 [Akkermansia muciniphila]	99.7	_	_	_	_	_	_	_	_
PROKKA_01509	423	MRN12164.1	hypothetical protein [Akkermansia muciniphila]	99.8	_	_	_	_	_	_	_	_
PROKKA_01510	265	PNC62868.1	tRNA pseudouridine(38-40) synthase TruA [Akkermansia muciniphila]	100	sp|B2UNB6|TRUA_AKKM8	tRNA pseudouridine synthase A OS=Akkermansia muciniphila (strain ATCC BAA-835 / Muc) OX=349741 GN=truA PE=3 SV=1	99.6	GO:0001522;GO:0003674;GO:0003824;GO:0006139;GO:0006396;GO:0006399;GO:0006400;GO:0006725;GO:0006807;GO:0008033;GO:0008150;GO:0008152;GO:0009451;GO:0009982;GO:0009987;GO:0010467;GO:0016070;GO:0016853;GO:0016866;GO:0031119;GO:0034470;GO:0034641;GO:0034660;GO:0043170;GO:0043412;GO:0044237;GO:0044238;GO:0046483;GO:0071704;GO:0090304;GO:1901360	COG0101	J	K06173	truA, PUS1
PROKKA_01511	193	PND14731.1	nicotinate (nicotinamide) nucleotide adenylyltransferase [Akkermansia muciniphila]	100	sp|B3DVR2|NADD_METI4	Probable nicotinate-nucleotide adenylyltransferase OS=Methylacidiphilum infernorum (isolate V4) OX=481448 GN=nadD PE=3 SV=1	35.9	_	COG1057	H	K00969	nadD
PROKKA_01512	225	ANU61585.1	peptidase M23 [Akkermansia muciniphila]	100	_	_	_	_	COG0739	M	_	_
PROKKA_01513	709	HBW71259.1	hypothetical protein [Akkermansia muciniphila]	99.9	sp|Q7XUR3|FUCO1_ORYSJ	Putative alpha-L-fucosidase 1 OS=Oryza sativa subsp. japonica OX=39947 GN=Os04g0560400 PE=3 SV=2	38.8	_	COG3669	G	K01206	FUCA
PROKKA_01514	130	HBW71258.1	hypothetical protein [Akkermansia muciniphila]	94.6	_	_	_	_	_	_	_	_
PROKKA_01515	252	AYR29741.1	type II secretion system protein [Akkermansia muciniphila]	100	_	_	_	_	COG4968	NU	_	_
PROKKA_01516	93	_	_	_	_	_	_	_	_	_	_	_
PROKKA_01517	265	PND06116.1	ribonuclease PH [Akkermansia muciniphila]	99.6	sp|B8F6D8|RNPH_HAEPS	Ribonuclease PH OS=Haemophilus parasuis serovar 5 (strain SH0165) OX=557723 GN=rph PE=3 SV=1	55.7	GO:0003674;GO:0003824;GO:0004518;GO:0004540;GO:0006139;GO:0006364;GO:0006396;GO:0006399;GO:0006401;GO:0006725;GO:0006807;GO:0008033;GO:0008150;GO:0008152;GO:0009056;GO:0009057;GO:0009987;GO:0010467;GO:0016070;GO:0016072;GO:0016075;GO:0016787;GO:0016788;GO:0019439;GO:0022613;GO:0031123;GO:0031125;GO:0034470;GO:0034641;GO:0034655;GO:0034660;GO:0034661;GO:0042254;GO:0043170;GO:0043628;GO:0044085;GO:…	COG0689	J	K00989	rph
PROKKA_01518	459	PNC95153.1	alkaline phosphatase family protein [Akkermansia muciniphila]	99.6	_	_	_	_	COG1524	S	_	_
PROKKA_01519	722	PND14738.1	beta-N-acetylhexosaminidase [Akkermansia muciniphila]	99.9	sp|P49008|HEXA_PORGI	Beta-hexosaminidase OS=Porphyromonas gingivalis (strain ATCC BAA-308 / W83) OX=242619 GN=nahA PE=3 SV=2	30.6	_	COG3525	G	K12373	HEXA_B
PROKKA_01520	213	PNC91396.1	dethiobiotin synthase [Akkermansia muciniphila]	100	sp|B2UNC5|BIOD_AKKM8	ATP-dependent dethiobiotin synthetase BioD OS=Akkermansia muciniphila (strain ATCC BAA-835 / Muc) OX=349741 GN=bioD PE=3 SV=1	99.5	GO:0000166;GO:0000287;GO:0003674;GO:0003824;GO:0004141;GO:0005488;GO:0005524;GO:0005575;GO:0005622;GO:0005623;GO:0005737;GO:0005829;GO:0006082;GO:0006732;GO:0006766;GO:0006767;GO:0006768;GO:0006790;GO:0006807;GO:0008144;GO:0008150;GO:0008152;GO:0009058;GO:0009102;GO:0009108;GO:0009110;GO:0009987;GO:0016053;GO:0016874;GO:0016879;GO:0016882;GO:0017076;GO:0017144;GO:0018130;GO:0019752;GO:0030554;GO:…	COG0132	H	K01935	bioD
PROKKA_01521	50	BBP47694.1	hypothetical protein AKMU_04400 [Akkermansia muciniphila]	100	_	_	_	_	_	_	_	_
PROKKA_01522	291	PNC56857.1	TIGR00159 family protein [Akkermansia muciniphila]	99.7	sp|Q8Y5E4|DACA_LISMO	Diadenylate cyclase OS=Listeria monocytogenes serovar 1/2a (strain ATCC BAA-679 / EGD-e) OX=169963 GN=dacA PE=1 SV=1	34.5	GO:0003674;GO:0003824;GO:0004016;GO:0009975;GO:0016829;GO:0016849	COG1624	S	K18672	dacA
PROKKA_01523	198	PNC94568.1	hypothetical protein CXT94_07140 [Akkermansia muciniphila]	100	_	_	_	_	_	_	_	_
PROKKA_01524	217	ASB35084.1	ABC transporter ATP-binding protein [Akkermansia muciniphila]	100	sp|Q3A558|LOLD_PELCD	Lipoprotein-releasing system ATP-binding protein LolD OS=Pelobacter carbinolicus (strain DSM 2380 / NBRC 103641 / GraBd1) OX=338963 GN=lolD PE=3 SV=1	48.2	_	COG1136	V	K02003	ABC.CD.A
PROKKA_01525	281	PNC91401.1	pantoate--beta-alanine ligase [Akkermansia muciniphila]	100	sp|B2UND0|PANC_AKKM8	Pantothenate synthetase OS=Akkermansia muciniphila (strain ATCC BAA-835 / Muc) OX=349741 GN=panC PE=3 SV=1	99.6	GO:0003674;GO:0003824;GO:0004592;GO:0005575;GO:0005622;GO:0005623;GO:0005737;GO:0005829;GO:0006082;GO:0006520;GO:0006573;GO:0006575;GO:0006732;GO:0006766;GO:0006767;GO:0006807;GO:0008150;GO:0008152;GO:0009058;GO:0009081;GO:0009108;GO:0009110;GO:0009987;GO:0015939;GO:0015940;GO:0016053;GO:0016874;GO:0016879;GO:0016881;GO:0019752;GO:0032787;GO:0033317;GO:0034641;GO:0042364;GO:0042398;GO:0043436;GO:…	COG0414	H	K01918	panC
PROKKA_01526	198	BBP47699.1	hypothetical protein AKMU_04450 [Akkermansia muciniphila]	99.5	_	_	_	_	COG2825	M	K06142	hlpA, ompH
PROKKA_01527	345	PND00180.1	UDP-3-O-(3-hydroxymyristoyl)glucosamine N-acyltransferase [Akkermansia muciniphila]	94.8	sp|B3E0P9|LPXD_METI4	UDP-3-O-acylglucosamine N-acyltransferase OS=Methylacidiphilum infernorum (isolate V4) OX=481448 GN=lpxD PE=3 SV=1	54.7	_	COG1044	M	K02536	lpxD
PROKKA_01528	263	PNC95143.1	ABC transporter permease [Akkermansia muciniphila]	100	sp|Q51881|NRTB_PHOLA	Nitrate import permease protein NrtB OS=Phormidium laminosum OX=32059 GN=nrtB PE=3 SV=1	24.6	_	COG0600	P	K02050	ABC.SN.P
PROKKA_01529	262	OUN28004.1	nitrate/sulfonate/bicarbonate ABC transporter ATP-binding protein [Akkermansia muciniphila]	100	sp|Q57855|Y412_METJA	Uncharacterized ABC transporter ATP-binding protein MJ0412 OS=Methanocaldococcus jannaschii (strain ATCC 43067 / DSM 2661 / JAL-1 / JCM 10045 / NBRC 100440) OX=243232 GN=MJ0412 PE=3 SV=1	47.3	_	COG1116	P	K02049	ABC.SN.A
PROKKA_01530	348	PNC99515.1	aliphatic sulfonate ABC transporter substrate-binding protein [Akkermansia muciniphila]	100	_	_	_	_	COG0715	P	K02051	ABC.SN.S
PROKKA_01531	219	WP_153951244.1	hypothetical protein [Akkermansia muciniphila]	100	_	_	_	_	_	_	_	_
PROKKA_01532	997	MRN12186.1	hypothetical protein [Akkermansia muciniphila]	100	sp|Q89ZI2|OGA_BACTN	O-GlcNAcase BT_4395 OS=Bacteroides thetaiotaomicron (strain ATCC 29148 / DSM 2079 / NCTC 10582 / E50 / VPI-5482) OX=226186 GN=BT_4395 PE=1 SV=1	39.3	GO:0003674;GO:0003824;GO:0004553;GO:0004563;GO:0005488;GO:0005515;GO:0005975;GO:0006464;GO:0006517;GO:0006807;GO:0008150;GO:0008152;GO:0009100;GO:0009987;GO:0015929;GO:0016231;GO:0016787;GO:0016798;GO:0019538;GO:0030246;GO:0036211;GO:0042802;GO:0043170;GO:0043412;GO:0044237;GO:0044238;GO:0044260;GO:0044267;GO:0071704;GO:1901135;GO:1901564	COG3525	G	K01197	hya
PROKKA_01533	168	AYR29725.1	HAD family hydrolase [Akkermansia muciniphila]	100	sp|Q9AI34|GMHBA_BURMA	D-glycero-alpha-D-manno-heptose-1,7-bisphosphate 7-phosphatase OS=Burkholderia mallei (strain ATCC 23344) OX=243160 GN=gmhB PE=3 SV=1	48.8	GO:0000287;GO:0003674;GO:0003824;GO:0005488;GO:0006793;GO:0006796;GO:0008150;GO:0008152;GO:0008270;GO:0009987;GO:0016311;GO:0016787;GO:0016788;GO:0016791;GO:0034200;GO:0042578;GO:0043167;GO:0043169;GO:0044237;GO:0046872;GO:0046914	COG0241	E	K03273	gmhB
PROKKA_01534	189	AYR27834.1	D-sedoheptulose 7-phosphate isomerase [Akkermansia muciniphila]	100	sp|B2UNE0|GMHA_AKKM8	Phosphoheptose isomerase OS=Akkermansia muciniphila (strain ATCC BAA-835 / Muc) OX=349741 GN=gmhA PE=3 SV=1	100	_	COG0279	G	K03271	gmhA, lpcA
PROKKA_01535	496	MRN12189.1	bifunctional heptose 7-phosphate kinase/heptose 1-phosphate adenyltransferase [Akkermansia muciniphila]	99.8	sp|Q2W993|HLDE_MAGSA	Bifunctional protein HldE OS=Magnetospirillum magneticum (strain AMB-1 / ATCC 700264) OX=342108 GN=hldE PE=3 SV=1	46.5	GO:0003674;GO:0003824;GO:0005575;GO:0005622;GO:0005623;GO:0005737;GO:0005829;GO:0005975;GO:0006793;GO:0006796;GO:0008150;GO:0008152;GO:0009987;GO:0016301;GO:0016310;GO:0016740;GO:0016772;GO:0019200;GO:0044237;GO:0044238;GO:0044262;GO:0044424;GO:0044444;GO:0044464;GO:0046835;GO:0071704	COG0615|COG2870	M	K03272	gmhC, hldE, waaE, rfaE
PROKKA_01536	83	ASB35097.1	30S ribosomal protein S21 [Akkermansia muciniphila]	100	sp|B2UNE2|RS21_AKKM8	30S ribosomal protein S21 OS=Akkermansia muciniphila (strain ATCC BAA-835 / Muc) OX=349741 GN=rpsU PE=3 SV=1	100	GO:0000028;GO:0003674;GO:0003735;GO:0005198;GO:0005575;GO:0005622;GO:0005623;GO:0005737;GO:0005829;GO:0005840;GO:0006412;GO:0006518;GO:0006807;GO:0006996;GO:0008150;GO:0008152;GO:0009058;GO:0009059;GO:0009987;GO:0010467;GO:0015935;GO:0016043;GO:0019538;GO:0022607;GO:0022613;GO:0022618;GO:0022626;GO:0022627;GO:0032991;GO:0034622;GO:0034641;GO:0034645;GO:0042254;GO:0042255;GO:0042274;GO:0043043;GO:…	COG0828	J	K02970	RP-S21, MRPS21, rpsU
PROKKA_01537	426	WP_031930240.1	glutamate-1-semialdehyde 2,1-aminomutase [Akkermansia muciniphila]	99.5	sp|B2UNE3|GSA_AKKM8	Glutamate-1-semialdehyde 2,1-aminomutase OS=Akkermansia muciniphila (strain ATCC BAA-835 / Muc) OX=349741 GN=hemL PE=3 SV=1	99.3	GO:0003674;GO:0003824;GO:0005488;GO:0005515;GO:0005575;GO:0005623;GO:0005886;GO:0006725;GO:0006778;GO:0006779;GO:0006782;GO:0006783;GO:0006807;GO:0008150;GO:0008152;GO:0009058;GO:0009987;GO:0016020;GO:0016853;GO:0016866;GO:0016869;GO:0018130;GO:0019438;GO:0033013;GO:0033014;GO:0034641;GO:0040007;GO:0042168;GO:0042286;GO:0042440;GO:0042802;GO:0044237;GO:0044249;GO:0044271;GO:0044464;GO:0046148;GO:…	COG0001	H	K01845	hemL
PROKKA_01538	352	WP_146020620.1	hypothetical protein [Akkermansia muciniphila]	99.7	_	_	_	_	COG0666	S	_	_
PROKKA_01539	653	PNC95132.1	MFS transporter [Akkermansia muciniphila]	99.7	sp|C0SPB2|YWTG_BACSU	Putative metabolite transport protein YwtG OS=Bacillus subtilis (strain 168) OX=224308 GN=ywtG PE=3 SV=1	32.8	_	COG0477|COG2814	EGP	_	_
PROKKA_01540	505	PNC94548.1	hypothetical protein CXT94_07035 [Akkermansia muciniphila]	99.8	_	_	_	_	_	_	_	_
PROKKA_01541	559	PNC95130.1	glutamine--tRNA ligase [Akkermansia muciniphila]	100	sp|Q89KR6|SYQ_BRADU	Glutamine--tRNA ligase OS=Bradyrhizobium diazoefficiens (strain JCM 10833 / IAM 13628 / NBRC 14792 / USDA 110) OX=224911 GN=glnS PE=3 SV=1	59.2	GO:0003674;GO:0003824;GO:0004812;GO:0004819;GO:0005575;GO:0005622;GO:0005623;GO:0005737;GO:0005829;GO:0006082;GO:0006139;GO:0006399;GO:0006412;GO:0006418;GO:0006425;GO:0006518;GO:0006520;GO:0006725;GO:0006807;GO:0008150;GO:0008152;GO:0009058;GO:0009059;GO:0009987;GO:0010467;GO:0016070;GO:0016874;GO:0016875;GO:0019538;GO:0019752;GO:0034641;GO:0034645;GO:0034660;GO:0043038;GO:0043039;GO:0043043;GO:…	COG0008	J	K01886	QARS, glnS
[truncated: 733 more rows]

## Sheet: CCFM1081
#Qeury_name	Qeury_length	NR_tophit_name	NR_tophit_descrip	NR_top_%-Simil	Swiss_tophit_name	Swissprot_tophit_descrip	Swissprot_top_%-Simil	GOs	COG/KOG	Function	KO/Gene_ID	KEGG_GENE_NAME
PROKKA_00002	136	KFI42726.1	ClpC Negative regulator of genetic competence [Bifidobacterium bifidum]	99.1	sp|Q9RA63|CLPB_THET8	Chaperone protein ClpB OS=Thermus thermophilus (strain HB8 / ATCC 27634 / DSM 579) OX=300852 GN=clpB PE=1 SV=2	52.7	_	COG0542	O	_	_
PROKKA_00003	63	RHK45056.1	ATP-binding cassette domain-containing protein [Bifidobacterium bifidum]	98.4	_	_	_	_	COG1122	P	_	_
[truncated: 2,650 more rows]

## Sheet: CCFM1082
#Qeury_name	Qeury_length	NR_tophit_name	NR_tophit_descrip	NR_top_%-Simil	Swiss_tophit_name	Swissprot_tophit_descrip	Swissprot_top_%-Simil	GOs	COG/KOG	Function	KO/Gene_ID	KEGG_GENE_NAME
[truncated: 2,588 more rows]
