# Supplementary material for: Akkermansia muciniphila‐Derived N‐Acetylspermidine Modulates the Localization of Intestinal α1,2‐Fucosylated Proteins to Maintain Gut Homeostasis
Source: Adv Sci (Weinh). 2025 Aug 7;12(38):e06576. doi: 10.1002/advs.202506576 (PMC12520552; doi:10.1002/advs.202506576)
Supplement: Supplementary file 5 — Supplemental Table 4 [file ADVS-12-e06576-s001.xlsx]

## Sheet: Sheet1
Table S4 The differentially expressed genes of THP-1cells treated by N8-acetylspermidine.
Gene name	log2FC	PValue
COL1A1	-4.19706	0.0458093
NRG2	-2.71052	0.00474676
ABHD17AP3	-2.55159	0.0488233
COL6A3	-2.45606	0.0448824
SSC5D	-2.42494	0.00597313
TMEM151A	-2.37202	0.0166176
VWA5A	-2.33316	0.0185071
LOXL4	-2.23977	0.00723727
SNX32	-2.1983	0.0053017
COL5A3	-2.13546	0.0364739
APOC2	-2.08099	0.045644
FZD2	-2.06189	0.0249194
ROBO3	-2.04366	0.038944
SPACA9	-1.95808	0.0296532
CLDN5	-1.92647	0.0429153
WNT5B	-1.88429	0.00434433
PLPPR3	-1.84764	0.0313403
MFSD3	-1.83123	0.0391791
GPR150	-1.82321	0.0492479
EBI3	-1.8214	0.0464485
PTRHD1	-1.80183	0.0114802
CCDC87	-1.74925	0.0372004
TRIM47	-1.74294	0.0148953
TMEM102	-1.74091	0.00928859
CENPV	-1.73875	0.0339521
AMOTL2	-1.72592	0.0150879
IL2RG	-1.70902	0.0117581
TNC	-1.70233	0.0117552
TMEM119	-1.6787	0.00485391
ATP5F1D	-1.67834	0.0437042
SLC22A18	-1.66509	0.0233224
C4orf48	-1.64675	0.0336872
EVI5L	-1.64097	0.0491875
FUOM	-1.63172	0.0177374
DHRS12	-1.62038	0.0175969
SDC1	-1.61858	0.00292506
TMEM161A	-1.6153	0.027107
AC009041.4	-1.60345	0.0202095
GABARAP	-1.59623	0.0111579
TNFSF9	-1.58591	0.0408368
HOXB4	-1.58008	0.0408613
ZNF358	-1.57828	0.0487037
KLHL25	-1.57343	0.0487282
PDGFRB	-1.56975	0.00926339
TST	-1.56806	0.0311941
VKORC1	-1.56746	0.00460116
GPSM3	-1.56086	0.0411447
SLC37A4	-1.56068	0.0039333
ID1	-1.55746	0.0288251
PGLS	-1.54311	0.0351265
PLA2G15	-1.53212	0.0382868
ACTL10	-1.53149	0.0226611
TMEM141	-1.52444	0.0431233
CD320	-1.51738	0.0421097
ADAMTS7	-1.5172	0.00873665
RASGEF1C	-1.51149	0.0191396
ARHGAP4	-1.49706	0.0439331
GAS6	-1.48913	0.0191313
LBH	-1.4888	0.0392681
PTCRA	-1.48708	0.0267168
SPATC1L	-1.48613	0.0385612
C20orf27	-1.48576	0.0272528
KLHDC8B	-1.484	0.0463772
PTMS	-1.47588	0.0466494
SLC25A35	-1.47407	0.0366479
MYEOV	-1.47372	0.0148864
HGH1	-1.46211	0.0174166
G6PC3	-1.4619	0.0467219
ATP6V0E2	-1.45924	0.0414788
CORO1A	-1.45618	0.0352549
PLEKHH3	-1.45451	0.0369147
NDRG2	-1.45026	0.0133779
HMGA1	-1.44274	0.0471682
SLC35E4	-1.44266	0.0460731
CD81	-1.438	0.0229271
FSCN1	-1.43454	0.0437547
FBXW9	-1.4336	0.0193586
AL035446.2	-1.43238	0.0201854
ADCK2	-1.43228	0.024687
PTOV1	-1.43182	0.0275867
ZNF581	-1.42913	0.0422008
TK1	-1.42692	0.0197382
KCNMB1	-1.42456	0.0368006
CAPG	-1.42312	0.0281206
SYT7	-1.41674	0.0311694
ACOT8	-1.41541	0.0141318
APRT	-1.40518	0.019227
STK11IP	-1.4039	0.0324254
CRTC1	-1.40121	0.044832
MT-TY	-1.39853	0.030663
DNAJC4	-1.39775	0.0449186
WDR18	-1.39692	0.0411964
SHKBP1	-1.39299	0.0495901
LGALS1	-1.38934	0.0405842
MAPK3	-1.38157	0.0254731
TARBP2	-1.38029	0.0446766
SERPINA9	-1.37936	0.0425543
APOC1	-1.37836	0.0222685
POLL	-1.37273	0.00991373
ENDOV	-1.37209	0.0186648
AC011481.3	-1.36923	0.0406774
FAM89B	-1.36727	0.0387548
PTGES	-1.36569	0.0233724
AL049840.3	-1.36522	0.0284342
CD1D	-1.35901	0.0168191
FAHD2B	-1.35868	0.0260186
ABHD14B	-1.35435	0.0123284
ARMH1	-1.35177	0.0135542
DGAT1	-1.34985	0.0428689
GAL	-1.34622	0.0107167
GPS1	-1.34513	0.0293323
FAM43A	-1.34507	0.0297792
FAM3A	-1.34461	0.0292544
ILVBL	-1.3418	0.0213026
TMEM173	-1.33925	0.0363093
FHL3	-1.33524	0.0297496
CMTM7	-1.3317	0.0369424
CLPP	-1.33016	0.0468189
GALK1	-1.32976	0.0296002
OST4	-1.32904	0.0450288
ALG3	-1.32413	0.0311584
WRAP73	-1.32137	0.0444267
SLC10A3	-1.31638	0.0442682
REX1BD	-1.31636	0.0309216
ATPAF2	-1.31571	0.0298897
NSMF	-1.31348	0.0350699
EMP3	-1.31199	0.0284739
RHOG	-1.31182	0.0211582
AP001362.2	-1.30889	0.0219221
SERPINE1	-1.30629	0.0263689
DGCR6L	-1.3051	0.0398452
AP2S1	-1.30153	0.0418202
B4GALT7	-1.29508	0.0341929
SEMA3F	-1.2928	0.0323427
PIGQ	-1.29136	0.0310938
MAP2K2	-1.28872	0.0395239
ABALON	-1.28711	0.0328429
ABCG1	-1.28709	0.0488841
KIF22	-1.2861	0.0328473
TMC6	-1.2856	0.0459106
NTSR1	-1.28513	0.0328658
ZNF771	-1.28353	0.00731775
C16orf58	-1.28222	0.0259418
TM9SF1	-1.28198	0.040603
MTX1	-1.27969	0.0390322
TSPAN4	-1.27865	0.0110953
ATP6V0B	-1.27857	0.0109473
TUBB4B	-1.27593	0.0330559
BRI3	-1.27592	0.0352106
PRTN3	-1.27563	0.0181428
TMEM134	-1.27447	0.0273612
CORO7	-1.27278	0.0496187
PXN-AS1	-1.27141	0.0332297
GPAA1	-1.27059	0.0248976
SLC25A19	-1.27013	0.0440565
MRPS2	-1.2695	0.00829378
BAK1	-1.26774	0.0438226
TIGD5	-1.26131	0.0367687
MAPRE3	-1.25746	0.035065
BRSK1	-1.25726	0.0182495
NCF4	-1.25639	0.0410208
LOXL3	-1.2557	0.0164861
EEF1D	-1.25422	0.039615
ADRA1B	-1.25376	0.0241092
AC027307.2	-1.25345	0.0281609
S100A16	-1.25063	0.00607971
CD1A	-1.25031	0.0314886
TKT	-1.2501	0.0304831
RPL13	-1.24937	0.0134808
LIG1	-1.2483	0.0390793
CTSW	-1.24683	0.0318388
RNF187	-1.24646	0.0334044
CDIP1	-1.2463	0.036848
TRIB3	-1.24417	0.031214
CCND3	-1.23971	0.0430645
MED16	-1.23893	0.0498226
PLOD3	-1.23795	0.0482717
ZNF653	-1.23385	0.0337995
PLXND1	-1.23182	0.0450233
TSR3	-1.22643	0.0310702
SMARCD2	-1.2251	0.0369383
TEX264	-1.22471	0.0492439
PRSS23	-1.22466	0.0486551
JUND	-1.22407	0.0333947
ALDH16A1	-1.22345	0.0457327
AES	-1.22137	0.0482131
TAGLN2	-1.21988	0.0294078
SLC25A11	-1.21919	0.0440727
EEF2KMT	-1.21886	0.0372109
TCIRG1	-1.21835	0.0416463
ACSF2	-1.21784	0.0441716
DHCR7	-1.21784	0.0165316
MBOAT7	-1.21525	0.0493965
ERCC2	-1.2152	0.00940249
B4GAT1	-1.21488	0.014093
TMEM179B	-1.21325	0.0225575
CTDNEP1	-1.21262	0.046013
SLC49A3	-1.21248	0.0396445
ELFN1	-1.21116	0.015679
CUTA	-1.20991	0.033325
MMP2	-1.20846	0.0137129
INAVA	-1.20822	0.0396495
OTUB1	-1.20533	0.0411568
EEF1AKMT4	-1.20307	0.0361596
POMGNT1	-1.1999	0.0486288
AL691432.2	-1.19929	0.0315333
PPP1R3F	-1.1986	0.0348062
CTDSP1	-1.19801	0.039821
GYS1	-1.19527	0.0119403
PTGIR	-1.19339	0.0282421
MPST	-1.19306	0.0389908
DTX2	-1.19244	0.0415979
RBM14	-1.19226	0.0365815
ACTB	-1.19121	0.0475604
CRAT	-1.18994	0.0456937
NTMT1	-1.18954	0.0461275
MFSD12	-1.18652	0.0340996
RAB1B	-1.18565	0.0181754
THOP1	-1.18435	0.0379918
KLHL35	-1.18275	0.0481744
HPCAL1	-1.18205	0.0300374
SLC27A3	-1.182	0.0225763
UCN2	-1.18152	0.0215395
AKR7A2	-1.18121	0.0169692
KLHL26	-1.18046	0.0450373
CHMP1A	-1.18017	0.0236066
GSTP1	-1.17893	0.0439826
COX8A	-1.17873	0.0408208
ACCS	-1.17793	0.0341321
RABGGTA	-1.17695	0.0247629
RNPEPL1	-1.17674	0.0424508
FGFR4	-1.17468	0.0494429
ISOC2	-1.17465	0.0201348
KCTD17	-1.17419	0.0411452
APBB1	-1.17404	0.034751
MYOZ1	-1.17367	0.0136275
ZBTB45	-1.17047	0.0468308
UBL7	-1.16914	0.0155705
ZNF512B	-1.16881	0.0416646
ENTPD6	-1.16791	0.035338
PHB2	-1.16576	0.0359223
DNASE1L1	-1.16346	0.0321153
VPS37B	-1.16252	0.0363658
TBL3	-1.16032	0.0340622
PLIN3	-1.15923	0.0381381
PEBP1	-1.15843	0.0155054
S100A6	-1.15756	0.00726045
DANCR	-1.15668	0.0153074
KIAA2013	-1.15551	0.0387516
TP73	-1.15535	0.040467
POLD2	-1.15507	0.0457357
PUF60	-1.15264	0.0420078
WRAP53	-1.15184	0.0257611
YIPF3	-1.15099	0.0290225
AC011511.5	-1.15091	0.0318645
MT-TN	-1.15006	0.0257917
SOX12	-1.14754	0.0469024
UQCRFS1P1	-1.14732	0.0332413
CYB561D2	-1.1472	0.0415508
AQP3	-1.14677	0.0373428
CCL3L1	-1.14495	0.0152127
CCL3L1	-1.14495	0.0152127
CCL3L1	-1.14495	0.0152127
CCL3L1	-1.14495	0.0152127
EEFSEC	-1.14323	0.0330512
S100A10	-1.1416	0.0295945
SFXN5	-1.14068	0.0154808
ELANE	-1.14033	0.0126523
ABCC3	-1.1386	0.0184523
SLC30A3	-1.13772	0.0192004
THOC6	-1.1369	0.0213798
GEMIN7	-1.13649	0.0116389
NOS2	-1.13613	0.0493995
VPS51	-1.1356	0.0345219
TTC31	-1.1341	0.0227262
KDELR1	-1.12832	0.00736654
SRM	-1.12778	0.0268302
CPAMD8	-1.12749	0.0336655
DDX49	-1.12734	0.0296096
RASL11A	-1.12704	0.0462047
NUDT14	-1.12628	0.0309801
ZNF362	-1.1247	0.0342335
FAM214B	-1.12321	0.0334687
THEM6	-1.12166	0.0416091
TMEM9	-1.12162	0.0413626
AC022916.1	-1.12152	0.0462231
AP1S1	-1.12003	0.0411467
SYP	-1.11945	0.0284006
MARCKSL1	-1.11834	0.0439692
FASN	-1.11818	0.035589
NPRL3	-1.11682	0.0411727
NEURL4	-1.11597	0.044555
ABCB9	-1.11552	0.0180637
GMPPA	-1.11537	0.0337871
MDH2	-1.11527	0.0425207
ATG4B	-1.11496	0.0392768
GRWD1	-1.11493	0.0324182
EXOSC5	-1.11489	0.0345939
AK8	-1.11391	0.0344917
SLC25A6	-1.11372	0.0463337
YIF1A	-1.1132	0.0344821
NDUFAF3	-1.11305	0.033479
AKT2	-1.11242	0.0215885
NDUFB11	-1.10995	0.0113993
P2RY6	-1.10868	0.0313824
CLPTM1	-1.1078	0.0392506
ACAP3	-1.10694	0.0452597
CDK5	-1.10205	0.0254905
GADD45GIP1	-1.1012	0.00843841
SLC45A3	-1.10079	0.0189964
FCGRT	-1.10013	0.022917
ASPSCR1	-1.09741	0.03684
AC080112.1	-1.0963	0.018838
GLMP	-1.09376	0.0341773
NFKBIE	-1.09237	0.0356836
ARHGAP1	-1.09177	0.0345876
NOL6	-1.09156	0.0347019
ELOB	-1.09075	0.0071954
ATP5MC2	-1.09037	0.0423682
ACVRL1	-1.08843	0.031112
SLC43A1	-1.08655	0.0304496
RPL10P16	-1.08558	0.01307
P4HTM	-1.08556	0.0438319
PTPA	-1.08423	0.0212798
PCYT2	-1.08417	0.037727
GNA15	-1.08391	0.0387095
LSM4	-1.08289	0.0484238
HSF1	-1.08143	0.0402178
FAM189B	-1.08118	0.0263939
R3HCC1	-1.08069	0.0303354
IFRD2	-1.07891	0.0401543
ATP6V0D1	-1.07799	0.0148407
MB	-1.07768	0.0498475
ASS1	-1.07401	0.0324158
SCN1B	-1.07345	0.04969
NKX6-1	-1.07211	0.034203
CSRNP1	-1.07126	0.0390233
GATD3B	-1.07111	0.0485083
STK32C	-1.07004	0.0285657
PRELID1	-1.06853	0.0494181
RAB11FIP5	-1.06752	0.0425788
COMMD5	-1.06675	0.0487768
TMED3	-1.06513	0.0243532
EPS8L1	-1.06375	0.0396815
TUSC1	-1.06351	0.0462607
GSG1L	-1.0628	0.0473879
APH1A	-1.06183	0.0442126
AAR2	-1.0611	0.0157858
JMJD4	-1.05999	0.0477191
SOX13	-1.05947	0.0480292
REEP4	-1.05937	0.044411
KAT5	-1.05911	0.0499511
PFKP	-1.05905	0.0389252
PCNX3	-1.05816	0.0380654
ATF6B	-1.05752	0.046358
PARVB	-1.0573	0.0280715
DCTN3	-1.05684	0.0169875
VARS	-1.05235	0.0308565
PLEKHO2	-1.0523	0.0293837
KPTN	-1.05216	0.0495036
PYGB	-1.05198	0.0331176
ECI1	-1.05088	0.0465884
DUSP8	-1.05029	0.0489287
IMP3	-1.0492	0.0423045
TRPM2	-1.04902	0.038711
FTL	-1.04767	0.0103963
RNF26	-1.04753	0.0302049
AP2A1	-1.04571	0.0294608
RANGAP1	-1.04478	0.0483921
CCL5	-1.04469	0.00685979
HEXD	-1.04468	0.0335295
MRPL43	-1.04431	0.0241513
HM13	-1.0443	0.0132328
TSTA3	-1.04374	0.0210149
EHD2	-1.04276	0.0289268
ARFGAP2	-1.04254	0.0459329
RPL18	-1.04224	0.0288176
PARVG	-1.04132	0.0463721
S100A11	-1.04108	0.0420224
NDUFS8	-1.0402	0.00991871
NOP53	-1.04001	0.0185372
RNF123	-1.03744	0.0231235
COMMD4	-1.03732	0.0498316
ZFAND2B	-1.03581	0.0331763
TMEM147	-1.032	0.0242511
SMPD1	-1.03159	0.0251666
GCDH	-1.03072	0.0238156
VASH1	-1.02886	0.0245045
ARMC6	-1.02846	0.0211055
SIGLEC15	-1.02833	0.0451297
SMYD5	-1.02751	0.0491975
CMTM3	-1.02453	0.0387064
CSRP1	-1.02335	0.0193493
RPAP1	-1.02319	0.0422446
ALKBH7	-1.02103	0.0228246
G6PD	-1.0198	0.0490364
PACS2	-1.0196	0.0460418
GPI	-1.01955	0.0499267
IDH2	-1.01869	0.0156781
AP1M1	-1.0163	0.0265935
RPL18A	-1.01587	0.0161858
RNF181	-1.01302	0.0467242
BCKDK	-1.0112	0.0365804
SUFU	-1.01035	0.0190003
MMP15	-1.00713	0.0169482
SLC35C1	-1.00671	0.0400162
PEF1	-1.00645	0.0292086
PNPLA6	-1.00539	0.0405857
ADAM15	-1.00491	0.0455449
FAAP100	-1.00449	0.044791
NCKIPSD	-1.00373	0.0189083
NAT8L	-1.00023	0.0326995
RPL23AP65	5.61427	0.00647309
FAM177B	5.56751	0.0042818
TMSB4XP4	5.02145	0.00274765
AC078817.1	4.32197	0.00280127
FTH1P10	4.28699	0.00442198
EEF1A1P7	4.27812	0.00478997
ATP8B5P	4.24893	0.00383244
AL033519.2	4.04352	0.0125924
AC021106.1	3.90176	0.00652757
LRRK2	3.83974	0.00257266
ZNF845	3.80786	0.00963543
AC078899.1	3.73862	0.0105115
SUCNR1	3.73535	0.00649411
FOXN2	3.71779	0.00632658
LINC02211	3.69798	0.0121841
KNTC1	3.64372	0.00578031
PLS1	3.61252	0.00592282
SAMSN1	3.54334	0.0210573
INO80D	3.54116	0.0114273
DOP1A	3.47823	0.0198955
SAMD9	3.46729	0.0070301
RPS27P29	3.37493	0.00210781
USP34	3.32977	0.00312123
AC068446.1	3.32226	0.00438448
MIER1	3.32034	0.00883026
DNA2	3.31997	0.00563113
MTRNR2L12	3.30684	0.00985373
LEPR	3.28459	0.00220052
LRBA	3.26843	0.00441293
AC022150.4	3.26322	0.0186061
FKTN	3.24582	0.0100871
MTND1P23	3.22564	0.00394968
RPL37P2	3.21184	0.0052101
SMG1P6	3.20895	0.0138978
XRN1	3.2023	0.00148727
HSP90AA2P	3.19709	0.00118543
MTCO2P2	3.18513	0.0283863
LINC01963	3.18457	0.00547779
RSAD2	3.18347	0.000549744
ERCC6L2	3.17971	0.019598
NOTCH2NLA	3.17188	0.0302803
AC104046.1	3.15863	0.00549131
ZNF888	3.15617	0.00258394
RBAK	3.14887	0.00404437
DDX60	3.14354	0.00143571
RALGAPA1	3.13246	0.00719631
ZNF253	3.12377	0.011401
ITGB8	3.11149	0.00766814
OLA1P1	3.10927	0.0148069
FNIP1	3.09921	0.00537542
AC079922.1	3.09883	0.00239824
ZNF17	3.09471	0.00744751
CCDC66	3.0908	0.0106029
RXFP1	3.07898	0.00962808
PDS5B	3.07083	0.0035814
USP37	3.06895	0.00934327
HERC5	3.06893	0.00181463
AC244453.2	3.06706	0.0185677
TMSB4XP1	3.06331	0.0033782
RICTOR	3.0558	0.00201275
SLC4A7	3.04685	0.00343452
PARP14	3.04482	0.000266956
AC000089.1	3.01136	0.00981802
MTND6P4	3.01089	0.0116845
CEP85L	3.01067	0.00348629
AL354702.1	3.00632	0.00323505
ZFP28	3.00619	0.00214213
ZNF25	3.00494	0.00175984
RPS15AP1	3.00178	0.0250966
RNF219	3.00022	0.007906
RLF	2.99897	0.00238641
ZNF100	2.99792	0.014604
AC073072.2	2.99576	0.00321871
HOOK3	2.991	0.00925608
ASCC3	2.98806	0.00277698
AL034379.1	2.9878	0.0151794
LRRC58	2.9861	0.00708704
SLC1A2	2.98285	0.0153038
OSBPL8	2.98194	0.0046787
BBX	2.98187	0.0194447
NRIP1	2.97264	0.00285525
STAG2	2.96569	0.00208199
UBR1	2.95955	0.0012647
SESN3	2.95106	0.0113256
NR1D2	2.94448	0.00336922
POLA1	2.94052	0.00366483
AL157786.1	2.93984	0.0224386
DENND4C	2.93027	0.00170868
MTND4LP30	2.91822	0.030884
ZNF808	2.91227	0.00655731
SMCHD1	2.91161	0.00300493
RPL4P5	2.91064	0.00444808
ZNF382	2.90798	0.00436189
AC002075.2	2.90761	0.0275699
QSER1	2.90709	0.00483594
USP9X	2.90489	0.00337804
LTN1	2.90279	0.00100129
ZC3H12C	2.89195	0.00388938
NFAT5	2.88944	0.0071564
PPP1CB	2.88705	0.0226084
RPL10AP6	2.87974	0.00988163
RGPD4	2.87547	0.00679386
FAM126B	2.87288	0.00864608
CRYBG3	2.87078	0.00934983
PCDH11X	2.86776	0.0232699
ZNF268	2.86517	0.0121999
AC093297.2	2.86223	0.0181387
CEP170P1	2.86108	0.0118528
RGPD5	2.86046	0.0038487
CASD1	2.8593	0.0228253
TMTC3	2.85809	0.0258264
BIRC6	2.85705	0.00256571
DDX58	2.85506	0.0011272
MYSM1	2.85399	0.00279731
TLR6	2.85275	0.00365183
AC239798.2	2.84935	0.0103589
RGPD6	2.84711	0.0035757
MIR1244-4	2.84673	0.00240156
UTP20	2.84331	0.005014
ZNF347	2.84217	0.00802838
Z99129.4	2.83965	0.0482863
MIB1	2.83887	0.00560363
STRN3	2.83861	0.00793916
UHRF1BP1L	2.83655	0.00335026
MGAT4A	2.83346	0.00600835
AMY2B	2.83069	0.0183556
EPB41L5	2.82944	0.00362781
WASHC4	2.82908	0.00341687
PIBF1	2.82901	0.02515
MYCBP2	2.82862	0.00270985
GAPT	2.82771	0.0209367
VPS54	2.82707	0.00682936
MALAT1	2.82551	0.0295663
AC018645.2	2.82508	0.00435951
SBNO1	2.82491	0.00255716
ZFYVE16	2.82298	0.00417219
REL	2.82147	0.00855665
ANKRD10-IT1	2.81969	0.0333334
RPL12P42	2.81958	0.00315158
RPL5P1	2.81588	0.00698644
ATR	2.81407	0.00260691
ITGA2	2.81234	0.00849962
IL6ST	2.80705	0.00594323
PDGFD	2.80574	0.0223108
TNPO1	2.80287	0.0029357
BTAF1	2.80249	0.00281751
PJA2	2.80129	0.00447035
WDHD1	2.79757	0.0193668
TBC1D31	2.7928	0.020759
DNAJC13	2.7925	0.00465891
ZBTB6	2.78957	0.0088199
CHM	2.788	0.000535219
EEF1A1P22	2.78749	0.00574969
APOOL	2.78583	0.0131804
TAOK1	2.78551	0.00126229
AC064799.1	2.78198	0.00149077
BACH1	2.78197	0.00388797
RPL7P32	2.78123	0.00566004
FRS2	2.77774	0.00234473
CEP120	2.77718	0.0102305
HELB	2.77701	0.00223561
NAA15	2.77472	0.00676125
MTCO3P12	2.77065	0.00427057
ZNF813	2.77013	0.0281135
PPIP5K2	2.76914	0.00826565
SP4	2.767	0.0157522
ATP11C	2.76251	0.00417213
RPS3AP25	2.75913	0.0208447
RGPD3	2.75623	0.00315799
ZNF654	2.75484	0.0067418
SKIL	2.75119	0.00866419
DENND4A	2.74596	0.00375933
ARRDC3	2.74325	0.00712801
USF3	2.74201	0.00249171
AC053481.2	2.74098	0.0203005
FBXO48	2.7403	0.0133906
VPS13C	2.74024	0.00331317
FTH1P20	2.73971	0.00288028
MED13	2.7376	0.00436892
ZNF652	2.73417	0.0107713
SHOC2	2.73292	0.00573672
ALKBH8	2.72805	0.00825449
ATP7A	2.7277	0.00280356
MAPK6	2.72525	0.00491051
LMBRD2	2.72368	0.00622656
ZDHHC17	2.72216	0.00268292
ACSL4	2.72005	0.00704014
ZFP82	2.71921	0.00971749
DIAPH2	2.71878	0.00856258
MORF4	2.71353	0.00376183
SECISBP2L	2.71195	0.00313038
FAM135A	2.71128	0.00440428
HIF1A	2.71113	0.00678244
UBR3	2.70908	0.00319278
N4BP2	2.70658	0.016758
ZNF658	2.70497	0.0138931
CAP1P2	2.69668	0.000908452
THAP5	2.69336	0.0180166
ZNF121	2.68813	0.0137215
JMJD1C	2.68791	0.00226554
CREBRF	2.68719	0.00309207
GNA13	2.68637	0.00398723
CAMSAP2	2.68524	0.00212262
FO393411.1	2.68103	0.00893646
DOCK11	2.67774	0.000668548
AC073861.1	2.67617	0.0205603
ATG2B	2.67442	0.00637736
SMG1	2.67385	0.00266279
PPP2R3A	2.67135	0.0111193
POU2F1	2.66695	0.0144488
LCOR	2.66578	0.00986039
AC009487.2	2.66577	0.00659058
AC016700.2	2.66508	0.0068156
KIF5B	2.66453	0.00430802
AC090198.1	2.66362	0.0122559
ZNF507	2.66183	0.00342235
TROVE2	2.66141	0.0127961
SNX10	2.65984	0.0034303
CDK6	2.65836	0.00653205
IQGAP1	2.65755	0.0019599
AC144530.1	2.65541	0.00196945
MAP3K2	2.6548	0.00487156
PDS5A	2.65348	0.00313841
RGPD8	2.64644	0.00324032
MTND5P11	2.64598	0.0086522
ZBTB33	2.64492	0.00241448
RPS24P8	2.64482	0.00192978
SUCO	2.64304	0.00185234
AC133134.1	2.64168	0.00765202
MGA	2.63941	0.00550395
UBA6	2.63874	0.00623937
TOGARAM1	2.63539	0.0297786
IBTK	2.63394	0.00289543
ATP13A3	2.63323	0.00278406
ANKIB1	2.63238	0.00632083
KIAA2026	2.63068	0.0097987
RANBP6	2.63049	0.00184338
TAF2	2.62288	0.00242812
ZBTB41	2.6214	0.0137632
DCP2	2.62042	0.00223215
KIF21A	2.61989	0.0186751
FIGNL1	2.61973	0.00282542
SCYL2	2.6141	0.00325821
KBTBD8	2.6113	0.00242834
TET2	2.61108	0.00259925
EEA1	2.61092	0.0213544
LDHB	2.60728	0.0344367
MAN2A1	2.60523	0.00387614
ZNF525	2.60512	0.0191728
IFIT2	2.605	0.00120473
PABPC3	2.60423	0.00311156
USP24	2.60413	0.00504153
MBNL1	2.60351	0.00577693
IPO7	2.60235	0.00222679
RPL24P8	2.6011	0.0183009
SMC6	2.59845	0.00730992
SMC5	2.59671	0.00248586
ROCK2	2.5966	0.00598501
ERBIN	2.59579	0.00197197
ITPR2	2.59378	0.00492676
COX17P1	2.59147	0.0156382
IQGAP2	2.59058	0.00183414
EML5	2.58781	0.00687043
STRN	2.58596	0.00477328
RPL23AP87	2.58581	0.00708342
EEF1A1P4	2.58095	0.00314309
CSE1L	2.57948	0.00340746
AFF4	2.57919	0.00633598
NF1	2.5756	0.00368491
RPL7P23	2.57237	0.00238298
CD2AP	2.57236	0.00950778
HSPA8P7	2.57038	0.0103454
RANBP2	2.56952	0.001614
MTREX	2.5691	0.00280027
BIRC3	2.56749	0.00362439
MOB4	2.56569	0.0202662
CEP170	2.56506	0.0055803
MINDY2	2.56418	0.00983896
ERBB4	2.5614	0.0415625
TRIM59	2.56102	0.0099585
FGD6	2.5602	0.0270623
SOCS4	2.5586	0.0102876
B4GALT6	2.5583	0.017072
RASSF8	2.55799	0.00573062
FAM184A	2.55302	0.00769751
TRIM23	2.55123	0.00603369
AHI1	2.55049	0.00733228
CDC7	2.54989	0.0128155
SCAMP1	2.5494	0.0106018
ZBTB37	2.54749	0.00281413
KCNMB3	2.54737	0.00502369
ZBTB10	2.54629	0.00484527
DNAJC3	2.54266	0.0101505
GAS2L3	2.53991	0.00992954
SOS2	2.53913	0.00672945
HSPD1P1	2.53792	0.00424328
NPAT	2.53687	0.0101316
FILIP1L	2.53564	0.0104289
IFIT3	2.53475	0.000701093
BROX	2.53439	0.0211611
AC069282.1	2.53362	0.0249763
FAM208A	2.53343	0.00267135
MYO9A	2.53132	0.00528131
SEMA3C	2.53028	0.00634271
SETX	2.52982	0.00121606
AL365203.2	2.5278	0.0120199
RPS20P14	2.52736	0.00612231
DMXL2	2.52694	0.0011422
IFIT1	2.52597	0.000726193
DPY19L1P1	2.51648	0.0407676
CLTC	2.51598	0.0028958
ZWILCH	2.51573	0.0124692
SUV39H2	2.51466	0.0311327
STK17B	2.51389	0.0130814
IDE	2.51351	0.00222211
AKAP11	2.51286	0.0122085
NCOA2	2.50983	0.00442226
CPD	2.50923	0.0027798
PCM1	2.50672	0.00411225
TRAPPC8	2.5067	0.00163888
SAMD9L	2.50596	0.00481389
AQR	2.50579	0.00130091
TRHDE	2.5037	0.0146279
SLC30A4	2.50336	0.033411
PIK3CA	2.50287	0.00217008
LINC00641	2.50263	0.00412177
MBNL3	2.50252	0.0167548
MYO5A	2.50216	0.00437078
TWF1	2.50101	0.00656236
AHCTF1	2.50057	0.0015133
ZNF700	2.5002	0.0148216
PSD3	2.50012	0.00356369
H3F3BP1	2.49995	0.00130497
PSME4	2.49912	0.00346664
HERC6	2.49869	0.00306752
ZNF440	2.49793	0.00452218
IPMK	2.49781	0.016305
PHACTR2	2.49417	0.00750433
MORC3	2.49225	0.0060107
ATM	2.49135	0.00474151
NEDD4	2.489	0.00811364
ARFGEF1	2.48526	0.00213856
ZNF277	2.48292	0.0100494
DGKH	2.48229	0.0104434
ZEB1	2.48204	0.0017674
EDEM3	2.47856	0.00238608
PHIP	2.47647	0.0169019
LRRC40	2.47569	0.00733546
YWHAZP5	2.47529	0.0145226
EPRS	2.47502	0.000970308
GDI2P2	2.47389	0.0309132
ZNF451	2.47353	0.00788003
LIG4	2.47344	0.0029882
KIF3A	2.47222	0.00399805
KAT6B	2.47036	0.00540941
LACC1	2.46966	0.00267319
DNAJC10	2.46948	0.00457822
USP45	2.46733	0.00702886
APC	2.4673	0.00484405
LRPPRC	2.46618	0.00280439
RLIM	2.46576	0.00840743
DICER1	2.46455	0.00298106
SWT1	2.46171	0.0101618
DENND2C	2.46136	0.00851831
ZNF224	2.46135	0.00838655
IPCEF1	2.46129	0.006546
FRYL	2.46057	0.00153736
SLC26A2	2.45742	0.00787742
AC023644.1	2.45587	0.0061823
UTRN	2.45452	0.00331044
CNTLN	2.45211	0.0105522
ATP2B1	2.45152	0.00155023
ZNF430	2.45138	0.00357167
UFL1	2.44669	0.0041515
HIPK3	2.44608	0.00513905
LYSMD3	2.44592	0.00129237
RPL10AP2	2.44559	0.00618577
HSP90AB2P	2.44388	0.00750458
ZMYM4	2.44139	0.00415495
SMARCAD1	2.43868	0.00387698
TXLNGY	2.43683	0.00433612
EVI2B	2.43607	0.0122548
EXOC5	2.435	0.00471502
AC026877.1	2.4346	0.00050926
GPRIN3	2.43407	0.0126453
PPP4R3B	2.43405	0.00632441
CD226	2.43314	0.0023255
BMPR1A	2.42965	0.0153211
RPS6KA3	2.42943	0.00338978
MTCO2P12	2.42714	0.00144349
OPA1	2.42653	0.0025431
PMS1	2.42566	0.00738992
AC007238.1	2.42362	0.0161739
GMFB	2.42046	0.00322802
TAF9B	2.42039	0.0336641
ZNF770	2.42033	0.00844074
C12orf4	2.41986	0.005803
KITLG	2.41942	0.00307162
PTER	2.4179	0.0104265
RGPD1	2.4164	0.00803528
ZNF148	2.41541	0.00874002
ZNF117	2.41481	0.00321408
PIK3R1	2.41471	0.00616231
MIGA1	2.41101	0.0117747
BAZ1A	2.40673	0.00262443
HNRNPKP2	2.40499	0.00778493
GOLGA8R	2.40212	0.010938
HLTF	2.40108	0.00426289
TTC21B	2.40054	0.012267
DHX36	2.40022	0.00220069
PIK3C2A	2.39994	0.00458336
PHC3	2.39941	0.00417769
AC023886.2	2.399	0.00994594
TPP2	2.39882	0.00261543
GAN	2.39839	0.00597363
HEATR1	2.39741	0.00355186
KLHL15	2.39308	0.00540046
OTUD4	2.39273	0.00256268
MTUS1	2.39267	0.00322259
RBPJ	2.39198	0.00540278
KLHL28	2.39156	0.00281896
RASA2	2.39113	0.00477361
PPP6R3	2.38817	0.00564976
ALMS1	2.38775	0.0250565
LIN54	2.38579	0.0118016
RGPD2	2.38507	0.00640973
MDM2	2.3838	0.00457333
SLC16A7	2.38169	0.018984
RPS18P9	2.37976	0.0135465
USP25	2.3786	0.00170318
BMT2	2.37854	0.00476632
ZMYM1	2.37691	0.0116377
TRIM33	2.37458	0.00315484
DTWD2	2.37353	0.0146807
RGS13	2.37323	0.0231352
REST	2.37227	0.00417415
FAM102B	2.37225	0.00281976
AC138392.1	2.37055	0.0207947
HEATR5A	2.36992	0.000956969
DNM1L	2.3695	0.00330926
RAD18	2.36919	0.00663729
WDR35	2.36885	0.00922034
TENT5A	2.36834	0.008103
KIAA1109	2.36794	0.00927208
XIAP	2.3668	0.00562631
NBN	2.36645	0.0081997
TOP2B	2.36585	0.000652068
RAPGEF6	2.36478	0.0084479
KLHL11	2.36466	0.0035942
AL627402.1	2.36199	0.00437186
ZC3H11B	2.36157	0.00550187
CLOCK	2.36068	0.0175906
ABRAXAS1	2.35829	0.0226081
SLITRK4	2.35599	0.0221445
SUZ12	2.35549	0.00223128
EIF2AK2	2.35474	0.00297539
HSPA4L	2.35424	0.0144442
LNPK	2.35393	0.013549
POLK	2.35123	0.00604624
ADAM9	2.35052	0.00128107
CTDSPL2	2.35045	0.00345341
TTC3	2.35032	0.00720551
DDX21	2.34952	0.00337536
ARID2	2.34942	0.00492819
UBR2	2.3487	0.00279379
DOCK10	2.34645	0.000505625
RBM27	2.34566	0.0201694
DEK	2.34556	0.00881729
USP15	2.34476	0.00498462
AC118549.1	2.34324	0.00228338
DENND1B	2.34297	0.0308528
INHBA	2.34226	0.00966802
NEK7	2.33983	0.00713116
CD109	2.3397	0.00728832
GAPDHP63	2.33914	0.0106251
TAB3	2.33798	0.00438965
XPO4	2.33781	0.00287144
FOXP2	2.33612	0.0118919
ROCK1	2.33555	0.00987397
SLK	2.33546	0.00449644
ELK4	2.33534	0.00693353
ZFX	2.33429	0.00437371
CAND1	2.3342	0.00545522
ZNF644	2.3325	0.00868992
ACER3	2.33076	0.0119822
TNKS2	2.32851	0.00421538
HECTD1	2.32352	0.000691102
NAV3	2.3221	0.00644654
TUT7	2.32079	0.000740862
PTAR1	2.32077	0.00437397
AC091825.1	2.32029	0.00824832
AC090673.1	2.31705	0.0235071
JMY	2.31683	0.00565517
AC140134.1	2.31529	0.00646903
MIER3	2.31489	0.00228437
ALCAM	2.31358	0.00357459
DCAF17	2.31088	0.024361
WDR89	2.31079	0.00810732
ASH1L	2.31028	0.00147896
AC246787.1	2.31006	0.00228351
TMEM47	2.30962	0.0246053
MET	2.30944	0.00723987
LPAR6	2.30844	0.00181608
NCKAP1	2.30745	0.00290697
RC3H2	2.30716	0.00599964
LNPEP	2.30517	0.00491187
CUL4B	2.30436	0.00870583
HSPA9P1	2.30431	0.00864146
USO1	2.30405	0.00196518
PEX1	2.30271	0.00937808
FNDC3A	2.30191	0.00244615
UBR5	2.3016	0.00371314
ZBTB38	2.30102	0.000969068
ZFP1	2.30023	0.00967443
AC092683.1	2.29889	0.0318203
DDX52	2.29757	0.0184097
BCLAF3	2.29586	0.0108611
C2orf69	2.29246	0.0116908
KIAA1551	2.29042	0.00610613
GCNT4	2.28926	0.00906024
ANKRD28	2.28915	0.00458677
IGIP	2.28857	0.0451222
PDZD8	2.28853	0.0169095
ZNF292	2.28746	0.00614114
SRP72	2.28608	0.00550879
N4BP2L2	2.28588	0.00619054
SCAF11	2.28546	0.00449431
FER	2.28322	0.0233133
ZDHHC20	2.2787	0.006067
TOPORS	2.27724	0.00294813
SLC38A1	2.27702	0.00290437
ZNF37A	2.27499	0.00726502
ZNF470	2.27378	0.0183693
CKAP2	2.27365	0.0379072
DAAM1	2.27327	0.00590913
ELL2P1	2.27303	0.0435017
CYBB	2.26833	0.012992
PIKFYVE	2.26764	0.000890783
UHMK1	2.26742	0.0112955
RPL29P33	2.26657	0.0142163
EVI5	2.26646	0.00326621
KCNJ2	2.26608	0.0288985
MINOS1	2.26552	0.0493026
MAN1A2	2.26379	0.00339412
AGTPBP1	2.26358	0.00518449
AL138756.1	2.26056	0.0371973
TRMT13	2.25798	0.0340776
RPS27AP16	2.25706	0.0134016
TXNDC16	2.25698	0.016176
RORB	2.25633	0.0226277
ICE1	2.25627	0.00264829
GALNT1	2.25452	0.00748512
ATP11B	2.25188	0.00261843
FAM208B	2.24548	0.00347466
CDC42BPA	2.24415	0.0260168
MALT1	2.2439	0.0128601
AKAP9	2.24107	0.01587
ARID4A	2.24064	0.0139455
HOMER1	2.24063	0.00963085
USP47	2.2405	0.00366623
ZBTB21	2.23995	0.00426053
ZYG11B	2.23848	0.0113837
NBEA	2.23804	0.0114425
OIP5-AS1	2.2375	0.019023
PTPRC	2.23748	0.00123328
CAPZA1	2.23679	0.0113606
NECTIN3	2.23658	0.00559407
HEATR5B	2.23655	0.00187485
PRPF40A	2.23637	0.00751415
EIF5B	2.23533	0.0220345
RHOQP3	2.23532	0.00964307
CPEB4	2.2347	0.00438041
TOR1AIP2	2.2337	0.0164998
RBMS1P1	2.23307	0.0289803
FAR1	2.23303	0.00356133
MAP2	2.23289	0.0269475
RALGPS2	2.23273	0.0385497
RFX7	2.23249	0.00408971
RPL13AP25	2.23238	0.00160156
ATXN3	2.23231	0.0081202
ERCC4	2.23206	0.00350922
INTS2	2.23133	0.00735013
RC3H1	2.22819	0.0101574
IFNAR1	2.22797	0.00792162
FASTKD2	2.22769	0.00453719
SMARCE1	2.22725	0.0210124
U2SURP	2.22658	0.00104938
SMARCA5	2.22601	0.00187249
ABCE1	2.2255	0.00462048
APPL1	2.22438	0.00892244
TUG1	2.22413	0.00149246
DEPDC1B	2.22183	0.0135324
45358	2.22169	0.00331492
ATP8B4	2.21991	0.00589887
KRR1	2.21978	0.00161919
CCPG1	2.21951	0.0243266
PPIG	2.21585	0.0207931
EPM2AIP1	2.21458	0.00214964
RNMT	2.21221	0.00191604
NCOA7	2.21219	0.00332405
PAN3	2.21171	0.0121175
RSRC1	2.21103	0.0138355
TBC1D8B	2.21081	0.0142077
RAB3GAP2	2.21056	0.00501166
ENPP4	2.21054	0.0123828
CCP110	2.20887	0.0045818
TTC37	2.20798	0.00389168
MTMR6	2.20681	0.00758408
ZNF780A	2.20679	0.0141763
SLC35A3	2.20356	0.00526279
TRPM7	2.20328	0.0072625
TWISTNB	2.20312	0.0199766
CLASP2	2.20302	0.0114651
ATF7IP	2.20271	0.00534803
DDX60L	2.20257	0.00516208
BMPR2	2.2017	0.00990206
OVCH1-AS1	2.20132	0.00343248
CCNT1	2.2013	0.00484626
VIRMA	2.19917	0.00400874
ZNF776	2.19815	0.00157398
ZKSCAN8	2.19759	0.00932192
GPD2	2.19523	0.00422353
PDE3B	2.19434	0.00434853
NR3C1	2.19316	0.00491741
PUM2	2.19281	0.0069388
UBE2W	2.19268	0.0207359
MT-ATP8	2.19191	0.035345
CDC27	2.19187	0.00323157
AC145138.1	2.19054	0.00839829
GPBP1	2.18761	0.00324849
G2E3	2.1874	0.0108559
SNX13	2.18732	0.00409304
TMEM135	2.18717	0.0112095
FANCD2	2.18684	0.0089722
NUFIP2	2.18546	0.0047347
ZFY	2.18463	0.00242035
PHF6	2.18322	0.00817227
PARD6B	2.18214	0.0158727
LRRC8B	2.18203	0.00490157
SMC3	2.18128	0.00681256
FBXO30	2.18098	0.00439616
CHD1	2.18089	0.00129853
USP8	2.17993	0.00341513
PURB	2.17887	0.0147461
LATS1	2.1784	0.00497803
ERAP2	2.1784	0.0370567
FYTTD1	2.17832	0.0034244
HSPA13	2.17791	0.00344721
EFCAB13	2.17737	0.0197876
DCUN1D1	2.17662	0.00776387
ZNF367	2.17446	0.0170352
DAZL	2.17328	0.0163744
ZNF302	2.1711	0.0408799
ZNF322	2.16998	0.0164581
AC044787.1	2.16728	0.00694897
TAX1BP1	2.16484	0.00402003
RRM2B	2.16322	0.00711054
AC024940.2	2.1622	0.00373775
ZFR	2.16185	0.00317913
DDX46	2.16117	0.00108076
ZNF468	2.16022	0.00686985
MTND4P12	2.1601	0.000970192
DPP8	2.15772	0.00710181
RPAP2	2.15751	0.00743201
FAM214A	2.15745	0.0156164
AP4E1	2.15673	0.00514442
MSH2	2.15529	0.00483368
HSP90AA1	2.15526	0.000580822
METTL14	2.15514	0.00780067
DNAJB14	2.15497	0.00251217
SLC12A2	2.15398	0.00956794
FSD1L	2.15391	0.00701223
NXT2	2.15357	0.0106557
MON2	2.15317	0.00304829
ARHGAP21	2.15316	0.00372299
ACAP2	2.15236	0.00659224
EEF1A1P9	2.15172	0.0011193
CPSF2	2.15167	0.0012772
SENP1	2.15059	0.00884716
SLC30A6	2.14853	0.0116644
SREK1IP1	2.14824	0.0138564
SEL1L	2.14789	0.00524675
ANKRD18EP	2.14737	0.0440087
JAK2	2.14693	0.00888738
SLX4IP	2.14661	0.0312233
TMEM168	2.14592	0.0100895
TBK1	2.14585	0.00452152
NMD3	2.14525	0.0049734
LYST	2.14373	0.00309238
COPS2	2.142	0.0100823
DDX3Y	2.14104	0.00087584
DNAJC27	2.14048	0.0134642
ZNF638	2.13999	0.00778137
SGMS1-AS1	2.13841	0.0218898
TLR1	2.13791	0.0132096
CPNE3	2.13644	0.010924
ZNF281	2.13597	0.00754685
CEBPZ	2.13455	0.00460033
STIL	2.13422	0.0113232
PTGES3P1	2.13369	0.0180306
GCNT1	2.1331	0.0204044
TPT1P9	2.1317	0.0072318
RAD17	2.13047	0.00210637
TLR8	2.1302	0.0130119
ANKRD50	2.13002	0.00715936
C5orf51	2.1296	0.00368628
EMB	2.12777	0.0171783
ZNF555	2.12597	0.0223416
CEP350	2.12404	0.00333904
ZNF804A	2.12369	0.00775339
SLFN5	2.12303	0.00278391
UBE3A	2.1217	0.00738651
ZNF182	2.12164	0.017666
TLR4	2.11995	0.00708676
EEF1A1P12	2.11917	0.00683371
HAUS3	2.1172	0.0070939
TOPBP1	2.11702	0.00104495
DENND5B	2.11628	0.00260415
ATAD2	2.11446	0.00739927
DHX29	2.11441	0.00146203
PRKDC	2.11392	0.00887651
ZNF605	2.11085	0.0124028
RAI14	2.11024	0.00203476
GUF1	2.11006	0.0103114
LIN7C	2.10921	0.00788077
MYO6	2.1072	0.00147245
RAPGEF2	2.10482	0.0030142
PTBP3	2.10462	0.00554981
AC021078.1	2.10455	0.0147543
MANEA	2.10441	0.00774249
ZNF225	2.10435	0.00894952
LARP4	2.10341	0.00810729
HNRNPA1P4	2.1032	0.0316155
ITGAV	2.10268	0.00306514
SLC25A36	2.10256	0.00734592
RNF19A	2.10249	0.00167428
ZNF510	2.10188	0.0102425
ITCH	2.09994	0.00969992
RB1	2.09975	0.00326651
CCDC82	2.09962	0.00221753
SSX2IP	2.09933	0.0198956
SP3	2.09835	0.00126699
FCHO2	2.09594	0.00149504
NAMPTP1	2.09443	0.00247196
VAMP7	2.09361	0.00764139
PNPLA8	2.09334	0.00517443
NAA25	2.09328	0.00916597
RSF1	2.09253	0.00688164
NAPEPLD	2.092	0.0153478
SLF2	2.09094	0.00236836
GOLGA8Q	2.09086	0.0154324
GNB4	2.09021	0.0209569
UBN2	2.08998	0.0170316
CCDC88A	2.08909	0.00988866
RPL21P93	2.08861	0.0344692
GPCPD1	2.08602	0.00654578
NOC3L	2.08576	0.0088899
NIPBL	2.08457	0.00373455
FYB1	2.08304	0.0110167
ZNF614	2.08168	0.00562389
BIRC2	2.08118	0.00247645
FNIP2	2.08045	0.00367678
PAPOLA	2.07978	0.00558854
VCPIP1	2.07903	0.00484278
EFR3A	2.0789	0.00579877
SYNJ2BP	2.07645	0.00926577
TAF1B	2.07626	0.0280568
DOCK7	2.07619	0.0102797
ERI2	2.0757	0.00650436
MIS18BP1	2.07561	0.00368843
AL031985.3	2.07492	0.011564
SRBD1	2.07457	0.0218017
FAM160B1	2.07456	0.0130859
AC005261.1	2.07286	0.0171178
BCLAF1P2	2.07243	0.00560924
PHF3	2.07101	0.00530203
CBX5	2.07074	0.0078301
DCLRE1C	2.07067	0.00377702
CTR9	2.06978	0.00233739
FGL2	2.06963	0.00366624
SENP6	2.06953	0.00529572
SEC62	2.06916	0.0053731
RBBP8	2.06909	0.0100924
KDM7A	2.06616	0.00512895
PEAK1	2.06532	0.0102432
RPL5P4	2.06497	0.0346733
TBC1D23	2.06493	0.00440955
AC010468.1	2.06364	0.00836789
AC083843.2	2.0633	0.0116636
SGK3	2.06101	0.00733646
TGFBR1	2.06077	0.0140403
MTDH	2.06032	0.0098845
PAPOLG	2.06022	0.0260698
COL4A3BP	2.05983	0.00346812
STK3	2.05971	0.00955952
RAP2A	2.05908	0.0108767
ABCG2	2.05711	0.017621
YES1	2.05702	0.0238594
RB1CC1	2.05658	0.00456755
KIAA1143	2.05578	0.0304458
TAB2	2.05315	0.00361367
ARID5B	2.05293	0.01694
TTC33	2.05133	0.00833304
MFSD2B	2.05026	0.00566762
EIF5A2	2.05004	0.0394833
USP12	2.04948	0.00571744
AC113191.1	2.0492	0.0439081
NIN	2.04796	0.00426387
TMED5	2.04677	0.0149712
AHR	2.04649	0.00819011
ARHGEF12	2.04576	0.00407031
TEAD1	2.04571	0.00325087
PCGF5	2.04536	0.0150345
SKAP2	2.04377	0.0141405
LCORL	2.04359	0.0180153
LARP7	2.0433	0.0118936
RIF1	2.04324	0.0240935
ITGA1	2.04295	0.0030497
WDR47	2.04177	0.00378808
CSDE1	2.0416	0.0057975
LMAN1	2.04095	0.00558904
PHTF2	2.04021	0.00865731
PCMTD1	2.0402	0.0055548
ZBTB11	2.04007	0.00398545
FAP	2.03884	0.014872
XPO1	2.03764	0.00486056
THOC2	2.03664	0.00268517
KRIT1	2.03543	0.0142712
RPS6KA5	2.0352	0.00511212
ATAD2B	2.03411	0.00159069
GALNT7	2.03389	0.00395209
SEPSECS	2.0337	0.00670585
WDFY3	2.03368	0.00305757
LPP	2.03259	0.0177859
RPL21P39	2.03244	0.0191397
DDI2	2.03187	0.00265202
WWP1	2.03012	0.00335298
STK26	2.03009	0.00453819
PEX5L	2.02991	0.0152748
RPS26P28	2.02897	0.0144394
NRAS	2.02882	0.0158936
ZNF527	2.02774	0.0178665
KIDINS220	2.02729	0.0021968
SETD2	2.02719	0.00280334
BPTF	2.02693	0.0136444
IPO8	2.02593	0.00653634
45546	2.02582	0.00594132
CMTR2	2.02552	0.00876346
ZNF106	2.02439	0.00792403
AL157392.3	2.02412	0.0130448
RBM43	2.02397	0.021386
C1GALT1	2.02347	0.0227768
ELAVL2	2.02291	0.043303
ZNF879	2.01987	0.0105793
MPP5	2.01955	0.00783111
ATE1	2.01863	0.00630852
UPF2	2.0178	0.00326159
PRIMPOL	2.01716	0.0276108
FEM1B	2.01656	0.00862543
MIR17HG	2.01506	0.0238979
ZNF805	2.01476	0.0202047
DDX3X	2.01467	0.00192374
RPS26P15	2.01369	0.0139138
SPOPL	2.01358	0.00601331
KIAA1841	2.01357	0.0318423
CCSER2	2.01296	0.00405753
SETDB2	2.01262	0.00867156
BCLAF1	2.01247	0.00202039
DIS3	2.0087	0.00258242
MYEF2	2.00848	0.0098305
NAIP	2.00592	0.00810458
GNPTAB	2.00584	0.00175475
FBXL3	2.00544	0.0134913
GCA	2.00529	0.00630968
ANO6	2.00519	0.00505797
TFPI	2.00504	0.00619403
ZNF24	2.00482	0.0054831
RPRD1A	2.00464	0.0142083
ATAD1	2.00388	0.00940489
BLOC1S6	2.00379	0.00386078
GLMN	2.00348	0.00354184
PHKB	2.003	0.00825486
NHLRC2	2.00295	0.0227752
CUL5	2.0026	0.00691186
SLC5A3	2.00244	0.0105197
BRWD3	2.0022	0.00123834
HIVEP2	2.00129	0.00227115
COMMD8	2.00129	0.0197304
MED23	2.00007	0.00277282
EIF2S3B	1.99954	0.00714452
CMYA5	1.99935	0.0172361
IREB2	1.99812	0.00590598
CEP97	1.99637	0.0179581
CRIPT	1.9962	0.0329271
ADAM10	1.99582	0.00166796
ARID4B	1.99524	0.0125976
PPP3CA	1.99521	0.0184592
SRFBP1	1.99421	0.023123
THSD7A	1.9937	0.00988201
RPL29P12	1.99269	0.0209316
DCLRE1A	1.99233	0.00601616
INTS13	1.99214	0.006502
ZNF518B	1.9919	0.00366971
WDR11	1.99171	0.00441159
YTHDC2	1.98966	0.00663034
SGIP1	1.98962	0.0143655
PPP1R12A	1.98861	0.00150449
ARPP19	1.98473	0.0122053
PIGA	1.98274	0.00171299
CEP135	1.98266	0.0116527
TMEM123	1.98199	0.0047066
WAPL	1.97936	0.0054365
EHBP1	1.9786	0.0124406
AP003469.4	1.97744	0.00512292
SLC39A10	1.97743	0.00327215
ZNF141	1.97741	0.0335996
PRKCI	1.97675	0.00676074
TLK1	1.97654	0.00537916
DMTF1	1.97633	0.00164243
AL583856.1	1.97529	0.0111655
C21orf91	1.9752	0.0140215
VPS41	1.9741	0.0089259
PBRM1	1.97338	0.00408016
RPGR	1.9722	0.00401833
RASA1	1.9718	0.00161697
ZKSCAN1	1.97173	0.00502688
SEMA3D	1.97155	0.0134485
ARHGAP12	1.97127	0.00248063
45542	1.97119	0.00243326
TMEM154	1.96856	0.0374631
HSPA8P5	1.96842	0.0208049
ASNSD1	1.96822	0.010544
TRIP12	1.96709	0.00757334
KMT2C	1.96707	0.0031537
FAM91A1	1.96651	0.00477624
SLC10A7	1.96647	0.0332756
ARL5A	1.96635	0.0201207
PKN2	1.96619	0.0190474
HNRNPA3P5	1.96289	0.0132558
NFXL1	1.96232	0.0112646
AC009090.6	1.96214	0.0122295
ZNF83	1.96178	0.0133849
MBTD1	1.96163	0.0020576
MPHOSPH9	1.9603	0.0228329
ARL15	1.95872	0.0180972
FEM1C	1.9587	0.00704324
SLC30A9	1.95834	0.0113206
NOL8	1.95815	0.00927134
ZMYM2	1.95746	0.00391165
STAG1	1.95614	0.00276254
IRAK3	1.9559	0.00359131
ZNF566	1.95548	0.0105859
GCC2	1.95517	0.00803839
IMPA1	1.95434	0.00996968
SPAG9	1.95364	0.0016859
USP53	1.95224	0.00476486
ARNTL2	1.95175	0.00360533
PDE4D	1.94911	0.0421339
PRPF18	1.94864	0.00534858
USP1	1.94741	0.0148961
KCNA2	1.94736	0.0419947
CHD9	1.94643	0.00808711
ANO5	1.94498	0.0214152
HDAC9	1.9444	0.00789484
ACADSB	1.94389	0.0174642
TMEM170B	1.94201	0.0242443
TCF12	1.94084	0.00486903
TTC14	1.93964	0.014741
LARS	1.93882	0.00668276
BDP1	1.93834	0.00789708
PREPL	1.93831	0.0064105
AGPS	1.93821	0.00399108
PLOD2	1.9375	0.0161363
CLK4	1.9373	0.00159298
CPNE8	1.93669	0.0084172
RASGRP1	1.93599	0.0197045
UBE2FP1	1.93433	0.0337451
KTN1	1.93428	0.0127995
FAM45BP	1.93381	0.0206616
CNR1	1.93265	0.00166217
LIMS1	1.9326	0.0176784
SHLD2	1.93231	0.00507536
ZNF562	1.93123	0.0198628
MTMR2	1.93112	0.0174737
DDX6	1.93004	0.0173489
SPG11	1.92966	0.00311018
ZNF518A	1.92891	0.0372688
RNF141	1.92834	0.0320388
VPS26A	1.92714	0.0110692
ZEB2	1.92713	0.00407099
UTP23	1.92607	0.00517435
HELZ	1.92563	0.00443038
ATF2	1.92522	0.0167786
COPB1	1.92385	0.00110722
ZNF28	1.92359	0.00754729
CCT6P1	1.92314	0.01179
DMXL1	1.92313	0.00765531
FAM92A	1.92295	0.0384113
YTHDF3	1.9226	0.00797334
GBP3	1.91917	0.0036702
NEAT1	1.91912	0.022514
ESF1	1.9189	0.0103687
TRPS1	1.91849	0.0174692
MFN1	1.91846	0.00576251
AGL	1.91845	0.0297951
GPR75	1.91766	0.0183324
WRN	1.91706	0.0120192
AC022400.4	1.9161	0.0150231
45545	1.91573	0.0120176
ATP6V1C1	1.91541	0.00432155
AC020898.1	1.91465	0.0122308
HK2P1	1.91423	0.00789592
LCLAT1	1.91398	0.0429104
PCLO	1.91395	0.0272564
PELI2	1.9132	0.015398
GRHL1	1.91278	0.00958362
CDK17	1.91272	0.00795712
FMNL2	1.91263	0.00815221
AGGF1	1.91209	0.00724653
ARSK	1.91191	0.0332446
FAM13A	1.91114	0.0209447
FBXO38	1.91109	0.00342324
MTX3	1.91072	0.00209561
ANP32E	1.91072	0.00516677
TRIM2	1.9104	0.00539008
LPCAT2	1.91007	0.0169739
CCNT2	1.90928	0.00217317
MAP2K4	1.90905	0.0169018
RPL7P1	1.90846	0.0324016
AC090114.1	1.9083	0.0252609
PPP2R5E	1.90773	0.0165137
TACC1	1.9077	0.00741782
ANKMY2	1.9077	0.00676677
MAML2	1.90753	0.00791139
BLZF1	1.90646	0.0224855
PANK3	1.90576	0.00770606
SLC7A11	1.90547	0.0100067
OSTM1	1.90536	0.0107492
DGKE	1.90518	0.0349075
OR2B11	1.90413	0.00775506
ITPRID2	1.90347	0.00205864
NUP155	1.90328	0.0130184
IFIH1	1.90311	0.00239835
PTPN11	1.9025	0.00321108
RBMS1	1.90182	0.0092812
AL162151.2	1.90174	0.0186844
EIF1AX	1.89973	0.0163578
PPM1E	1.89879	0.0269921
SLFN12	1.89847	0.0472424
ENOX2	1.89755	0.00458425
DOCK9	1.89752	0.00530566
RNF169	1.89706	0.0273235
ARHGAP18	1.89664	0.00342962
FAM13B	1.89569	0.0115369
TSHZ2	1.89518	0.0210992
PGM2L1	1.89504	0.0263835
CFAP97	1.8939	0.0144447
CLEC2D	1.89354	0.00600813
R3HCC1L	1.89098	0.00475194
ZNF780B	1.89069	0.0412509
EVI2A	1.88993	0.00122344
ICE2	1.88938	0.0172276
CCNG1	1.88714	0.0314925
PIK3CG	1.88693	0.0105028
WDR75	1.88671	0.00139279
STAT1	1.88654	0.00561361
CUL2	1.88639	0.00162561
HNRNPKP4	1.88605	0.0230418
SCFD1	1.8859	0.00961534
AASDH	1.88501	0.00481021
TUT4	1.88466	0.00154508
PRKD3	1.88375	0.00349329
BORA	1.88318	0.0152332
ADGRL2	1.88316	0.00294824
USP16	1.88315	0.0126414
ARL5B	1.88299	0.0183971
SOX5	1.88206	0.0105313
RAB3C	1.88198	0.0446415
AC093909.6	1.88006	0.00875401
DHX40	1.8799	0.00482384
RYBP	1.87939	0.00675848
WDFY1	1.87919	0.0102804
RDX	1.87836	0.00941213
ZNF146	1.87795	0.0025904
RADX	1.8759	0.00138615
KLHL8	1.87489	0.00313651
AP3B1	1.87343	0.00618738
RPL5P34	1.87299	0.0260481
QKI	1.87287	0.0119001
TBL1XR1	1.87281	0.0119469
CENPJ	1.87218	0.0370026
ZNF791	1.87117	0.0170397
ZNF252P	1.87005	0.0117639
GPR183	1.86822	0.0157546
OFD1	1.86802	0.00790035
C5orf66	1.86337	0.0292408
TMOD3	1.86228	0.00983161
SHPRH	1.86219	0.00748787
CD36	1.86179	0.00350026
SPAST	1.86073	0.00138373
HAUS6	1.86062	0.00265065
FAM151B	1.85996	0.0353447
BBS10	1.8598	0.012404
TMEM30A	1.85959	0.00801996
SACM1L	1.85952	0.00650014
VPS8	1.85935	0.00563696
CMPK1	1.85861	0.0211036
DPYD	1.85821	0.00540515
GTF2A1	1.85696	0.00646038
MOB1B	1.8552	0.0195034
RBL1	1.85456	0.00803129
PIK3CB	1.85436	0.011571
CRNKL1	1.85403	0.00174406
DBT	1.85382	0.00912876
RPS6KC1	1.85348	0.00488608
TTN	1.85331	0.0462024
MCTP1	1.85168	0.00264428
NORAD	1.85091	0.0140081
ATRX	1.85005	0.0310745
SREK1	1.84869	0.00126059
RAB11FIP2	1.8482	0.00680905
RABEP1	1.84809	0.00664288
STAM2	1.84735	0.00981436
YWHAZP3	1.84698	0.00259289
LPGAT1	1.84408	0.0102532
TM9SF3	1.84336	0.00402337
PCDH17	1.84309	0.0220377
TMF1	1.84283	0.00468507
GBP1	1.84214	0.0156481
SLC35F5	1.84164	0.0212414
SF3B1	1.84062	0.0010379
GABPA	1.83962	0.0150944
MSH3	1.83946	0.0302894
RIOK2	1.83942	0.00231465
TYW3	1.83915	0.00463983
RSBN1L	1.83887	0.00944633
ZMYM5	1.83876	0.0137444
ASTE1	1.83685	0.0161679
HERC1	1.83679	0.00657455
AC016588.2	1.83575	0.0197698
RNF168	1.83419	0.0107541
FABP4	1.83381	0.0321988
ZFAND1	1.83257	0.0124892
AMMECR1	1.83187	0.00759485
UEVLD	1.83119	0.0017913
KCTD3	1.83095	0.0228245
ZMAT3	1.82904	0.0193997
RAD21	1.82874	0.00262554
ACVR2B	1.82832	0.0256158
DTX3L	1.82749	0.00971351
RPL7P9	1.8273	0.0332547
FAM91A3P	1.82693	0.0230773
XAF1	1.8269	0.0229854
METAP2	1.82665	0.00468946
SERINC1	1.82637	0.0073971
PPAT	1.82614	0.00305476
RAB8B	1.82606	0.00275274
ZNF41	1.82573	0.00231166
TMX3	1.82499	0.0145566
SEC22B3	1.82495	0.006709
SPTY2D1	1.82445	0.0066217
KIF2A	1.82439	0.00503206
VTA1	1.82438	0.0138399
ITSN2	1.82436	0.00326292
SIRT1	1.82263	0.00488121
SBF2	1.82183	0.00191334
UBE4A	1.82128	0.00695415
NCBP1	1.82074	0.00474983
CLIC4	1.81985	0.0101241
PRR14L	1.81978	0.00300244
MS4A14	1.81926	0.00674733
HSD3BP5	1.8192	0.0145863
MRE11	1.81815	0.00645512
RECQL	1.81809	0.00324288
AGO3	1.81747	0.0110437
VPS13B	1.81678	0.00346742
RND3	1.81676	0.00093721
SPDL1	1.81635	0.0345531
CREB1	1.81591	0.00796706
FAM217B	1.81586	0.0100312
AC016831.1	1.81562	0.0377863
PPP4R2	1.81409	0.00445173
LMLN	1.81399	0.0201845
UTP15	1.81382	0.00747015
CKAP5	1.81315	0.00216989
RAB30	1.81207	0.0237577
TRAPPC11	1.81175	0.00248952
API5	1.8113	0.00536917
ZUP1	1.80912	0.00324677
CDC5L	1.80806	0.00176767
PPWD1	1.80774	0.0151301
RBM26	1.80664	0.0111371
AC015813.1	1.80646	0.0163611
EEF1A1P19	1.80598	0.00576621
TEC	1.80597	0.014367
ORC3	1.80547	0.0456594
USP38	1.80518	0.0173744
IFIT5	1.8043	0.00764679
CENPC	1.80353	0.0094526
FXR1	1.80344	0.00136149
B3GNT5	1.80312	0.00314028
DPY19L3	1.80303	0.0160589
CASC4	1.80297	0.00626831
POC1B	1.80263	0.015181
RPS3AP47	1.80258	0.0209384
LY75	1.80189	0.0374304
EIF4G2	1.8012	0.0128012
PHF20L1	1.80084	0.00186412
AC015813.6	1.79938	0.0366902
TIA1	1.79924	0.00646809
FABP5P1	1.7992	0.0206904
AP1S3	1.79881	0.0437523
ARFIP1	1.79801	0.00756945
ANKRD12	1.79788	0.0379843
ERGIC2	1.79732	0.0103537
KMT2E	1.7971	0.00387613
ZNF354A	1.79612	0.00647791
SPCS3	1.79561	0.0267973
EIF2S2P4	1.79513	0.00361433
FAM215B	1.79511	0.00650782
VPS50	1.79387	0.0384516
RPL15P2	1.79376	0.0113425
HSDL2	1.79375	0.0119236
DOCK4	1.79255	0.00231874
ABCB1	1.79211	0.00341014
ERI1	1.79191	0.00279947
MACF1	1.79138	0.00377425
ZHX1	1.7905	0.0229364
GSKIP	1.79045	0.0109139
TRIM24	1.78996	0.00184369
ESCO1	1.78928	0.012268
EXOC6	1.78901	0.0106824
LRRFIP1	1.78858	0.0015211
UGGT2	1.7879	0.0183967
MTRNR2L8	1.78697	0.00592282
PRRG4	1.78659	0.0197436
ZNF26	1.78626	0.00391007
IPO11	1.78558	0.00446862
ECT2	1.78534	0.00908915
CEP57	1.78509	0.0119439
BRMS1L	1.78398	0.00661543
SLC38A2	1.78384	0.00282877
SENP5	1.78365	0.0256039
SRP54	1.78357	0.00266829
MAP3K1	1.78253	0.00197631
GPR65	1.78231	0.023575
AL603839.4	1.78127	0.00979604
AFTPH	1.78114	0.00592082
PTPN12	1.78021	0.00304216
YOD1	1.77877	0.00736761
HIVEP1	1.77847	0.0122111
XK	1.77826	0.0201427
LRIF1	1.77729	0.00706846
TMED7	1.77681	0.0114935
MAP10	1.77677	0.0227628
CNOT6L	1.77664	0.02682
FBXO28	1.77575	0.016779
CCAR1	1.7749	0.00181803
TMED8	1.77477	0.00633396
DIPK2A	1.77286	0.0146267
CSNK1G3	1.77271	0.00861574
VPS13D	1.77267	0.0060512
DYNLT3	1.77241	0.0100111
LRRC37A	1.77232	0.00682604
STYX	1.77226	0.0255239
NFATC3	1.77124	0.0107462
ZNF761	1.76992	0.017488
TIGD2	1.76969	0.0230437
KANSL1L	1.76945	0.0070154
ZNF621	1.76926	0.0105317
ZNF180	1.76901	0.0111153
WDR36	1.76524	0.00221414
SOS1	1.76517	0.00347725
SLMAP	1.76512	0.00419861
GK3P	1.76497	0.0148135
KAT2B	1.76488	0.0037003
EDIL3	1.76476	0.0104781
GAB1	1.76442	0.0414909
FGFR1OP	1.76393	0.0150147
PPM1K	1.76372	0.00229932
OSBPL9	1.76324	0.00350765
CYP1B1	1.76312	0.00857494
CAB39	1.76209	0.00835994
OMA1	1.76065	0.0225938
BRAF	1.75865	0.0128285
ASXL2	1.75856	0.00680687
ARFGEF2	1.75843	0.005347
MDM4	1.75735	0.0146081
GPATCH2	1.75702	0.0101437
TWSG1	1.75549	0.00696598
BCAT1	1.75415	0.0200315
SLC7A2	1.75372	0.0336368
SLC39A8	1.75304	0.0135247
BZW1	1.75228	0.0103966
CNOT1	1.75225	0.00654982
MMGT1	1.75212	0.0396026
INTS6	1.75183	0.00483461
TBC1D15	1.75174	0.0020091
ZNF260	1.75069	0.0107397
ADAM17	1.75028	0.0267928
RPAP3	1.74991	0.00327475
CLIP1	1.74922	0.00172402
EIF3A	1.74892	0.00119642
SH3BGRL	1.74808	0.0223329
VPS13A	1.74741	0.0247729
ZNF670	1.74725	0.0343678
NAA16	1.74681	0.00535025
POC5	1.74661	0.00920903
KIAA0586	1.74652	0.0182102
PRKAA1	1.74651	0.00336455
ZNF143	1.74578	0.00206893
ZNF189	1.74475	0.00395852
PRRG1	1.74459	0.00388986
NR4A3	1.74296	0.0111813
TAOK3	1.74294	0.00197387
AFF2	1.74289	0.0229442
ZC3H13	1.74179	0.00207707
TUBD1	1.7412	0.0163182
CDKL1	1.7408	0.0240858
THUMPD1	1.74017	0.00370124
PIAS1	1.7391	0.00687799
HECTD2	1.73899	0.00246409
ZFP69B	1.7386	0.00387806
NPTN-IT1	1.73814	0.0496019
CNST	1.73657	0.00861938
FZD3	1.73641	0.041606
PTMAP4	1.73561	0.0192487
PUM3	1.73538	0.00157965
GSAP	1.73495	0.00497876
APLF	1.73494	0.0211511
PLXNC1	1.73427	0.00613272
AC243772.2	1.73316	0.0259176
KPNA4	1.73274	0.00913675
MBTPS2	1.73269	0.014249
MAS1	1.73241	0.0156661
RNF6	1.73141	0.00440189
SYNJ1	1.73116	0.00531668
EIF4A1P4	1.73104	0.0306796
DPY19L4	1.72943	0.0279458
TDRD3	1.72927	0.0124306
RBM7	1.72912	0.0133494
NIPSNAP2	1.7287	0.00964786
SRPK1	1.72854	0.0114442
ZNF570	1.72793	0.0302389
AC146944.4	1.72782	0.0246058
AL138785.1	1.726	0.0120154
AP002784.2	1.72538	0.0137107
C9orf129	1.72514	0.0340567
RSBN1	1.7249	0.0275854
SNX14	1.72471	0.0145471
UBXN7	1.72375	0.00467738
MAP4K3	1.72238	0.00297815
UBXN2B	1.72122	0.00258726
UTY	1.72056	0.0131516
ATL2	1.72021	0.0057356
LRRC37A2	1.7199	0.00233844
NIPAL1	1.71982	0.0386644
METTL8	1.7195	0.0265169
PNPT1	1.71938	0.00368054
NIPAL2	1.71873	0.00995678
CHML	1.71749	0.0138005
TTC39B	1.71709	0.0114066
ZNF800	1.71601	0.0145264
EXOC8	1.71483	0.00909082
MSANTD4	1.71449	0.0256169
WNT2B	1.71295	0.0344912
ACBD3	1.71271	0.00192682
MAP7D3	1.71255	0.0109834
PSMA6P1	1.71249	0.0131976
ZNF597	1.71229	0.00958305
RIOK3	1.71203	0.00882912
TRAF6	1.71157	0.0196137
HSP90B1	1.71143	0.00144706
PDCD6IPP1	1.71093	0.00922036
SOCS5	1.71078	0.0285609
SETD7	1.71038	0.0103638
SRGAP1	1.70898	0.0220746
MRTFB	1.70843	0.00406009
OGFRL1	1.70812	0.0198875
PAG1	1.70809	0.0140103
GPSM2	1.70725	0.0117329
NUCB2	1.70689	0.0171437
ABCA1	1.70652	0.00925278
RNF13	1.70595	0.00496312
NCOA3	1.70594	0.00447858
ZBTB1	1.70327	0.00205756
HERC4	1.70326	0.00199938
SP100	1.70275	0.00546364
UBLCP1	1.70254	0.00385792
TMEM209	1.70238	0.0105511
ETNK1	1.70143	0.0276262
KDM5A	1.70125	0.0110284
KRAS	1.7008	0.00246041
XRCC6P2	1.70072	0.0185739
IFT88	1.70021	0.0127568
PGBD4	1.7002	0.0078319
FTH1P16	1.69967	0.00959519
INTS8	1.69913	0.00213305
ITGA6	1.69831	0.0053542
MKLN1	1.6983	0.00944553
ACTR2	1.6982	0.00507932
GLS	1.69752	0.0146932
EEF1E1	1.69682	0.0233696
KLHL20	1.6964	0.00433401
RMND5A	1.6962	0.0291241
KIF16B	1.69587	0.00829812
PIK3C3	1.69561	0.00205429
CDK19	1.69548	0.00452834
XPR1	1.69392	0.0104791
KDM3A	1.69379	0.00293032
SETP14	1.69348	0.0294709
DIXDC1	1.69235	0.0168306
AP001324.1	1.69164	0.0327313
PI4K2B	1.69147	0.0144737
TMEM167A	1.69132	0.0129945
PTGS2	1.69061	0.00529103
NET1	1.6903	0.0204967
MIA2	1.69019	0.00430599
RNF138	1.68979	0.0321168
SPPL2A	1.68969	0.0254851
AC026462.1	1.6881	0.00879293
SGMS2	1.68803	0.0237259
MRPL42	1.68759	0.0277783
SEC24B	1.6871	0.006812
DDX18	1.68671	0.0024658
DOCK5	1.68636	0.0203891
APOL6	1.68591	0.0252725
RPS13P2	1.68529	0.0186053
DBF4	1.68519	0.0127261
AIDA	1.68456	0.0152555
INTS7	1.68204	0.0133982
FAM149B1	1.68172	0.0208401
ZNF81	1.68131	0.0113824
TRNT1	1.68128	0.0206883
BMP2K	1.68082	0.0252948
CNOT10	1.68076	0.00718383
VAV3	1.68074	0.00237196
UBXN4	1.68072	0.00242234
SEC63	1.68016	0.00385163
DLG1	1.67942	0.00859366
ABL2	1.67888	0.0182247
SNX6	1.67864	0.0149288
AC106865.1	1.67853	0.00353225
MND1	1.67851	0.0208152
NEMF	1.67813	0.00425918
AL080317.1	1.67771	0.0499673
STRBP	1.67755	0.00298278
EPS8	1.67748	0.00537303
OVCH1	1.67587	0.0271414
EPC2	1.67489	0.00617524
OSGIN2	1.67461	0.013027
ADAM28	1.67368	0.00276428
UPF3B	1.67347	0.00902072
TRIM37	1.67257	0.0047454
ZW10	1.67185	0.0164506
RPL37AP1	1.67125	0.0130025
CARNMT1	1.67096	0.0150539
C9orf72	1.6697	0.00545134
ITGA4	1.66959	0.00916163
RP2	1.66954	0.0111084
TGS1	1.66953	0.00301024
DNAJC2	1.66864	0.0099297
TIPARP	1.66838	0.00547522
ZNF558	1.66777	0.0173391
PSIP1	1.66728	0.0104294
DYNC2LI1	1.66653	0.0308378
NAMPT	1.66555	0.00246317
CLIP4	1.66539	0.021956
PRPF4B	1.66527	0.0054696
B3GALNT1	1.66506	0.0281459
IL17RB	1.66447	0.0218084
DNTTIP2	1.66421	0.00312728
BOD1L1	1.66376	0.00457229
AC091808.1	1.66368	0.00660987
CAPZA2	1.66329	0.00559767
FASTKD1	1.66324	0.00861941
NEDD1	1.66272	0.0228686
AC092747.4	1.66259	0.0190209
RTTN	1.66238	0.0413608
FERMT2	1.6618	0.00434594
C2CD5	1.66123	0.00523118
ODR4	1.66101	0.0173067
MSR1	1.65959	0.0205791
SEC23A	1.65862	0.0251012
ATP2C1	1.65859	0.00688559
NRDC	1.65811	0.00835968
RBM25	1.65795	0.00203593
KIN	1.65778	0.00562525
BRCC3	1.656	0.00878577
GOLIM4	1.65575	0.00643435
ZBTB26	1.6557	0.0301148
HNRNPA1P35	1.65514	0.0208847
GTPBP10	1.6534	0.0140176
ETF1	1.65295	0.0195202
TRIM22	1.65224	0.00218376
FLRT2	1.65182	0.0193099
EIF2A	1.65119	0.00446005
NPM1P27	1.65079	0.00800307
HS2ST1	1.6504	0.0103298
ORC2	1.64961	0.0306419
PLAG1	1.64925	0.026415
CTTNBP2NL	1.64829	0.00825061
KAT6A	1.64819	0.0104984
GORAB	1.64802	0.0173461
SHTN1	1.64713	0.0169479
GNAQ	1.64681	0.0166608
PPTC7	1.64605	0.00514668
HECA	1.6451	0.00541831
MOSPD2	1.64462	0.0114066
RFC1	1.64455	0.00727303
AL390728.4	1.64411	0.00863015
CFAP58	1.64376	0.0100663
ZNF264	1.6434	0.031351
MYO1B	1.64245	0.0082396
ABRAXAS2	1.6415	0.00205658
RPS6KB1	1.64107	0.00347785
ALDH1L2	1.64091	0.019611
FLT1	1.63978	0.00583735
RNGTT	1.63952	0.0191999
GXYLT1	1.63889	0.00399418
SDCBP	1.63859	0.00310759
ARL6IP1	1.63851	0.0383411
SLC36A4	1.63734	0.0283304
ALG6	1.63716	0.0439581
YAF2	1.63611	0.0395426
CANX	1.63598	0.0147104
ANKRD17	1.63582	0.00322893
FBXO45	1.63566	0.0086766
FBXO11	1.63566	0.00316464
VPS35	1.63538	0.0130717
DSE	1.63508	0.00765208
USP33	1.63321	0.00894389
PTPRB	1.63284	0.0107798
STT3B	1.63272	0.0123784
CDK14	1.6322	0.0106742
PAQR3	1.63201	0.00842577
GLO1	1.63147	0.0238526
TCF4	1.63124	0.0317168
HBS1L	1.6276	0.00520695
SLC39A6	1.62757	0.00468168
DLD	1.62537	0.00818849
IARS	1.6251	0.00937802
AP003486.1	1.62453	0.0314849
POLR2B	1.62338	0.00221731
EML4	1.62329	0.00313474
HSPH1	1.62311	0.00161233
TNFAIP8	1.6227	0.00512353
TTBK2	1.62266	0.0206
FRY	1.62227	0.00699819
FXN	1.62154	0.0471843
BAG4	1.62096	0.0271225
NCOR1	1.62065	0.00350838
H3F3C	1.61996	0.015257
RAB23	1.61825	0.036392
ST13P4	1.61761	0.0135918
ADNP	1.61671	0.0187135
MSH6	1.61665	0.00506571
DCUN1D4	1.61548	0.016629
MEGF9	1.61532	0.0113222
AP1S2	1.61482	0.0218887
STX17	1.6148	0.0127467
PSMD12	1.6137	0.0175535
ACVR1C	1.61345	0.0270167
RPL7AP50	1.61302	0.018134
SDAD1	1.61225	0.00650537
DESI2	1.61221	0.0168989
RPL12P6	1.61204	0.046672
NUP160	1.61145	0.00374739
TRMT10C	1.611	0.00451034
CCNC	1.60975	0.0338572
NEK10	1.60955	0.00729925
ZNF841	1.60933	0.00670465
PGGT1B	1.60886	0.0150533
RHOBTB3	1.60882	0.00323103
GMCL1	1.60837	0.0153905
ABCC4	1.60734	0.0125642
YBX1P2	1.607	0.00246644
CAB39L	1.6068	0.0124151
ZNF407	1.6063	0.00322959
ERCC6	1.60612	0.0110116
OSBPL11	1.60537	0.00508376
MSL2	1.60421	0.00806912
GIN1	1.60379	0.0244072
UBA2	1.60266	0.0116088
GNAI3	1.60198	0.0114257
HACD2	1.60086	0.016641
[truncated: 1,173 more rows]
