# Supplementary material for: Akkermansia muciniphila‐Derived N‐Acetylspermidine Modulates the Localization of Intestinal α1,2‐Fucosylated Proteins to Maintain Gut Homeostasis
Source: Adv Sci (Weinh). 2025 Aug 7;12(38):e06576. doi: 10.1002/advs.202506576 (PMC12520552; doi:10.1002/advs.202506576)
Supplement: Supplementary file 6 — Supplemental Table 5 [file ADVS-12-e06576-s002.xlsx]

## Sheet: N8D__Control_diff_peaks_anno
Table S5 The nucleosome-free regions (NFRs) with differential signals in THP-1cells treated by N8-acetylspermidine.
GeneName	seqnames	start	end	width	logFC	PValue	FDR	Annotation
ENSG00000229528	1	40886577	40887485	909	1.03935	6.17719e-15	5.14152e-10	intergenic
ENSG00000290429	16	46394483	46394901	419	1.24066	1.62851e-10	2.71096e-06	intergenic
HNRNPFP1	1	42081499	42082470	972	1.21475	2.60879e-10	3.29182e-06	intergenic
NFYC	1	40723466	40724049	584	1.01871	5.8179e-10	6.05309e-06	other exon
ZFP69	1	40489974	40490573	600	1.09632	5.66973e-09	4.71914e-05	other intron
ENSG00000290429	16	46399240	46399590	351	1.32429	1.57101e-08	8.17258e-05	intergenic
SMYD3	1	246361241	246362346	1106	2.77221	1.96238e-08	9.60804e-05	1st intron
CTNND2	5	11045067	11046197	1131	1.73262	5.59776e-08	0.000211784	other intron
PLEKHA8	7	30040758	30041595	838	3.21264	1.56437e-07	0.000482255	1st intron
HIVEP3	1	41557827	41558796	970	1.05825	1.83694e-07	0.000527226	other intron
ATP6V0D2	8	85990194	85990779	586	2.11247	3.58048e-07	0.000903083	1st intron
ZNF691	1	42867093	42868460	1368	1.0407	4.34298e-07	0.000992128	intergenic
KCNN2	5	114121082	114121908	827	1.89898	4.49633e-07	0.000992128	other intron
TRPC6P9	5	23710801	23711628	828	2.05477	4.5295e-07	0.000992128	intergenic
RNU6-187P	2	176916762	176917224	463	5.59943	6.02979e-07	0.00122944	intergenic
ENSG00000275733	5	2345837	2346393	557	1.92344	6.05607e-07	0.00122944	intergenic
DIS3L	15	66305056	66306095	1040	2.04531	7.30751e-07	0.00141313	promoter-tss
ZMPSTE24	1	40276646	40277242	597	1.02181	7.47024e-07	0.00141313	other intron
GHR	5	42418042	42418603	562	1.83789	9.36754e-07	0.00173266	intergenic
LINC02408	12	67489550	67490951	1402	1.87798	1.09777e-06	0.00190358	other intron
ENSG00000286409	10	32434857	32435413	557	3.22837	2.04874e-06	0.00316334	other intron
ENSG00000286432	5	28612499	28613331	833	2.38715	2.85247e-06	0.00409349	promoter-tss
RN7SL135P	8	63294633	63295732	1100	1.87039	3.6237e-06	0.0049786	intergenic
VCAN	5	83465247	83465928	682	1.93741	4.36624e-06	0.00567844	intergenic
ENSG00000236938	7	94080136	94080796	661	3.1605	4.48009e-06	0.00573686	intergenic
ENSG00000258744	14	24456815	24457615	801	1.88542	5.20436e-06	0.00646537	other intron
STX7	6	132440828	132441896	1069	1.8477	6.32625e-06	0.00743615	intergenic
EVI5	1	92653499	92654145	647	1.74314	6.35835e-06	0.00743615	other intron
IGSF21	1	18260683	18260999	317	2.56763	6.4325e-06	0.00743615	other intron
ENSG00000254372	8	135377870	135379116	1247	1.71034	6.56854e-06	0.0074894	intergenic
MLIP	6	53945257	53946629	1373	1.33974	7.81946e-06	0.00872855	1st intron
LARP7P4	3	145287910	145289246	1337	1.70607	7.96484e-06	0.00872855	intergenic
ENSG00000260786	5	42141299	42141983	685	2.27366	7.96994e-06	0.00872855	intergenic
LINC02221	5	9966827	9967153	327	2.41442	8.50102e-06	0.00895663	intergenic
KDM4A-AS1	1	43685016	43685430	415	1.04071	1.09646e-05	0.0112363	other exon
C1orf146	1	92238998	92239905	908	2.28586	1.24015e-05	0.0120118	other intron
CCNY	10	35308467	35308843	377	2.28581	1.2411e-05	0.0120118	other intron
ENSG00000226169	22	27718187	27718565	379	-1.17673	1.26113e-05	0.0120654	1st intron
GAPDHP51	1	51706910	51708189	1280	1.52213	1.33425e-05	0.0124781	promoter-tss
RNU2-14P	14	65135863	65137254	1392	1.48861	1.34952e-05	0.0124806	intergenic
LINC02144	5	87721879	87722658	780	2.35907	1.36466e-05	0.012482	1st intron
AGMO	7	15278758	15279940	1183	1.55855	1.40518e-05	0.0127129	other intron
TPX2	20	31762862	31763232	371	3.34629	1.46219e-05	0.0130864	other intron
ENSG00000286109	1	233747387	233749207	1821	1.71873	1.54703e-05	0.0135543	intergenic
RNU1-148P	8	23991461	23991903	443	1.64261	1.59314e-05	0.0138128	intergenic
SPRR2G	1	153157559	153159350	1792	1.5566	1.67827e-05	0.0144009	intergenic
ENSG00000267605	19	37293081	37293904	824	1.00677	1.74899e-05	0.0148546	1st intron
MCTP2	15	94266083	94266296	214	2.35917	1.7947e-05	0.014938	1st intron
ENSG00000234361	6	157831259	157832195	937	1.17269	1.84484e-05	0.0149858	promoter-tss
WDR70	5	37489660	37491255	1596	1.08029	1.84664e-05	0.0149858	other intron
MGAT4C	12	86489357	86489824	468	2.79209	1.85445e-05	0.0149858	other intron
ENSG00000226690	7	12518385	12519460	1076	1.55115	1.91768e-05	0.0153063	1st intron
GAS7	17	10018316	10018835	520	-1.02546	1.94434e-05	0.0153063	other intron
MATR3P3	1	105838538	105838988	451	2.79194	1.9938e-05	0.0155095	intergenic
ARHGAP39	8	144627414	144628835	1422	1.1756	2.32671e-05	0.017482	1st intron
DGKG	3	186124897	186125571	675	1.55025	2.42619e-05	0.017871	other intron
RPL36AP5	6	42503353	42504145	793	1.00903	2.59893e-05	0.0184888	intergenic
TXNP7	6	74019781	74020994	1214	1.89988	2.68634e-05	0.0189487	intergenic
IGKV1OR1-1	1	144103273	144104701	1429	1.2177	2.82761e-05	0.0197776	intergenic
PDE4D	5	59065966	59066936	971	1.12005	2.9082e-05	0.0200486	other intron
RN7SL340P	19	29232319	29233095	777	1.60725	2.92259e-05	0.0200486	promoter-tss
GALNT18	11	11358573	11359871	1299	1.68801	3.0081e-05	0.0203558	other intron
POU6F2	7	39395347	39395758	412	2.72059	3.2235e-05	0.0214069	other intron
DMXL1	5	119250639	119251537	899	1.40083	3.24059e-05	0.0214069	tts
ENSG00000262267	16	13806427	13807454	1028	1.85592	3.42275e-05	0.0223506	intergenic
CAST	5	96530393	96531565	1173	1.42937	3.43715e-05	0.0223506	1st intron
PCBP2	12	53476803	53477298	496	1.60847	3.61164e-05	0.0233032	other intron
PDCD2	6	170596993	170597438	446	1.92213	3.76038e-05	0.0239137	intergenic
HYI-AS1	1	43482316	43482812	497	1.04278	3.76373e-05	0.0239137	intergenic
ENSG00000273167	13	24106030	24107211	1182	1.78357	4.19417e-05	0.0257288	other intron
ENSG00000249209	21	33901645	33902026	382	1.94828	4.20396e-05	0.0257288	other intron
ENSG00000290429	16	46388620	46388784	165	1.0165	4.30687e-05	0.0261663	intergenic
ENSG00000285713	4	144561937	144562567	631	2.3878	4.55218e-05	0.0266828	other intron
TRHR	8	109134274	109135544	1271	1.79631	4.70146e-05	0.0272713	intergenic
GOLT1A	1	204212802	204213481	680	1.69301	4.71811e-05	0.0272713	promoter-tss
ENSG00000286250	20	52812189	52812969	781	1.81068	5.13333e-05	0.0288694	intergenic
UBL5P1	5	29617574	29618471	898	1.81069	5.27867e-05	0.0294876	intergenic
ENSG00000254775	8	59982751	59983235	485	2.24157	5.35086e-05	0.0296916	intergenic
AQP4-AS1	18	26794292	26795474	1183	1.742	5.52932e-05	0.0300802	1st intron
ENSG00000253363	8	36423801	36424851	1051	1.74238	5.77809e-05	0.031028	other intron
TOX	8	58771376	58772757	1382	1.35225	5.86927e-05	0.0313156	intergenic
NADK2-AS1	5	36220851	36221368	518	1.51702	5.91882e-05	0.0313788	promoter-tss
FBLN1	22	45565746	45566296	551	1.75242	6.14103e-05	0.0323508	other intron
IL16	15	81235038	81235554	517	2.32262	6.42516e-05	0.0336347	other intron
ENSG00000258231	12	58661129	58661783	655	2.64533	6.48536e-05	0.0337377	1st intron
PDHX	11	34996773	34997535	763	1.75242	6.69957e-05	0.0346355	other intron
RNU6ATAC8P	8	102424052	102424575	524	1.43362	6.77726e-05	0.0348209	intergenic
ENSG00000289192	1	102070796	102072212	1417	1.57043	6.84347e-05	0.0349454	intergenic
ENSG00000288103	13	24529381	24530063	683	1.89832	8.08237e-05	0.0401475	other exon
IGDCC3	15	65368855	65369656	802	1.44789	8.13709e-05	0.0401475	other intron
ENSG00000286484	8	46803417	46804042	626	2.0151	8.26118e-05	0.0401475	intergenic
AKT2	19	40229510	40229879	370	1.38807	8.2898e-05	0.0401475	tts
LINC01620	20	44445690	44446439	750	1.47529	8.29634e-05	0.0401475	other intron
HMGB1P27	2	191165193	191166174	982	1.42221	8.55402e-05	0.0411552	intergenic
BCL11B	14	99272098	99272476	379	-1.09541	8.65066e-05	0.041381	promoter-tss
SNX18P25	4	50556031	50556197	167	1.06859	8.9448e-05	0.0425435	intergenic
ENSG00000250769	4	49512337	49512993	657	1.26811	9.00485e-05	0.0425858	intergenic
FAF2	5	176503163	176505255	2093	1.23876	9.84393e-05	0.0452679	other intron
LINC02643	10	21351696	21352436	741	1.9252	9.96951e-05	0.0455281	other intron
HOXC13-AS	12	53913711	53914461	751	1.56869	0.000101017	0.0456959	intergenic
PRKCA	17	66677655	66678246	592	1.09721	0.000105255	0.0473558	other intron
CDH12	5	22310618	22310912	295	1.92515	0.000106246	0.0475447	other intron
ENSG00000253693	5	165320037	165320737	701	1.7071	0.000109897	0.048655	intergenic
MAP3K5	6	136706063	136707108	1046	1.25607	0.000112273	0.0494442	other intron
U8	1	234589566	234590289	724	1.53074	0.000114347	0.0500923	intergenic
HRCT1	9	35903112	35903598	487	1.60644	0.000120689	0.0523201	intergenic
DTNA	18	34601100	34601992	893	1.84663	0.000127473	0.0549745	1st intron
MIR206	6	52089031	52090883	1853	1.23131	0.000132537	0.0565724	intergenic
RNU4-66P	6	71695049	71695987	939	1.84664	0.000135201	0.0573491	intergenic
EMBP1	1	121558609	121558850	242	-1.09787	0.000136424	0.0573491	other intron
KCNB2	8	72873331	72874061	731	2.01498	0.000137629	0.0575647	other intron
PPM1D	17	60623461	60623902	442	2.7618	0.0001389	0.0578061	other exon
CCNI	4	77075487	77075704	218	-1.75944	0.000141025	0.0583985	promoter-tss
KANK1	9	738220	738902	683	1.06671	0.000147891	0.0603412	other intron
POC5	5	75701763	75703594	1832	1.38617	0.000152853	0.0619231	other exon
ENSG00000290429	16	46387855	46388013	159	1.15349	0.000153256	0.0619231	intergenic
ENSG00000276118	1	143214336	143216558	2223	1.12039	0.00015465	0.062184	intergenic
TRPM3	9	70600600	70601545	946	1.0411	0.000163686	0.0648774	other intron
ENSG00000268686	19	49375890	49376466	577	1.27145	0.000166981	0.0656739	other intron
LINC00298	2	8191542	8191948	407	2.35156	0.000180207	0.0697643	1st intron
ENSG00000285907	9	89554779	89554986	208	-1.17057	0.000184219	0.0707379	intergenic
ENSG00000259388	15	49751753	49752912	1160	1.29292	0.000195028	0.0741229	intergenic
ENSG00000250519	11	94238135	94239155	1021	1.0918	0.000198054	0.0749311	promoter-tss
RAD54L	1	46272597	46273505	909	1.11311	0.000203297	0.0765666	promoter-tss
ENSG00000254092	8	21227816	21228877	1062	1.20759	0.000210871	0.0780071	other intron
RNU4-43P	5	26148227	26149694	1468	1.1249	0.00021459	0.0786837	intergenic
AGAP6	10	50014013	50014356	344	-1.79684	0.000219888	0.0801814	intergenic
RN7SL135P	8	63300545	63301283	739	1.37669	0.000221144	0.0801814	intergenic
ENSG00000276332	5	38207346	38208024	679	1.20725	0.000222301	0.0801814	intergenic
RAB12	18	8608988	8609518	531	-1.41848	0.000224296	0.0801814	promoter-tss
ENSG00000237626	9	89999681	90000372	692	1.14103	0.000224455	0.0801814	other intron
LINC00484	9	91138534	91139509	976	1.1214	0.000230175	0.0818278	1st intron
NPSR1	7	34807583	34808332	750	-1.55133	0.000233259	0.0818278	other intron
SH3KBP1	X	19670389	19671305	917	-1.12891	0.000233979	0.0818278	promoter-tss
LINC00111	21	41638067	41638535	469	-1.20311	0.00023743	0.0820011	intergenic
FGD1	X	54492225	54492660	436	-1.66893	0.000241223	0.0828151	1st intron
ENSG00000284650	1	37124020	37124592	573	1.77718	0.000242188	0.0828151	intergenic
TENT5A	6	81101505	81102237	733	1.86967	0.000242772	0.0828151	intergenic
ZFYVE9P2	2	17308407	17310006	1600	1.82719	0.000244151	0.0829454	intergenic
XPO1	2	61521799	61522402	604	1.79299	0.000251209	0.0849964	other intron
PRKCE	2	45674195	45674811	617	-1.64079	0.000259976	0.086695	promoter-tss
HIBADH	7	27519820	27520845	1026	1.79303	0.000261215	0.086695	intergenic
ANK3-DT	10	60745266	60746112	847	1.7256	0.000262305	0.086695	intergenic
ENSG00000200999	4	26762416	26762920	505	1.7256	0.000263564	0.086695	intergenic
ENSG00000263745	18	2180672	2180998	327	1.48683	0.000263923	0.086695	other intron
EXOGP1	18	21156321	21157342	1022	1.66569	0.000264562	0.086695	intergenic
ZNF331	19	53530230	53530763	534	1.72557	0.000268145	0.0871829	other intron
CDC14B	9	96582028	96583190	1163	1.66038	0.000280665	0.090546	1st intron
JAGN1	3	9893952	9894576	625	-1.07298	0.000291256	0.0928829	other exon
TENM3	4	182626471	182627268	798	2.18253	0.0003039	0.0961779	other intron
PDS5A	4	39905149	39905723	575	2.04538	0.000314314	0.0987232	other intron
ENSG00000286043	12	82650709	82651031	323	-1.56669	0.0003184	0.0993625	intergenic
SERPINA13P	14	94654019	94654825	807	1.20787	0.000318737	0.0993625	intergenic
HAPLN1	5	83612040	83612868	829	1.52343	0.000323765	0.100485	intergenic
PTPRN2	7	158047022	158047658	637	1.56507	0.000330063	0.101374	other intron
LINC01135	1	58835768	58836694	927	1.09913	0.000332611	0.101384	1st intron
GSAP	7	77390813	77391111	299	-1.30222	0.000336899	0.101384	other intron
ENSG00000285837	10	62456641	62457285	645	1.08172	0.000338621	0.101384	other intron
SH3D21	1	36307160	36308130	971	1.07214	0.000343696	0.102535	promoter-tss
ENSG00000272461	18	958197	958991	795	1.56372	0.000346619	0.102951	intergenic
ENSG00000275115	8	27005565	27006765	1201	1.36306	0.000359441	0.106091	intergenic
ENSG00000247970	14	99609444	99609768	325	1.21298	0.000370985	0.107967	1st intron
DST	6	56756029	56756848	820	1.15647	0.000374475	0.108321	other intron
LINC00477	12	24583687	24584847	1161	-1.01995	0.000378342	0.108321	promoter-tss
ENSG00000251471	3	139786726	139787391	666	1.61216	0.000379405	0.108321	intergenic
NXF2B	X	102338818	102339456	639	-1.93997	0.00038001	0.108321	intergenic
DGLUCY	14	91205537	91205783	247	-1.34996	0.000384813	0.109164	other intron
LINC01708	1	99619591	99620000	410	1.73742	0.000387307	0.109164	intergenic
ENSG00000277737	9	43121935	43122798	864	1.51995	0.000389112	0.109164	1st intron
SRRM3	7	76271545	76272184	640	1.04797	0.00038942	0.109164	promoter-tss
ENSG00000276915	20	6300243	6300512	270	-1.56599	0.00040111	0.110844	intergenic
SETBP1	18	44680487	44681004	518	1.27885	0.000411523	0.112646	promoter-tss
BTF3L4	1	52097753	52098502	750	1.25666	0.000421479	0.113901	intergenic
CSMD2	1	33717077	33718285	1209	1.29356	0.000423507	0.114078	other intron
CPED1	7	121286755	121287787	1033	-1.53789	0.000425417	0.114223	other intron
ENSG00000253300	8	20741703	20742274	572	1.67196	0.000427903	0.11447	intergenic
SLCO4C1	5	102277085	102277743	659	1.14125	0.00043231	0.114961	other intron
ENSG00000287783	5	87794532	87795509	978	1.61398	0.000451449	0.118911	intergenic
ENSG00000279360	12	110084542	110084963	422	1.35129	0.000459898	0.120056	intergenic
ENSG00000243953	3	154986582	154987890	1309	1.25362	0.000462837	0.12006	intergenic
ENSG00000276064	6	77222433	77223070	638	1.66556	0.000467635	0.120355	intergenic
ENSG00000286536	9	105168325	105169306	982	1.47977	0.000468595	0.120355	other intron
SGMS1	10	50421261	50421817	557	1.21169	0.000469943	0.120355	other intron
AEBP2	12	19482545	19483068	524	-1.30674	0.000474577	0.121019	other intron
RPS10P21	13	71880747	71881123	377	1.83461	0.000475445	0.121019	intergenic
ENSG00000283415	11	6856888	6857130	243	-1.58228	0.000496427	0.123711	other intron
SETP14	3	155948971	155950028	1058	1.44383	0.000499059	0.123742	intergenic
BAZ1B	7	73477179	73478070	892	1.56211	0.000507538	0.124281	other exon
ENSG00000227138	9	10795432	10796351	920	1.8118	0.000509356	0.124281	intergenic
CCDC137	17	81675963	81676210	248	1.08701	0.000510658	0.124281	intergenic
S100A11	1	152060900	152062566	1667	1.02681	0.00051367	0.12465	intergenic
ENSG00000289904	13	114268591	114269603	1013	1.10355	0.00051852	0.125461	promoter-tss
LETR1	15	95253418	95254267	850	1.93116	0.000521842	0.125898	other intron
JAZF1	7	27920729	27921568	840	-1.63212	0.000552962	0.132256	other intron
NCF4	22	36881986	36882408	423	-1.43711	0.000561716	0.133582	intergenic
LINC02089	17	52701561	52702102	542	1.8346	0.000578733	0.136503	intergenic
LINC02149	5	15291113	15292096	984	1.15317	0.000583837	0.136503	intergenic
TPPP	5	685572	686045	474	1.11786	0.000597162	0.139164	1st intron
ENSG00000288098	X	142515277	142516202	926	-1.09935	0.00059856	0.139164	other intron
ENSG00000279625	1	22376766	22377267	502	1.01556	0.000604535	0.139385	intergenic
LINC02045	3	148255304	148255481	178	2.56467	0.000610754	0.14006	1st intron
ENSG00000226206	9	89814629	89815010	382	-1.15938	0.000619437	0.140325	other intron
SOX2-OT	3	181008852	181009740	889	1.43467	0.000620416	0.140325	other intron
NVL	1	224262772	224262978	207	-1.40911	0.000623643	0.140673	other intron
BTG2	1	203311868	203312609	742	1.20615	0.000627293	0.141114	intergenic
GASK1A	3	43006051	43006375	325	-1.57934	0.000641767	0.143594	other intron
LINC01091	4	123881244	123882310	1067	1.51534	0.000650383	0.145131	other intron
ENSG00000253376	8	57927588	57928566	979	1.12292	0.000657024	0.145365	1st intron
IL17A	6	52183786	52184751	966	1.43459	0.000657547	0.145365	intergenic
CTBP2P4	5	98527313	98527947	635	1.51536	0.000658416	0.145365	intergenic
LINC00882	3	106765040	106765581	542	-2.13067	0.000660603	0.145381	other intron
MRPS22	3	139024662	139025332	671	1.97347	0.000661982	0.145381	1st intron
SYT16	14	62002559	62003063	505	-1.85838	0.000670087	0.146388	other intron
ECE1	1	21239103	21239628	526	1.00038	0.000672495	0.14653	promoter-tss
U3	10	28402664	28403078	415	-1.18475	0.000677982	0.146956	intergenic
OSTM1	6	108127074	108128123	1050	1.07642	0.000683721	0.147763	1st intron
CCNY	10	35391369	35392468	1100	1.06728	0.000688835	0.148151	1st intron
TRPM3	9	70909332	70909689	358	2.18785	0.000693615	0.148674	1st intron
FGGY-DT	1	59176532	59176749	218	-1.44377	0.000709739	0.151085	1st intron
MCC	5	113114429	113115020	592	1.36757	0.00071167	0.15111	other intron
TAF1	X	71510201	71510487	287	-1.85839	0.000729061	0.153642	other intron
RABGAP1L	1	174289681	174290374	694	1.61632	0.000729134	0.153642	other intron
RPS4XP7	6	13522544	13523053	510	-1.04868	0.000736785	0.154472	tts
AIM2	1	159113502	159114577	1076	-1.3344	0.000749001	0.155856	other intron
ENSG00000290960	11	3404002	3404971	970	1.0085	0.000754457	0.156101	other intron
MTND5P20	1	113575518	113576434	917	1.33815	0.000757258	0.156101	promoter-tss
ENSG00000259035	14	81836471	81837611	1141	1.18823	0.000757681	0.156101	other intron
ENSG00000248359	5	68505946	68506286	341	1.43456	0.000763014	0.156425	intergenic
SAMD9L	7	93145445	93145660	216	-1.35594	0.000770335	0.157152	other exon
ENSG00000201316	8	51128287	51129429	1143	1.47307	0.000785792	0.159523	intergenic
ENSG00000232006	7	43039327	43039913	587	-1.16953	0.000789743	0.15964	other intron
LINC01242	9	30160617	30160920	304	2.18779	0.000791301	0.15964	intergenic
PLXNA4	7	132557376	132557941	566	-1.51785	0.000793066	0.15964	1st intron
HHLA1	8	132097417	132097917	501	1.47332	0.000796956	0.159841	other intron
CASS4	20	56442595	56443133	539	-1.26263	0.000798935	0.159852	other intron
FUNDC2P2	2	84207864	84208146	283	1.86267	0.000801612	0.159905	intergenic
GPC4	X	133414212	133414659	448	-1.35917	0.000803043	0.159905	1st intron
TPBG	6	82542096	82542749	654	2.18775	0.000805109	0.159934	intergenic
ZBTB7C	18	48356246	48357267	1022	1.22054	0.000812987	0.160732	1st intron
ENSG00000289986	3	144303907	144305058	1152	1.34929	0.00081724	0.16119	intergenic
MMP10	11	102781674	102782603	930	1.31051	0.000829166	0.162007	promoter-tss
MBNL2	13	97375800	97376343	544	1.27796	0.000833359	0.162445	other intron
EVL	14	100081676	100081903	228	-1.35422	0.000839692	0.162537	1st intron
MS4A4A	11	60307600	60308337	738	1.44413	0.000852628	0.164132	other intron
GRIN3A	9	101601524	101602650	1127	1.20407	0.000852644	0.164132	other intron
TMIGD1	17	30334472	30334944	473	1.08175	0.000853848	0.164132	promoter-tss
NCK2	2	105723254	105723714	461	1.36727	0.000862929	0.165115	intergenic
SIDT2	11	117179622	117180152	531	-1.00021	0.000871377	0.166349	promoter-tss
ENSG00000254669	11	35589140	35589491	352	-1.47672	0.000879142	0.167447	intergenic
GUSBP2	6	26956272	26956499	228	-1.81566	0.000896281	0.169163	promoter-tss
TENM3	4	182717556	182718728	1173	1.31081	0.000900352	0.169216	other intron
LINC01877	2	199644283	199645460	1178	1.187	0.000900628	0.169216	other intron
EIF4A1P7	13	28563482	28563917	436	1.31228	0.000907468	0.169735	intergenic
RETREG1-AS1	5	16643759	16644233	475	1.20517	0.000913234	0.170049	1st intron
PLCL1	2	197941669	197942022	354	1.56038	0.000922838	0.170834	1st intron
DPYSL3	5	147454001	147454738	738	1.0235	0.000927894	0.171247	promoter-tss
KCNMB2	3	178823537	178823800	264	2.29743	0.000932254	0.171501	other intron
ALDH1A2	15	58475575	58475918	344	-1.04821	0.000940317	0.172014	promoter-tss
ENSG00000267605	19	37289368	37289542	175	1.42485	0.000943149	0.172154	1st intron
UROS	10	125824713	125824992	280	-1.47795	0.000955578	0.173408	promoter-tss
ENSG00000231418	7	31443333	31444510	1178	-1.16493	0.0009614	0.173408	intergenic
RASD1	17	17496144	17496736	593	-1.16694	0.000964555	0.173408	promoter-tss
RBMS3	3	29781762	29782118	357	-2.07842	0.000976858	0.174855	other intron
HDAC9	7	18503197	18503868	672	-1.07338	0.00098992	0.176662	promoter-tss
ARMC6	19	19049340	19049836	497	-1.18092	0.000991577	0.176662	other intron
SERINC5	5	80151808	80152398	591	1.46538	0.000996386	0.176662	other intron
SMG1P5	16	30276255	30276886	632	1.38796	0.00100919	0.178111	other intron
ENSG00000271583	2	146988039	146988590	552	1.38793	0.00101216	0.178111	intergenic
MRPL20	1	1403709	1403975	267	-1.13033	0.00101528	0.178282	other intron
USP2-AS1	11	119550436	119551011	576	1.02256	0.00102597	0.179606	other intron
IDH2-DT	15	90149082	90149305	224	-1.17176	0.001031	0.179606	intergenic
TSPAN16	19	11309376	11310209	834	1.2017	0.0010313	0.179606	other intron
ENSG00000291032	Y	11210956	11211571	616	-1.35671	0.00104045	0.180418	other intron
YTHDC2	5	113608147	113608686	540	1.15588	0.00105555	0.182309	intergenic
ENSG00000288714	6	140289889	140291376	1488	1.03782	0.00106382	0.183324	1st intron
PRKCB	16	23906700	23907427	728	1.35407	0.00106771	0.183474	other intron
MTHFD1L	6	150927008	150927675	668	-1.04528	0.00106909	0.183474	other intron
GPC3	X	133792528	133792721	194	-1.61983	0.00107285	0.183695	other intron
TMEM273	10	49218219	49218731	513	1.46541	0.00107479	0.183695	intergenic
ATP6V0A4	7	138761744	138762286	543	2.02756	0.0010802	0.184241	other intron
NLGN4Y-AS1	Y	14849113	14849522	410	-1.15578	0.00110219	0.186263	intergenic
ENSG00000285960	7	25521266	25522227	962	1.51029	0.00110601	0.186351	intergenic
TCEANC	X	13669117	13669793	677	-1.25876	0.00111169	0.186929	other intron
ENSG00000275905	8	107015218	107015804	587	1.2948	0.00112028	0.187996	intergenic
TRDN	6	123276496	123277374	879	1.17077	0.00112804	0.188916	other intron
MSI2	17	57550462	57551286	825	1.42476	0.00113068	0.188923	other intron
EPB41L2	6	130947347	130947743	397	-1.61987	0.00115393	0.191709	other intron
CCDC68	18	54946160	54946726	567	-1.15143	0.00117836	0.194927	1st intron
ZNF544	19	58228624	58228985	362	-1.44708	0.00118508	0.194927	promoter-tss
LINC00598	13	40477619	40478365	747	1.24537	0.00118735	0.194927	1st intron
LINC01776	1	98388348	98388876	529	1.08095	0.00123618	0.20057	intergenic
MTA1	14	105434661	105435388	728	1.24471	0.00125421	0.201202	1st intron
ENSG00000270306	6	51180059	51181347	1289	1.38788	0.001257	0.201202	intergenic
NFE2L3	7	26143636	26143973	338	-1.30565	0.00127631	0.203458	intergenic
MLIP	6	54231171	54231600	430	1.89807	0.00128795	0.203458	other intron
OPA3	19	45568607	45569259	653	1.03799	0.00129166	0.203458	1st intron
LINC02241	5	20832426	20833814	1389	1.05956	0.00129325	0.203458	other intron
ENSG00000248490	5	27691323	27691885	563	1.86256	0.0012952	0.203458	intergenic
UTP23	8	116788004	116788707	704	1.16817	0.00129798	0.203458	other intron
KCNS3	2	17877848	17878146	299	-1.11298	0.00130875	0.203869	promoter-tss
SLC1A2	11	35355245	35355974	730	-1.16838	0.00131085	0.203869	1st intron
NHSL1	6	138662018	138662754	737	1.2029	0.00131356	0.203869	1st intron
LINC01525	1	117274342	117274875	534	1.5046	0.00131908	0.203869	1st intron
RNF10	12	120534198	120534464	267	-1.23986	0.00132265	0.203869	promoter-tss
MIR3681HG	2	12606119	12606976	858	-1.1962	0.0013379	0.205839	other intron
TTLL11	9	122019595	122020007	413	1.79084	0.0013443	0.206061	other intron
FBLN5	14	91885754	91886122	369	-1.6873	0.00136639	0.207916	other intron
HCN1	5	45429735	45431046	1312	1.21822	0.00136982	0.208058	other intron
HCN1	5	45437644	45438408	765	1.32322	0.00138675	0.209478	other intron
LINC02566	12	23364117	23364525	409	1.55844	0.00138924	0.209478	intergenic
RN7SKP242	9	83199314	83200084	771	1.12523	0.00139733	0.210317	tts
ZNF20	19	12140034	12141447	1414	1.08518	0.00140173	0.210599	promoter-tss
NACAP2	10	119989903	119990682	780	1.09127	0.00140763	0.211105	intergenic
ENSG00000224532	6	6759079	6759506	428	-1.16585	0.00141176	0.211342	promoter-tss
ENSG00000255451	11	44416757	44417100	344	-1.16328	0.00143344	0.213055	intergenic
ENSG00000230309	6	78455245	78455607	363	1.68881	0.0014503	0.214413	intergenic
ETS1	11	128573615	128573879	265	-1.1647	0.00147651	0.2179	1st intron
ST13P7	7	133138903	133139701	799	1.16671	0.00148184	0.218281	intergenic
ENSG00000287277	10	7038418	7039518	1101	-1.00589	0.00148434	0.218281	1st intron
HMGB1	13	30607203	30607568	366	-1.26193	0.0014889	0.218567	1st intron
GPATCH2	1	217484979	217485177	199	-1.05532	0.00149631	0.219267	other intron
TLR10	4	38769165	38769563	399	-1.35529	0.00150123	0.219602	intergenic
LINC01427	20	22262171	22262628	458	1.45665	0.00150911	0.219982	tts
MIR3681HG	2	12406095	12406845	751	1.76908	0.00151202	0.22002	1st intron
NCAPD3	11	134165226	134165680	455	1.20348	0.00152981	0.221833	other intron
XRCC5	2	216183534	216183927	394	-1.27847	0.00156059	0.22385	other intron
ENSG00000258687	14	50846559	50847431	873	1.01351	0.00156656	0.22385	promoter-tss
SLC35F3	1	234148601	234149590	990	-1.05741	0.00157476	0.224441	other intron
ENSG00000226571	6	139447080	139448586	1507	1.16645	0.0015821	0.224718	other intron
DAAM1	14	59292019	59292449	431	-1.09961	0.00159195	0.225274	other intron
EEF1DP8	11	62165394	62166317	924	1.16613	0.00159684	0.225274	intergenic
CCDC91	12	28172531	28173021	491	-1.58182	0.00161184	0.226239	1st intron
CAV2	7	116315399	116315585	187	-1.12723	0.00161786	0.226702	other intron
ENSG00000287666	11	126144174	126144355	182	-1.16098	0.00164451	0.229663	intergenic
HSD17B2-AS1	16	82109308	82109966	659	-1.12772	0.00164766	0.229717	1st intron
ARHGAP26	5	143057689	143057954	266	-1.20184	0.00166009	0.231063	other intron
PKHD1	6	51743952	51744268	317	1.94325	0.00166509	0.231224	other intron
SMS	X	21993294	21993572	279	-1.35472	0.00167243	0.231619	other intron
ENSG00000258959	14	102063161	102063414	254	-1.23351	0.00169546	0.23295	1st intron
CCDC200	17	43232430	43232611	182	1.11181	0.001696	0.23295	1st intron
MAP4K3	2	39431851	39432394	544	-1.28114	0.00170316	0.233544	1st intron
SCPEP1	17	56994393	56994863	471	1.62328	0.00172757	0.235189	promoter-tss
GEN1	2	17759937	17760616	680	-1.64606	0.00173133	0.235189	promoter-tss
CLDN10	13	95500120	95500922	803	-1.23309	0.00173212	0.235189	1st intron
ENSG00000237843	2	204478849	204479321	473	1.62334	0.00174706	0.23601	1st intron
SLC39A11	17	72674161	72674564	404	-1.64607	0.00174716	0.23601	other intron
WDPCP	2	63378564	63379040	477	1.45675	0.00174951	0.23601	other intron
LINC01422	22	26863564	26864420	857	1.37488	0.00175713	0.236273	other exon
SRGAP1	12	64102319	64102788	470	1.27788	0.00176977	0.237589	other intron
TMPRSS2	21	41498286	41498827	542	-1.35541	0.00179733	0.240441	promoter-tss
ENSG00000289925	6	113706977	113707854	878	1.22606	0.00180529	0.240586	intergenic
NMBR	6	141883060	141883537	478	1.3749	0.00180944	0.240586	intergenic
USP8	15	50448330	50448756	427	-1.30247	0.00181568	0.240917	other intron
SMIM42	1	158117829	158118470	642	1.10705	0.00184561	0.243451	intergenic
METAP1	4	99055963	99056282	320	-1.07283	0.00186481	0.24482	other intron
ENSG00000289068	X	39631229	39631779	551	1.10231	0.00187109	0.244871	intergenic
ENSG00000242292	5	36537310	36538020	711	1.03723	0.0018768	0.245233	intergenic
ENSG00000218766	6	85866646	85867272	627	1.03811	0.00189124	0.246733	promoter-tss
MGC32805	5	122528674	122529810	1137	1.25137	0.00192279	0.248988	intergenic
ZNF292	6	87264494	87265733	1240	1.21751	0.00192348	0.248988	other exon
ENSG00000223811	6	113362547	113363279	733	1.06436	0.00195387	0.252314	1st intron
LEPR	1	65537947	65538431	485	-1.54257	0.00195952	0.252314	1st intron
HMGB3P26	14	103354602	103355061	460	-1.30102	0.00196115	0.252314	intergenic
GPC3	X	133580445	133581124	680	1.0752	0.00196342	0.252314	other intron
RASSF3	12	64588085	64588445	361	1.94334	0.00197059	0.252314	other intron
KIT	4	54783165	54783959	795	-1.23491	0.00197334	0.252314	intergenic
LINC01320	2	34115166	34115547	382	-1.04343	0.00198482	0.252607	other intron
RNU7-14P	20	53677892	53678403	512	-1.25131	0.00200203	0.253247	intergenic
ENTPD7	10	99661479	99661686	208	1.18236	0.00202939	0.254239	other exon
ENSG00000250547	4	163254166	163254567	402	1.81824	0.00203111	0.254239	intergenic
RN7SKP122	5	107822205	107822450	246	1.81823	0.00203125	0.254239	intergenic
ENSG00000236212	7	34237027	34237378	352	1.49818	0.00206258	0.256861	1st intron
THSD4	15	71442700	71443080	381	1.33959	0.00206441	0.256861	other intron
TAF12	1	28622895	28623322	428	1.55648	0.00207424	0.257321	promoter-tss
AGMO	7	15155754	15156225	472	1.8182	0.00207442	0.257321	intergenic
ENSG00000286300	7	34166021	34166496	476	-1.38353	0.00208685	0.257944	intergenic
PUDPP1	Y	15462175	15462627	453	-1.54248	0.00209202	0.257944	intergenic
COLEC10	8	119102441	119102938	498	1.79076	0.00209673	0.257944	other exon
ENSG00000287778	4	11446234	11446670	437	-1.49291	0.00212565	0.258664	other intron
SLC7A14	3	170574289	170574876	588	1.04581	0.00213839	0.259834	1st intron
SIPA1L3	19	37943211	37943891	681	1.16193	0.00214177	0.259866	1st intron
SOX5	12	23819164	23819738	575	1.55646	0.00215275	0.260438	other intron
RFTN2	2	197654439	197655073	635	1.62325	0.00217041	0.261057	other intron
RNU6-1255P	8	130068392	130069064	673	1.0202	0.00217958	0.261644	promoter-tss
HDAC9	7	18421776	18422793	1018	1.20272	0.00219566	0.262954	other intron
RIPOR2	6	25018038	25018250	213	-1.45073	0.00220498	0.263218	1st intron
SLC9A9	3	143525290	143525696	407	1.10309	0.00222463	0.264521	other intron
ACTR3	2	113901908	113902257	350	-1.14021	0.00223384	0.26488	1st intron
NDUFAF2	5	60961671	60961958	288	-1.72613	0.00226661	0.267255	1st intron
MIR7162	10	30368458	30369099	642	1.62326	0.00228544	0.267719	promoter-tss
ENSG00000237153	9	17044022	17044694	673	1.44674	0.00228629	0.267719	other intron
CAP1	1	40026198	40027409	1212	1.0366	0.00229384	0.268154	intergenic
ENSG00000289350	10	26337084	26337266	183	-1.15459	0.00230243	0.268231	tts
MEF2C-AS1	5	89255850	89256517	668	1.30716	0.00232338	0.268962	other intron
KDM2A	11	67177205	67177831	627	1.81822	0.00232952	0.269299	other intron
ARHGEF38	4	105624516	105624953	438	1.71517	0.0023787	0.27232	other intron
PPP1R1C	2	181954324	181954570	247	1.36002	0.00238786	0.27232	promoter-tss
HSD17B11	4	87389819	87390315	497	1.07297	0.00239708	0.27232	1st intron
DTNA	18	34558467	34558971	505	1.49813	0.00239857	0.27232	promoter-tss
HIGD1C	12	50951187	50951401	215	1.10377	0.00239911	0.27232	promoter-tss
EBF1	5	159059685	159060014	330	-1.08892	0.00240086	0.27232	other intron
NYNRIN	14	24392727	24393078	352	1.71518	0.00242024	0.273704	intergenic
PLEKHM3	2	207974210	207974929	720	1.49813	0.00242426	0.273786	other intron
NTM	11	131961449	131962119	671	1.14558	0.00245488	0.276121	other intron
PTPRN2	7	157586244	157586489	246	-1.27105	0.00245959	0.276139	other intron
GCLM	1	93904234	93904549	316	-1.05574	0.00249743	0.279372	other exon
STT3B	3	31628369	31629503	1135	-1.13669	0.00253385	0.281579	promoter-tss
MRPS27	5	72282162	72282406	245	-1.20858	0.00253974	0.281731	other intron
CYB5D2	17	4148999	4149430	432	2.00301	0.00254199	0.281731	promoter-tss
CAMK2D	4	113591516	113592364	849	-1.35062	0.00261256	0.286302	other intron
NOLC1	10	102175370	102175836	467	-1.11542	0.00264155	0.286858	intergenic
AMY1C	1	103764712	103765641	930	1.03133	0.00264339	0.286858	intergenic
ENSG00000271475	1	228769918	228770217	300	1.28964	0.00266518	0.288684	intergenic
MYO18A	17	29180328	29180722	395	-1.06182	0.00268965	0.289988	promoter-tss
SFT2D1	6	166319096	166319573	478	1.00326	0.00274686	0.294957	tts
TEX21P	14	64367412	64367804	393	1.71502	0.00274992	0.294957	other intron
PFAS	17	8265971	8266734	764	1.30723	0.0027577	0.295411	promoter-tss
RNU6ATAC37P	2	7530043	7530326	284	-1.11552	0.00276906	0.295722	intergenic
ENSG00000248137	5	2842180	2842666	487	1.32308	0.0027811	0.295722	intergenic
MRPS31P5	13	52187314	52187921	608	1.44671	0.00278696	0.295722	other intron
ENSG00000230623	1	200452896	200453936	1041	1.01182	0.00278806	0.295722	1st intron
COLEC10	8	119045871	119046193	323	-1.15849	0.0028119	0.297431	other intron
LINC01949	5	87183877	87184232	356	-1.67927	0.00281314	0.297431	intergenic
INHBA-AS1	7	41694666	41694855	190	-1.38217	0.00282214	0.297431	promoter-tss
FRMD3	9	83477618	83477871	254	1.06552	0.00282572	0.297431	1st intron
IFITM3	11	327038	327392	355	-1.16912	0.00282659	0.297431	promoter-tss
UBA5	3	132654298	132654780	483	1.20546	0.00287186	0.298222	promoter-tss
ETV1	7	14000064	14000576	513	1.20539	0.0028727	0.298222	intergenic
RNU6-1075P	10	16182631	16183437	807	1.06564	0.00290015	0.299791	intergenic
MIR4795	3	87206123	87206454	332	1.14165	0.00290551	0.299791	intergenic
MAP4K4	2	101689269	101689855	587	-1.20674	0.00291442	0.299935	intergenic
CDC14B	9	96574640	96575542	903	1.10599	0.00291524	0.299935	1st intron
RN7SKP73	5	5109693	5110537	845	1.06305	0.00293067	0.300874	intergenic
L3MBTL3	6	130111460	130113421	1962	1.22449	0.00294718	0.30089	other intron
LINC02911	16	51982600	51983520	921	1.25908	0.00294774	0.30089	intergenic
SLC25A46	5	110816363	110816534	172	-1.50226	0.00295366	0.30089	intergenic
ENSG00000225563	20	53850318	53850912	595	-1.09648	0.00295617	0.30089	intergenic
GPD1L	3	32129923	32130241	319	1.25916	0.00296062	0.30089	other intron
ENSG00000267686	18	60146219	60147047	829	1.23119	0.00296361	0.30089	other intron
ENSG00000289522	15	25643995	25644365	371	-1.1626	0.00298475	0.301826	intergenic
IFNWP4	9	21110355	21111459	1105	1.01049	0.00298802	0.301826	intergenic
MBLAC1	7	100124718	100125372	655	1.00896	0.00301081	0.302664	promoter-tss
PRSS35	6	83473790	83474166	377	1.0654	0.00301086	0.302664	intergenic
CRYBA4	22	26628211	26629506	1296	1.00161	0.00301915	0.302766	other intron
ALPL	1	21520933	21521224	292	-1.2692	0.00303001	0.303286	1st intron
LINGO2	9	28779206	28779687	482	-1.07894	0.00303527	0.303286	other intron
HACD2	3	123563353	123564148	796	1.14101	0.00304184	0.303579	other intron
ENSG00000253317	8	72170235	72171321	1087	1.06192	0.00304627	0.303657	intergenic
TRA2B	3	185865213	185865769	557	1.55467	0.00305665	0.303963	intergenic
ENSG00000255451	11	44399632	44400669	1038	1.06482	0.00308574	0.304661	intergenic
ENSG00000265943	18	22684203	22684757	555	1.01358	0.00308928	0.304661	intergenic
SAMD5	6	147547361	147548312	952	1.06569	0.00310284	0.305274	1st intron
RPL7AP52	10	94902540	94902987	448	-1.26149	0.00311021	0.305277	intergenic
SPIDR	8	47633001	47633974	974	1.12211	0.00313894	0.306051	other intron
ENSG00000226739	6	164370704	164371267	564	1.12291	0.00315413	0.306051	intergenic
SENP1	12	48069227	48069535	309	-1.07937	0.00315737	0.306051	other intron
LNCOG	12	76226356	76227026	671	-1.12655	0.00315807	0.306051	intergenic
ENSG00000236376	9	75625067	75625360	294	-1.18089	0.00315858	0.306051	intergenic
ATP1A1	1	116406397	116406852	456	1.1607	0.00316081	0.306051	promoter-tss
CTNNA3	10	67037411	67037808	398	1.04927	0.00317858	0.306659	other intron
TP73	1	3660795	3661065	271	-1.41768	0.00318255	0.306659	1st intron
ENSG00000287544	4	177281528	177281984	457	-1.55934	0.00320706	0.308241	1st intron
N4BP1	16	48602406	48602658	253	-1.05182	0.00323416	0.309417	1st intron
ENSG00000260275	15	89030362	89031468	1107	1.01654	0.00324412	0.309417	intergenic
ZDHHC14	6	157500090	157500337	248	1.49092	0.00325139	0.309641	1st intron
WDR4P2	2	68434919	68435270	352	-1.00021	0.00328367	0.311731	intergenic
SH2D4A	8	19300770	19301190	421	-1.03581	0.00330617	0.311811	intergenic
TCF4	18	55233921	55234604	684	1.09261	0.00330789	0.311811	other intron
ENSG00000259283	16	55238635	55240069	1435	1.01697	0.00332497	0.312272	intergenic
ZDHHC23	3	113947758	113948007	250	1.28953	0.00334628	0.312634	promoter-tss
ERICH2-DT	2	170748070	170748264	195	-1.09266	0.00334667	0.312634	1st intron
BNC2	9	16871762	16872080	319	-1.01279	0.00335402	0.312969	promoter-tss
MRPL57P1	1	114310708	114311266	559	-1.08196	0.00338869	0.313492	intergenic
MAP7D3	X	136250324	136250780	457	-1.90914	0.00339788	0.313492	promoter-tss
ENSG00000280319	12	131441061	131441403	343	1.10437	0.00340813	0.313492	intergenic
SCAPER	15	76715176	76716146	971	1.10579	0.00344924	0.316351	other intron
PPM1A	14	60309640	60310438	799	1.35992	0.00348299	0.318225	intergenic
RSL24D1P4	1	242731611	242732004	394	1.55477	0.00350416	0.319108	intergenic
ENSG00000213209	7	148640474	148641288	815	1.3599	0.00352135	0.319908	intergenic
RIPK2-DT	8	89720638	89720935	298	-1.31751	0.00352694	0.319908	promoter-tss
RPSAP34	4	108397477	108398051	575	1.16166	0.00355759	0.321512	intergenic
ALPK1	4	112318497	112319088	592	1.10409	0.00357364	0.322558	other intron
ENSG00000227017	7	30188315	30188628	314	-1.14034	0.00358079	0.322558	intergenic
SP5	2	170716923	170717103	181	-1.34548	0.00358814	0.322871	promoter-tss
AKAP13	15	85592163	85592524	362	-1.41774	0.00359887	0.323109	other intron
MIR4290HG	9	90020310	90020660	351	-1.06121	0.00362752	0.323962	tts
RAB32	6	146516833	146517458	626	1.3864	0.00368005	0.327249	intergenic
CDH19	18	66630974	66631285	312	-1.26152	0.00369005	0.327788	intergenic
ZNF385B	2	179681976	179682957	982	1.0009	0.00374998	0.330992	other intron
WDSUB1	2	159267951	159268565	615	1.10255	0.00376948	0.332361	other intron
ENSG00000287597	5	40333271	40334001	731	1.01421	0.00377825	0.33243	intergenic
ZEB1	10	31530389	31530952	564	1.43535	0.0037896	0.332726	tts
ADAM7-AS1	8	24871808	24872399	592	1.343	0.003813	0.333925	other intron
ENSG00000290601	5	157688249	157688638	390	1.34298	0.00385871	0.337224	1st intron
PCAT4	4	79797764	79798434	671	1.16379	0.00389451	0.338014	intergenic
DZIP3	3	108661767	108662742	976	-1.34567	0.00393488	0.339438	other exon
NKILA	20	57800937	57801516	580	-1.05965	0.003956	0.339438	intergenic
ENSG00000259782	16	23446677	23447119	443	1.30422	0.00400773	0.340387	promoter-tss
TMOD3	15	51893634	51894467	834	1.43527	0.0040358	0.341725	promoter-tss
ENSG00000286201	Y	16860576	16861095	520	1.04326	0.0040613	0.342584	intergenic
ENSG00000288597	X	103839491	103839823	333	-1.46091	0.00406241	0.342584	1st intron
COX10-DT	17	14010068	14010656	589	-1.15476	0.00408849	0.343451	other intron
RAB3GAP2	1	220222817	220223258	442	1.23781	0.00409886	0.343451	other intron
ENSG00000205653	6	219984	220297	314	-1.03231	0.0040998	0.343451	intergenic
PLS3	X	115584598	115585129	532	-1.07014	0.00411128	0.343451	1st intron
LINC02790	1	96076064	96077104	1041	1.00457	0.00411306	0.343451	intergenic
BCL2L11	2	111122995	111123313	319	-1.0307	0.00411494	0.343451	promoter-tss
ATP2C2	16	84367397	84367734	338	-1.05992	0.00413365	0.343451	promoter-tss
ENSG00000249452	4	33286875	33287516	642	1.49078	0.00414461	0.343451	intergenic
LSAMP	3	116005421	116005932	512	1.20917	0.00414517	0.343451	other intron
ENSG00000218713	6	53206250	53206893	644	1.2092	0.00414522	0.343451	tts
OSMR	5	38904410	38905197	788	1.15918	0.00415722	0.343617	promoter-tss
MIR6499	5	151522303	151522492	190	-1.02713	0.00417314	0.344051	promoter-tss
RSPH10B	7	5931880	5932196	317	-1.19361	0.00418404	0.344465	other intron
BRD7P6	2	70371590	70372099	510	1.18311	0.00422082	0.345667	intergenic
WDFY2	13	51599949	51600421	473	1.0816	0.00422857	0.345667	1st intron
LRBA	4	150943753	150944227	475	1.15876	0.00423601	0.345667	other intron
AK4P6	4	151031976	151032229	254	1.11669	0.00427166	0.347046	intergenic
ENSG00000287152	8	35152353	35152853	501	-1.03013	0.00428216	0.347046	intergenic
ENSG00000229172	2	227793040	227793694	655	1.26936	0.00428836	0.347046	intergenic
ENSG00000254309	8	36193485	36194419	935	1.05085	0.00429176	0.347046	intergenic
ENSG00000274723	12	46983122	46984230	1109	1.20261	0.00430236	0.347046	intergenic
GINS3	16	58349085	58350090	1006	1.20912	0.00431867	0.347046	other intron
LINC01065	13	53151653	53152346	694	1.00501	0.00432369	0.347046	promoter-tss
ENSG00000226739	6	164322432	164322987	556	1.20913	0.00432453	0.347046	intergenic
PELI2	14	56244035	56244554	520	-1.06704	0.00433576	0.347046	other intron
GAPDHP34	13	36739624	36740125	502	1.63517	0.00434416	0.34725	promoter-tss
ENSG00000287658	2	30341648	30342517	870	1.02445	0.0043472	0.34725	tts
PDGFRA	4	54256994	54257360	367	1.26929	0.00437647	0.348887	1st intron
ENSG00000287226	4	158010482	158010769	288	-1.72307	0.00438344	0.348887	other intron
FNDC3B	3	172046253	172046907	655	-1.0019	0.00439131	0.348887	promoter-tss
MAP4K3-DT	2	39659984	39660889	906	1.08078	0.00440743	0.349712	other intron
CD83	6	14072019	14072463	445	-1.2826	0.00442492	0.349766	intergenic
AHR	7	17331742	17332222	481	-1.3785	0.00445683	0.351135	other intron
LINC01135	1	58802915	58803302	388	1.09807	0.00446518	0.351135	1st intron
IFT88	13	20636454	20637050	597	1.30422	0.0044718	0.351135	other intron
DCT	13	94435594	94436117	524	1.15893	0.00447209	0.351135	tts
EPM2A	6	145480159	145480355	197	1.06445	0.00447653	0.351135	other intron
LRRC8C	1	89760545	89760809	265	-1.11346	0.00448023	0.351135	other intron
CTNND2	5	11775321	11775989	669	1.06551	0.00448319	0.351135	1st intron
ENSG00000282278	4	53870963	53871550	588	-1.03678	0.00449937	0.351643	other intron
AGBL4	1	49815882	49816626	745	1.05255	0.00453004	0.352858	other intron
ENSG00000254060	8	81035264	81035920	657	-1.23422	0.00453811	0.353014	promoter-tss
LINC02128	16	50887519	50887941	423	-1.37854	0.00460111	0.355518	promoter-tss
MIR3663	10	117175888	117176320	433	-1.22878	0.00460447	0.355518	intergenic
RNF217-AS1	6	124870662	124871247	586	1.34306	0.00461882	0.356295	other intron
DNAAF9	20	3306893	3307633	741	-1.22809	0.0046309	0.356566	other intron
CHCHD2P3	19	34121080	34121448	369	1.18277	0.00463589	0.356621	intergenic
ENSG00000223727	3	3646984	3647273	290	-1.37861	0.00464956	0.357013	intergenic
FOXP1	3	71240121	71241399	1279	1.08066	0.00465596	0.357048	other intron
NHEJ1	2	219109282	219110011	730	1.09802	0.00465861	0.357048	other intron
MYO1E	15	59317300	59317619	320	-1.02456	0.00467275	0.357474	1st intron
TMEM116	12	111974954	111975313	360	1.11691	0.00469423	0.35813	other intron
PSD3	8	18535698	18537160	1463	1.03768	0.00471018	0.358379	other intron
SLC24A2	9	19729706	19730209	504	1.73365	0.00472613	0.358906	other intron
CRMP1	4	5849940	5850561	622	1.38633	0.00472931	0.358906	other intron
ENSG00000271862	5	83049691	83051508	1818	1.03977	0.00475364	0.359192	promoter-tss
GNA14-AS1	9	77475199	77475593	395	1.30419	0.004777	0.359192	1st intron
CCDC26	8	129319479	129320055	577	1.55273	0.00478806	0.359192	other intron
ENSG00000271162	6	48972951	48973714	764	1.55275	0.00478829	0.359192	intergenic
ENSG00000287185	8	25170044	25170637	594	1.05876	0.00482164	0.359932	intergenic
DESI2	1	244704274	244704715	442	1.26937	0.00485189	0.360698	other intron
ENSG00000286481	2	122054636	122055328	693	1.20904	0.00485897	0.360698	other intron
NRG1	8	31810412	31810896	485	1.73365	0.00486491	0.360698	1st intron
EWSAT1	15	69084144	69084790	647	1.2091	0.0049072	0.363043	other intron
ANOS1	X	8692967	8693238	272	-1.5139	0.0049344	0.363542	other intron
TNRC6B	22	40239043	40239451	409	1.0976	0.00493551	0.363542	other intron
AFF3	2	99785705	99785952	248	-1.18032	0.00494172	0.363677	other intron
ENSG00000261098	11	107259877	107260543	667	1.11656	0.00497291	0.364042	intergenic
MYLK4	6	2739249	2739846	598	-1.72295	0.0050068	0.365845	1st intron
LINC02869	1	218524696	218525362	667	-1.01037	0.00502925	0.366554	promoter-tss
LINC00174	7	66459132	66459336	205	-1.07526	0.00504325	0.366956	other intron
CTNNA2	2	80519444	80520215	772	1.18271	0.00504799	0.366956	other intron
MTND5P42	10	89792129	89792457	329	-1.12396	0.00510258	0.36867	intergenic
C9orf153	9	86246759	86247239	481	-1.1689	0.00512187	0.369254	1st intron
HADH	4	107987955	107988424	470	-1.01012	0.00520544	0.372866	promoter-tss
NANS	9	98046896	98047457	562	-1.08705	0.00524022	0.373177	intergenic
ENSG00000287124	10	23478581	23479642	1062	1.03436	0.00524586	0.373177	other intron
VMP1	17	59804928	59805437	510	-1.18083	0.00524637	0.373177	other intron
ENSG00000231178	6	159335383	159336240	858	1.03457	0.00529097	0.375118	intergenic
STAC	3	36306215	36306943	729	1.25065	0.00533717	0.376815	intergenic
LINC01691	1	125179857	125180454	598	1.24007	0.00534407	0.376815	intergenic
RXFP1	4	158544254	158544418	165	-1.30825	0.00538396	0.377609	promoter-tss
ENSG00000259269	15	39472994	39473638	645	-1.18145	0.00538508	0.377609	promoter-tss
MYO15A	17	18114788	18115235	448	-1.08751	0.00542555	0.378851	1st intron
LNPK	2	176018769	176020451	1683	1.04039	0.00547255	0.380536	intergenic
SMAP1	6	70849316	70849972	657	-1.04863	0.00551876	0.382154	other intron
ASTN2	9	116516464	116517070	607	-1.13823	0.00553836	0.382947	other intron
NHSL1	6	138523671	138524007	337	-1.04385	0.0055483	0.382947	1st intron
ENSG00000236449	2	174699969	174700338	370	-1.13652	0.00556364	0.383548	other intron
ENSG00000253656	8	130712481	130712803	323	1.42217	0.00556655	0.383548	intergenic
ENSG00000225519	10	91006329	91006539	211	-1.05404	0.00557303	0.383613	tts
CELF2	10	10870482	10871308	827	-1.24861	0.00571885	0.388916	other intron
PPIAP76	4	124060581	124060976	396	-1.17959	0.00572286	0.388916	promoter-tss
RIC1	9	5730229	5731328	1100	1.15839	0.00581322	0.393039	other intron
ENSG00000200753	7	20458685	20458958	274	-1.13733	0.00581762	0.393039	intergenic
ENSG00000258902	14	85482843	85483290	448	1.36962	0.00586127	0.394387	1st intron
LMX1A	1	165143236	165143711	476	-1.24873	0.00587227	0.394808	intergenic
LINC01873	2	66389863	66390265	403	-1.3383	0.00590646	0.39568	other intron
CMSS1	3	100084224	100085044	821	-1.04334	0.00591625	0.39568	other intron
HECW2	2	196453465	196453965	501	1.36959	0.00592204	0.39568	1st intron
RNU7-152P	6	155742067	155742538	472	1.36959	0.00593709	0.39568	intergenic
ENSG00000286679	2	155690740	155691079	340	-1.01349	0.00599276	0.397791	intergenic
PTBP3	9	112233755	112234112	358	-1.66677	0.00599788	0.397791	other intron
ENSG00000253072	11	15466647	15467182	536	-1.0517	0.00603391	0.398593	intergenic
ENSG00000235071	X	16494450	16494823	374	-1.66688	0.00605894	0.399295	intergenic
ZCWPW2	3	28391551	28391846	296	1.75799	0.00608381	0.399984	other intron
ENSG00000227293	2	66234102	66234794	693	1.32347	0.00609464	0.400339	tts
MED21	12	27032493	27033156	664	1.75803	0.00609883	0.400339	other intron
WDR59	16	74870044	74870536	493	1.32346	0.00620042	0.403577	tts
ENSG00000287015	1	90045814	90046196	383	-1.46698	0.00620473	0.403577	promoter-tss
CPNE4	3	132209589	132210160	572	1.55267	0.00621892	0.403726	other intron
MORN1	1	2368315	2368730	416	1.28263	0.00627697	0.404379	other intron
ENSG00000224413	21	46029101	46029996	896	1.28267	0.0062935	0.404654	intergenic
RN7SL361P	2	60593287	60593570	284	-1.19547	0.00630109	0.404654	intergenic
PTPRB	12	70554827	70555655	829	1.02403	0.00635398	0.406196	other exon
AGFG1	2	227488840	227489427	588	1.03841	0.00639744	0.407722	1st intron
RNA5SP425	16	47503914	47504230	317	1.11054	0.00651364	0.410419	promoter-tss
USP10	16	84692420	84692880	461	-1.06304	0.00652246	0.410419	intergenic
ENSG00000286215	6	127058929	127059322	394	1.07096	0.00653757	0.410419	other intron
EPB41L2	6	130913112	130913695	584	1.13295	0.00655085	0.410419	other intron
ENSG00000261786	3	44138131	44138584	454	1.28267	0.00657462	0.410426	intergenic
LINC00708	10	8224466	8225042	577	1.55273	0.00657585	0.410426	intergenic
PSEN1	14	73178881	73179306	426	-1.01618	0.00660941	0.410543	other intron
CERS6	2	168718072	168718370	299	1.18411	0.00661598	0.410584	other intron
LINC01588	14	49962606	49962882	277	1.11061	0.00664004	0.410584	promoter-tss
LINC02269	4	173958525	173958801	277	-1.19508	0.0066758	0.412132	other intron
CALN1	7	71775707	71776108	402	-1.01847	0.00667956	0.412132	intergenic
CD9	12	6201644	6202188	545	1.00831	0.00673144	0.413875	1st intron
LINC02808	1	50305215	50306021	807	1.08999	0.00676701	0.413875	1st intron
LINC02458	12	89208611	89209087	477	1.08981	0.00677492	0.413875	1st intron
PLAGL1	6	143988272	143988945	674	1.18407	0.00677617	0.413875	1st intron
ENSG00000254115	8	86762107	86762490	384	-1.14866	0.00677742	0.413875	other intron
CFAP418-AS1	8	95473705	95474490	786	1.07201	0.0067906	0.414156	other intron
ENSG00000282973	16	33336703	33336922	220	1.18407	0.00681388	0.414884	intergenic
ESRRG	1	216670048	216670728	681	1.03894	0.00683091	0.415608	other intron
ENSG00000237525	2	215682294	215682509	216	1.05465	0.00684867	0.416089	promoter-tss
RPS20P25	9	81182557	81182851	295	1.18422	0.00686637	0.416698	intergenic
SHROOM3	4	76429679	76430217	539	-1.27034	0.0068687	0.416698	intergenic
ENSG00000283033	17	16873067	16874091	1025	1.02197	0.00690614	0.418325	intergenic
MTUS1	8	17723633	17723835	203	1.32342	0.00691659	0.418325	promoter-tss
ENSG00000287862	5	88085527	88086267	741	1.02194	0.00692122	0.418325	1st intron
CLHC1	2	55224090	55224605	516	1.11068	0.0069314	0.418325	promoter-tss
APOO	X	23857419	23857872	454	-1.33819	0.00693573	0.418325	other intron
ETV6	12	11780562	11780867	306	-1.46705	0.00697512	0.418379	other intron
ENSG00000291117	17	64837109	64837377	269	-1.08411	0.00697521	0.418379	promoter-tss
PITPNM3	17	6510416	6510938	523	1.00969	0.00698884	0.418379	other intron
STEAP1B	7	22500012	22500346	335	-1.33824	0.00699809	0.418379	promoter-tss
TSNAX-DISC1	1	231596545	231596792	248	1.11045	0.00701347	0.418465	other intron
CHST11	12	104686269	104686679	411	-1.06125	0.00711221	0.422841	other intron
Y_RNA	7	115297550	115297971	422	-1.27039	0.00713069	0.423493	intergenic
RGSL1	1	182527620	182528051	432	-1.37433	0.00715852	0.423493	other intron
NPSR1-AS1	7	34452115	34452422	308	1.24635	0.00716528	0.423493	other intron
TMEM178B	7	141364702	141365157	456	-1.10686	0.0071971	0.423493	other intron
PCLO	7	83060309	83060808	500	-1.21235	0.00734736	0.427296	other intron
RN7SL681P	4	87386117	87386310	194	-1.52841	0.00735655	0.427296	promoter-tss
ENSG00000259199	15	98226224	98226926	703	1.08946	0.00738317	0.427946	other intron
SFMBT2	10	7403576	7403915	340	-1.02953	0.00738839	0.427951	1st intron
ENSG00000231704	7	6075134	6075306	173	-1.21224	0.00744222	0.429872	intergenic
ENSG00000276649	20	1841582	1842048	467	-1.02731	0.00747834	0.431199	intergenic
NCAPH	2	96412990	96413595	606	-1.02961	0.0075582	0.433947	intergenic
AOAH	7	36652514	36652720	207	1.09027	0.00758739	0.434339	other intron
TPD52	8	80053904	80054671	768	1.13287	0.00767677	0.43679	promoter-tss
ZFYVE1	14	72994350	72994691	342	1.55072	0.00767744	0.43679	other intron
LRIG1	3	66464597	66464787	191	-1.06955	0.00769381	0.437185	1st intron
ENSG00000276118	1	143255540	143255804	265	1.11067	0.00770266	0.437185	intergenic
NUCB2	11	17263654	17264295	642	1.08991	0.0077326	0.43843	1st intron
RPS6KA3	X	20271829	20272047	219	-1.09744	0.00774795	0.438498	intergenic
SPATA8-AS1	15	96774300	96774716	417	1.18224	0.00776344	0.438498	other intron
SOX13	1	204094828	204095066	239	-1.06072	0.0078688	0.443134	1st intron
SIM1-AS1	6	100427456	100427943	488	1.00453	0.00794667	0.444667	promoter-tss
EVI5	1	92743298	92743681	384	1.2827	0.00796035	0.444667	other intron
ENSG00000259124	14	76505509	76506176	668	1.08927	0.00797306	0.444667	other intron
ENSG00000259608	15	86004142	86005010	869	1.36945	0.00817513	0.452126	intergenic
MBNL3	X	132443515	132444079	565	-1.03445	0.00824057	0.453036	1st intron
ALX1	12	85277938	85278440	503	1.07017	0.00830135	0.454277	intergenic
HPSE2	10	99035560	99036003	444	1.47286	0.00836207	0.455205	other intron
DPH6	15	35533167	35533407	241	-1.03361	0.0084105	0.457225	other intron
TNPO3	7	129013336	129013986	651	-1.0186	0.00857402	0.459347	other intron
ENSG00000289902	4	24069689	24070695	1007	1.03696	0.00858064	0.459347	intergenic
KIDINS220	2	8803912	8804293	382	-1.41848	0.00864086	0.459855	promoter-tss
NOLC1P1	X	8971227	8971583	357	-1.16079	0.00866996	0.460227	intergenic
GPRC5D-AS1	12	12922183	12922447	265	-1.03184	0.00870744	0.461922	intergenic
SH2D1A	X	124250843	124251181	339	-1.23126	0.00885547	0.464446	other intron
LINC00702	10	4175669	4176199	531	1.4728	0.00893833	0.46463	intergenic
ENSG00000288714	6	140393493	140393969	477	-1.29683	0.00895889	0.46463	1st intron
PPIAP45	12	47321578	47322028	451	-1.11562	0.00899063	0.465088	intergenic
ENSG00000253207	8	113685033	113685631	599	1.15718	0.00906143	0.467597	intergenic
ENSG00000291017	X	71652393	71653409	1017	1.07118	0.00906722	0.467597	intergenic
LINC02421	12	67736029	67737156	1128	1.05217	0.00917507	0.46909	intergenic
ENSG00000261462	7	87125775	87126418	644	1.47275	0.00927087	0.471382	intergenic
DRP2	X	101206615	101206849	235	-1.41868	0.00932502	0.471829	intergenic
NEB	2	151669007	151669678	672	1.35002	0.00939486	0.472332	other intron
HOMER1	5	79443824	79444545	722	1.35002	0.00940873	0.472332	other intron
LINC01611	6	84428408	84428789	382	-1.02695	0.00949945	0.4734	other intron
ENSG00000229440	1	68378334	68378985	652	-1.41858	0.00957301	0.474308	intergenic
MLLT10	10	21572588	21573783	1196	-1.17472	0.00964433	0.474308	other intron
ENSG00000251244	4	155510788	155511536	749	-1.41866	0.00966427	0.474308	1st intron
ENSG00000238277	2	128949383	128949783	401	-1.03894	0.00971654	0.475697	intergenic
MRPS22	3	139038150	139038735	586	1.30077	0.00975441	0.476305	1st intron
CTBP2P1	Y	56707113	56707282	170	1.30077	0.00975683	0.476305	intergenic
AKR1D1	7	138077744	138078110	367	1.00804	0.00981369	0.477296	1st intron
ENSG00000286885	6	17591249	17591563	315	-1.32892	0.00982688	0.477296	1st intron
TSGA13	7	130680880	130681808	929	1.15842	0.00984619	0.477296	other intron
ENSG00000280144	7	146053569	146053815	247	-1.71698	0.00987807	0.477296	intergenic
PDE6H	12	14989705	14990021	317	-1.71701	0.00987901	0.477296	intergenic
ENSG00000271477	5	155412751	155413447	697	1.00826	0.00987978	0.477296	intergenic
AGTR1	3	148723512	148724015	504	1.02419	0.00989611	0.477296	other intron
STK17B	2	196105944	196106259	316	1.25771	0.0100156	0.478831	intergenic
PUM1	1	31047603	31047966	364	1.25767	0.010018	0.478831	other intron
LINC01508	9	90384164	90385110	947	-1.03382	0.0100214	0.478831	1st intron
TCAIM	3	44388502	44388986	485	1.06051	0.0100369	0.479295	other intron
CUBN	10	16843281	16843701	421	-1.17514	0.0100628	0.47998	other intron
ENSG00000242444	12	4153385	4154067	683	-1.04825	0.0100988	0.480323	intergenic
ENSG00000227463	9	84062680	84062976	297	-1.03771	0.0101382	0.480606	promoter-tss
ENSG00000249738	5	159797279	159797546	268	1.08112	0.0101677	0.480606	other intron
RNU6-693P	1	172613218	172613654	437	1.02432	0.0101886	0.480606	promoter-tss
C1orf141	1	67078367	67078825	459	1.08114	0.0101972	0.480606	intergenic
ARHGEF9	X	63686851	63687554	704	1.04136	0.0101984	0.480606	other intron
SLC37A3	7	140294358	140295070	713	1.00804	0.0102352	0.480606	other exon
ENSG00000242880	3	115476756	115477601	846	-1.12547	0.0102426	0.480606	other intron
ARMCX5-GPRASP2	X	102627717	102628123	407	-1.12564	0.0102426	0.480606	other intron
ENSG00000213514	10	77732615	77733439	825	1.18584	0.0103001	0.480606	other exon
UNC5D	8	35467040	35467501	462	1.12833	0.010324	0.480606	1st intron
LINC02328	14	85991235	85991491	257	1.1037	0.0103358	0.480606	1st intron
TRIM16L	17	18697545	18698207	663	1.15558	0.0103382	0.480606	promoter-tss
TENM1	X	125090054	125090421	368	-1.47437	0.0103672	0.480606	other intron
BPY2DP	Y	7947855	7948177	323	-1.47433	0.0103676	0.480606	intergenic
MIR4300HG	11	82557384	82557630	247	-1.47423	0.0103705	0.480606	other intron
RN7SL392P	1	67610528	67610899	372	1.06064	0.0105124	0.483849	intergenic
LINC00502	10	91034160	91034455	296	1.10361	0.0105306	0.483849	1st intron
ENSG00000257105	12	8996796	8996996	201	1.02404	0.0105397	0.483849	promoter-tss
SLC2A12	6	134005890	134006240	351	1.25766	0.010557	0.483849	other intron
NOS1AP	1	162113541	162113804	264	-1.12593	0.0105813	0.483849	1st intron
ENSG00000286780	13	106284153	106284645	493	1.18581	0.0105815	0.483849	1st intron
PPIAP39	10	113480658	113481573	916	-1.0388	0.0107129	0.486233	promoter-tss
ITPR2	12	26782817	26784217	1401	1.12826	0.0107269	0.486233	other intron
FAM184B	4	17762986	17763431	446	1.40663	0.0107468	0.486233	1st intron
SNORD116	13	39913678	39914279	602	1.06065	0.0107501	0.486233	intergenic
ENSG00000228543	X	9298085	9298523	439	-1.47431	0.0107621	0.486233	intergenic
ALLC	2	3659993	3660297	305	-1.00562	0.010787	0.486746	1st intron
HERC1	15	63819561	63820104	544	1.40671	0.010793	0.486746	1st intron
ENSG00000254302	8	34175659	34176474	816	1.10357	0.0108058	0.486746	1st intron
ENSG00000280083	2	191158140	191158503	364	-1.17537	0.010807	0.486746	intergenic
AWAT2	X	70050041	70050477	437	-1.12613	0.0108383	0.487163	promoter-tss
LINC02434	4	188175297	188175539	243	-1.25421	0.0109075	0.488367	intergenic
RPS27P20	11	129539514	129540293	780	1.08113	0.0109159	0.488482	tts
ENSG00000291242	1	146621100	146621338	239	1.65546	0.0110139	0.490492	other intron
SORT1	1	109326713	109327333	621	1.18575	0.0110515	0.491487	other exon
ENSG00000237445	1	13665792	13666044	253	1.0812	0.0110955	0.492019	intergenic
ECI2-DT	6	4155734	4156333	600	-1.12538	0.011216	0.494203	other exon
DOCK10	2	225004416	225004817	402	1.10362	0.0113054	0.495256	1st intron
ENSG00000240086	3	135610219	135610878	660	-1.08279	0.0113128	0.495256	intergenic
ENSG00000291055	5	1593894	1594195	302	1.02323	0.0113291	0.495256	promoter-tss
PSMC1P8	12	17304693	17305257	565	-1.41852	0.0113411	0.495282	intergenic
LY86-AS1	6	6569153	6569914	762	-1.08169	0.0113527	0.495282	1st intron
GALNTL5	7	152005918	152006704	787	1.08107	0.0113748	0.495952	other intron
CMC1	3	28268231	28268789	559	-1.25423	0.0113926	0.496041	other intron
PPP2R5C	14	101809694	101811230	1537	-1.04785	0.0115267	0.497684	promoter-tss
KRT19P2	12	94795532	94795761	230	-1.04419	0.0115767	0.499236	intergenic
ENSG00000267397	18	35721184	35721764	581	1.12826	0.0115881	0.499236	intergenic
FARS2	6	5665491	5666545	1055	1.06038	0.0117567	0.502596	other intron
ENSG00000286201	Y	16644127	16644774	648	-1.04317	0.0117858	0.503113	promoter-tss
ENSG00000278445	13	102915953	102916436	484	-1.08371	0.0118692	0.50376	intergenic
ENSG00000291100	20	28600887	28601069	183	-1.1911	0.0118747	0.50376	1st intron
COX6A1P3	6	120778766	120779199	434	1.12822	0.0119246	0.50376	intergenic
MYO3B	2	170256117	170256429	313	-1.36841	0.0119741	0.503812	other intron
RPL21P39	3	145857883	145858335	453	-1.36832	0.0120444	0.505083	intergenic
USP4	3	49329279	49329624	346	-1.04261	0.012204	0.508147	other intron
METTL7A	12	50917087	50917811	725	1.21954	0.0122273	0.508865	intergenic
CDH8	16	61721511	61722056	546	-1.12673	0.0122377	0.509043	other intron
PLEKHA5	12	19299834	19300033	200	-1.54709	0.0123194	0.509386	other intron
USP46	4	52584812	52585427	616	1.6555	0.0123313	0.509625	intergenic
PDE1C	7	32389502	32390409	908	1.18575	0.0123533	0.509775	1st intron
ENSG00000278484	10	121014576	121014928	353	-1.1267	0.0123599	0.509793	intergenic
VWC2L	2	214559888	214560597	710	-1.04528	0.0124071	0.51073	other intron
HAS2-AS1	8	121822654	121823198	545	-1.04406	0.0124443	0.510955	other intron
GTF3C4	9	132694146	132694511	366	-1.19106	0.0125362	0.512496	other exon
ENSG00000277007	1	219266417	219266933	517	-1.19117	0.0126105	0.514154	intergenic
DIP2B	12	50620685	50621165	481	-1.12553	0.0126424	0.514562	1st intron
AQP4-AS1	18	26875112	26875603	492	-1.08232	0.0128246	0.518718	1st intron
LINC02842	8	61816381	61816669	289	-1.25414	0.0128432	0.518929	1st intron
LRMDA	10	75672208	75672467	260	-1.04211	0.0128833	0.519541	other intron
CEP83	12	94327403	94328113	711	-1.13696	0.0130555	0.522934	1st intron
ENSG00000235005	1	109877883	109878060	178	-1.19099	0.0130586	0.522934	intergenic
ENSG00000248388	4	176660733	176661058	326	-1.13685	0.0130784	0.522934	intergenic
TULP3P1	13	96948184	96948422	239	-1.54693	0.0131244	0.522934	promoter-tss
SLC9A7	X	46711075	46711875	801	-1.00677	0.0134218	0.52681	1st intron
SUCLA2	13	47875222	47875536	315	-1.28212	0.0134233	0.52681	other intron
ZCRB1P1	X	71320272	71320801	530	-1.28206	0.0134237	0.52681	intergenic
TMPRSS11D	4	67871993	67872584	592	-1.28208	0.0134248	0.52681	1st intron
TRD-AS1	14	22484138	22484370	233	-1.28202	0.0134249	0.52681	promoter-tss
C8orf34	8	68447203	68447566	364	1.46089	0.0134851	0.527714	other exon
ENSG00000258216	12	89846737	89847225	489	-1.28205	0.0134902	0.527714	other intron
COL6A1	21	46018573	46019095	523	-1.00711	0.0135049	0.527977	intergenic
ENSG00000287540	5	45220323	45220568	246	-1.13685	0.0136296	0.529738	intergenic
LMO4	1	87348058	87349013	956	-1.04552	0.0136762	0.529738	other exon
ARHGAP12	10	31881580	31881814	235	-1.28218	0.0137331	0.529738	other intron
ENSG00000274353	2	131811411	131811852	442	-1.28205	0.0139401	0.532629	intergenic
PTCHD1	X	23373286	23373708	423	-1.13681	0.0140312	0.532641	1st intron
ENSG00000265936	18	67310889	67311096	208	-1.19103	0.0140768	0.532641	intergenic
ENSG00000229911	1	118762785	118763143	359	-1.28208	0.014151	0.532641	intergenic
MIR6720	6	1436692	1437189	498	-1.08937	0.0142111	0.532641	intergenic
LINC02994	4	83808819	83809094	276	-1.64688	0.0143776	0.533993	other intron
PIGK	1	77137874	77138527	654	1.3881	0.0143935	0.533993	other intron
ITSN1	21	33894857	33895178	322	-1.08958	0.014664	0.537925	other exon
SULT1C3	2	108245020	108245304	285	-1.0897	0.0147082	0.537925	1st intron
ENSG00000270807	12	33753019	33753316	298	-1.2103	0.0147145	0.537925	intergenic
RIT2	18	42931284	42931838	555	-1.21037	0.0147148	0.537925	other intron
PCNX1	14	70995749	70996072	324	-1.21032	0.0147152	0.537925	other exon
MYBPC1	12	101660745	101660958	214	-1.4181	0.0149422	0.540505	promoter-tss
LINC00604	5	40198734	40199300	567	1.07199	0.0150307	0.541215	intergenic
IMPG1	6	75996200	75996778	579	1.3266	0.0151106	0.541568	other intron
DDX60L	4	168388629	168389173	545	-1.01115	0.0151401	0.541568	other intron
PRR16	5	120630626	120630974	349	-1.21042	0.015246	0.542012	1st intron
ITGA6	2	172430534	172431070	537	1.0087	0.0152795	0.542583	1st intron
PLSCR2	3	146491348	146491583	236	-1.41799	0.015356	0.543197	1st intron
ME3	11	86615483	86616125	643	-1.28193	0.0153886	0.54412	1st intron
LNP1	3	100419375	100419695	321	-1.08112	0.0154281	0.545051	1st intron
ENSG00000254092	8	21025264	21025738	475	1.00864	0.0155232	0.546642	other intron
IRF2	4	184408216	184408462	247	1.02739	0.0155842	0.546642	other intron
CNKSR3	6	154387512	154387800	289	1.02734	0.0155843	0.546642	other exon
ENSG00000287179	5	63440450	63441098	649	1.02731	0.015585	0.546642	intergenic
PKHD1	6	51764490	51765019	530	1.38804	0.0155937	0.546642	other intron
GPBP1	5	57215745	57216539	795	1.02734	0.0155972	0.546642	other intron
LINC02654	10	16328812	16329325	514	1.27399	0.0156316	0.546903	intergenic
NCOA6	20	34771877	34772251	375	-1.04878	0.0157066	0.547226	other intron
FRMPD4	X	12425558	12425856	299	-1.1496	0.0158482	0.547441	1st intron
ENSG00000280217	12	131242989	131243165	177	-1.14968	0.0158625	0.547441	intergenic
LINC01986	3	14765	15084	320	-1.21039	0.0159592	0.547772	other intron
KCNU1	8	36850483	36850853	371	1.22852	0.0160021	0.548116	other intron
LINC01980	3	27914234	27914684	451	1.07024	0.0160722	0.549776	other exon
ENSG00000258234	12	48296439	48296979	541	-1.01034	0.0161059	0.55031	intergenic
TFF1	21	42363328	42363575	248	1.27394	0.0161474	0.550357	1st intron
CPED1	7	121108062	121108262	201	-1.09011	0.0161999	0.550357	other intron
DDX47	12	12818486	12819015	530	-1.21046	0.0162222	0.550668	promoter-tss
RNU6ATAC37P	2	7564679	7565210	532	1.15382	0.016328	0.550926	intergenic
SMAD5	5	136151045	136151783	739	1.12283	0.0163281	0.550926	other intron
EPRS1	1	219990921	219991551	631	1.15385	0.0163291	0.550926	other intron
EPS8	12	15726061	15726486	426	1.07032	0.0163312	0.550926	1st intron
SPATS2	12	49514091	49514677	587	1.02748	0.0163743	0.550926	promoter-tss
ENSG00000289619	18	31249286	31249874	589	1.00872	0.0164441	0.550978	1st intron
ENSG00000224610	X	39115260	39115480	221	1.18875	0.0164521	0.550978	intergenic
ENSG00000258489	15	95549437	95550102	666	1.04774	0.0165291	0.550978	intergenic
TIAM1	21	31473745	31474440	696	1.00865	0.0165334	0.550978	1st intron
ENSG00000260971	1	56285888	56286538	651	1.00868	0.0165739	0.550978	promoter-tss
LINC02005	3	73816106	73816750	645	1.12279	0.0166334	0.551492	1st intron
SULT2A1	19	47901489	47901946	458	1.18875	0.0166763	0.551492	intergenic
ENSG00000286953	5	97822373	97823095	723	1.12277	0.0167675	0.552503	other intron
CARM1P1	9	3030315	3030818	504	-1.09769	0.0168255	0.552968	1st intron
GPC3	X	133574600	133575219	620	-1.09764	0.016826	0.552968	other intron
FAM238C	10	26881741	26882267	527	-1.09772	0.0169168	0.553402	intergenic
ENSG00000286830	7	102713207	102714008	802	-1.09773	0.0169268	0.553402	1st intron
ENSG00000259038	14	68627073	68627422	350	1.18881	0.0169277	0.553402	other exon
SLC39A8	4	102321772	102322077	306	1.18883	0.0169751	0.553429	other intron
DNAI4	1	66834864	66835500	637	1.15376	0.0170051	0.55363	other intron
ENSG00000286840	9	73516882	73517106	225	-1.31623	0.0170079	0.55363	other intron
NEK10	3	27316654	27317410	757	1.09514	0.0170246	0.553718	other intron
SAMD12-AS1	8	118744707	118745146	440	1.1887	0.0170438	0.553718	other intron
ENSG00000249061	5	87013057	87013365	309	-1.0674	0.0170621	0.553937	1st intron
ENSG00000236230	1	222253520	222254098	579	1.1538	0.0171836	0.554236	other intron
KRTAP19-8	21	31034434	31034626	193	-1.14971	0.0171974	0.554236	intergenic
CFAP77	9	132432962	132433747	786	1.02724	0.017204	0.554236	1st intron
SYNE1	6	152309709	152309950	242	-1.31618	0.017364	0.555874	other exon
JAKMIP2	5	147688955	147689608	654	1.0702	0.0176599	0.557727	1st intron
ENSG00000287893	7	35975912	35976454	543	1.00858	0.0177739	0.558682	tts
PRSS16	6	27237321	27237615	295	-1.0529	0.0178055	0.558761	intergenic
TOX2	20	44050741	44051330	590	1.09508	0.0181019	0.562274	other intron
RAF1	3	12658729	12658935	207	-1.00884	0.0181228	0.562274	1st intron
NUTM2B-AS1	10	79744621	79745274	654	-1.23365	0.0182429	0.56344	other intron
BFSP1	20	17530663	17531342	680	-1.23355	0.0182438	0.56344	promoter-tss
ENSG00000223410	20	40163850	40164234	385	-1.23361	0.0182637	0.56344	intergenic
TOB1-AS1	17	50872856	50873054	199	-1.01043	0.0183273	0.564032	1st intron
CAST	5	96680912	96681362	451	-1.01271	0.0183776	0.564424	other intron
HMCN1	1	185998529	185998707	179	-1.31645	0.0184616	0.565621	other intron
MIR532	X	50001912	50002701	790	-1.0126	0.0185218	0.566782	promoter-tss
C1QTNF9B	13	23898059	23898579	521	1.0952	0.018606	0.567689	promoter-tss
DNASE1L3	3	58190543	58190795	253	-1.01321	0.018611	0.567689	tts
ATXN2	12	111545625	111545900	276	-1.23367	0.0187263	0.568918	other intron
UBE2DNL	X	84877998	84878429	432	-1.31619	0.0188561	0.570318	intergenic
PPT1	1	40089955	40090430	476	1.1658	0.0193018	0.575294	other intron
SLC7A14-AS1	3	170739608	170740295	688	1.15374	0.019529	0.579114	other intron
TEX51	2	126811062	126811557	496	-1.16501	0.0197489	0.582637	intergenic
ENSG00000245768	16	58779327	58779658	332	-1.16495	0.0198083	0.583001	other intron
BMT2	7	112892373	112892647	275	-1.35953	0.0202671	0.586366	other intron
OTC	X	38363122	38363337	216	-1.35954	0.0202679	0.586366	1st intron
ENSG00000288904	6	4008462	4008699	238	-1.16502	0.0206249	0.591866	intergenic
LINC01170	5	123978980	123979649	670	-1.05266	0.020794	0.593339	intergenic
CNTNAP2	7	147869235	147869874	640	-1.10699	0.0210417	0.597103	other intron
ENSG00000286046	4	18168154	18168636	483	-1.05326	0.0212318	0.597936	intergenic
RNF150	4	140928940	140929237	298	-1.35964	0.0213677	0.598399	other intron
ABCB5	7	20777893	20778286	394	-1.05747	0.0221276	0.603869	tts
SPRY2	13	80247212	80247703	492	-1.05751	0.0223257	0.606555	intergenic
ARHGAP6	X	11409922	11410473	552	-1.05742	0.022417	0.607081	1st intron
TTLL11	9	121944728	121944945	218	-1.26228	0.0226299	0.610363	other intron
LINC00539	13	21356774	21357177	404	-1.05747	0.0229267	0.611237	promoter-tss
USP28	11	113796807	113797114	308	-1.0575	0.0229957	0.611924	tts
SETBP1	18	44789885	44790111	227	-1.0144	0.0232698	0.613507	other intron
PHF21A	11	46006533	46006733	201	-1.01425	0.0233844	0.614372	other intron
ENSG00000289465	11	109864151	109864387	237	-1.14982	0.0234534	0.615228	other intron
PSEN1	14	73223066	73223363	298	-1.01414	0.0237916	0.61755	other exon
HMGB3P17	5	123452520	123452806	287	-1.01446	0.0239151	0.619336	intergenic
ENSG00000251185	4	75302604	75303108	505	-1.01459	0.0243301	0.622938	1st intron
ATG7	3	11425093	11425437	345	1.29814	0.0243594	0.622938	other intron
ENSG00000229491	X	45320204	45320475	272	1.298	0.0243685	0.622938	promoter-tss
ENSG00000231918	2	52124182	52124371	190	-1.18346	0.024656	0.624552	other intron
ENSG00000288930	5	783129	783355	227	-1.18344	0.0246571	0.624552	promoter-tss
NUP50-DT	22	45150017	45150382	366	1.00987	0.0246757	0.624552	1st intron
GPRIN3	4	89336906	89337464	559	1.00989	0.0246768	0.624552	intergenic
PPID	4	158715760	158716067	308	1.00989	0.0246776	0.624552	other intron
ENSG00000251600	4	144031477	144031705	229	1.00982	0.0246792	0.624552	other intron
AGFG1	2	227509087	227509360	274	-1.41641	0.0247902	0.625839	promoter-tss
SGCD	5	156432011	156432236	226	1.29801	0.0249325	0.626793	other intron
ADAM24P	8	17471127	17471761	635	1.00985	0.0250158	0.626793	1st exon
ARL8B	3	5114691	5115178	488	1.24183	0.0251154	0.626793	intergenic
PACERR	1	186722512	186722943	432	1.03211	0.0251368	0.626793	intergenic
STK31	7	23833789	23834591	803	1.2417	0.0251605	0.626828	tts
ENSG00000263433	17	26603691	26604301	611	1.0404	0.0252427	0.627995	intergenic
ADCY8	8	130870077	130870463	387	1.0098	0.0254029	0.62803	other intron
RN7SKP286	2	138827374	138827857	484	1.05697	0.0255035	0.62803	intergenic
GAPVD1	9	125347753	125348194	442	1.05698	0.0255068	0.62803	other intron
USH2A	1	215719562	215719844	283	1.05693	0.0255074	0.62803	other intron
ENSG00000270306	6	51370855	51371215	361	1.19381	0.0255924	0.62803	intergenic
STX18-AS1	4	4729494	4730231	738	1.05695	0.0256886	0.62803	other exon
KLF12	13	73870925	73871336	412	1.05702	0.0256995	0.62803	other intron
DEFA1B	8	6999352	6999718	367	1.03201	0.0257519	0.628476	promoter-tss
RNF180	5	64108902	64109365	464	1.00979	0.0257781	0.628476	intergenic
PLCB4	20	9408071	9408519	449	1.15238	0.0258446	0.628537	promoter-tss
CSMD1	8	4754391	4755013	623	1.00974	0.0258765	0.628537	1st intron
SGO1P2	7	52729291	52730051	761	1.11647	0.0258779	0.628537	intergenic
EDIL3	5	84274983	84275476	494	1.11644	0.0258851	0.628537	1st intron
RNU4-44P	X	134761776	134762335	560	1.11647	0.025886	0.628537	promoter-tss
LINC01748	1	60345506	60345940	435	1.03208	0.0261021	0.62865	intergenic
SFRP2	4	153777804	153778473	670	-1.11818	0.0263617	0.629898	intergenic
PAH	12	102957686	102958121	436	-1.11825	0.0263621	0.629898	promoter-tss
ALPL	1	21530502	21530679	178	-1.11825	0.0263622	0.629898	1st intron
AGPAT4	6	161252641	161253119	479	-1.1182	0.026363	0.629898	1st intron
ENSG00000248870	5	82636624	82636870	247	-1.11812	0.0263643	0.629898	intergenic
RAX	18	59270974	59271269	296	-1.11814	0.0263662	0.629898	other intron
CNBD1	8	86913174	86913465	292	-1.11809	0.0263745	0.629916	other intron
CARM1P1	9	3019730	3020297	568	1.19374	0.026465	0.630851	1st intron
LINC01619	12	91955547	91956063	517	-1.11824	0.0264908	0.630851	intergenic
VCAN	5	83459669	83460127	459	-1.41629	0.0267134	0.631744	intergenic
RPTOR	17	80596830	80597438	609	-1.11822	0.026757	0.631744	1st intron
KHDRBS2	6	61865555	61866268	714	1.032	0.0267668	0.631744	other intron
STAG1	3	136626484	136626752	269	-1.11811	0.0271785	0.634267	other intron
BBS9	7	33776741	33777012	272	-1.06314	0.0277877	0.638346	other intron
SNAP25-AS1	20	10065114	10065420	307	-1.11817	0.0280189	0.641223	other intron
ENSG00000285981	1	104636597	104636911	315	-1.29845	0.0280943	0.642085	intergenic
ENSG00000278966	1	32969723	32970179	457	1.08487	0.0286403	0.644605	intergenic
GPR180	13	94607906	94608331	426	-1.06321	0.0286483	0.644605	other intron
ENSG00000233292	10	89153028	89153584	557	-1.29863	0.0286989	0.644903	intergenic
KDM4C	9	6943862	6944619	758	-1.06313	0.0287349	0.645016	other intron
PLCE1	10	94194442	94194694	253	-1.0161	0.0289473	0.646844	other intron
TOP1	20	41095449	41095676	228	-1.01608	0.0289493	0.646844	promoter-tss
PTPRG	3	61820708	61820891	184	-1.06308	0.0290209	0.6469	other intron
PCLO	7	82872176	82872887	712	-1.06326	0.0290343	0.646902	other intron
ENSG00000259283	16	55191769	55192262	494	-1.01607	0.0290498	0.646902	intergenic
EN2-DT	7	155437618	155437821	204	-1.01615	0.0290718	0.647014	other intron
HPSE2	10	98963739	98963939	201	-1.18363	0.0292195	0.647858	other intron
ANKRD18A	9	38561180	38561500	321	-1.01598	0.0294874	0.649765	other intron
NUDT16-DT	3	131326375	131326795	421	-1.0632	0.0296762	0.651045	other exon
LINC01320	2	33673742	33674581	840	-1.20608	0.0308569	0.657524	intergenic
SLC35F1	6	117839818	117840999	1182	1.02736	0.0316432	0.661864	intergenic
RIPOR2	6	25022114	25022361	248	-1.01607	0.0316642	0.661864	1st intron
ACBD6	1	180416127	180416701	575	-1.13152	0.0331294	0.667773	other intron
ENSG00000242593	7	124155527	124155794	268	-1.13145	0.0331317	0.667773	other intron
RAD51B	14	68528111	68528310	200	-1.13136	0.0338373	0.671414	other intron
ENSG00000275297	9	41741261	41741489	229	-1.34637	0.0347836	0.677467	intergenic
BAZ1A	14	34804658	34805121	464	-1.34634	0.0347857	0.677467	other intron
ENSG00000254627	11	32071794	32072070	277	-1.34634	0.0348801	0.677719	other intron
GRIN2B	12	13661207	13661583	377	-1.06988	0.0349908	0.678011	other intron
FABP5	8	81338539	81338848	310	-1.06975	0.0349933	0.678011	intergenic
ENSG00000284052	2	190598831	190599508	678	-1.06973	0.0349945	0.678011	intergenic
CARMIL1	6	25435032	25435938	907	-1.1315	0.0354991	0.68024	other exon
RABGAP1L	1	174740239	174740694	456	-1.0114	0.0355671	0.68024	other intron
RN7SL294P	3	75150751	75151318	568	-1.01783	0.0364944	0.682536	intergenic
ENSG00000286653	16	61424638	61425213	576	-1.01775	0.0367045	0.683918	intergenic
RPS10P16	8	117632559	117633000	442	-1.13139	0.0367604	0.684531	intergenic
DIP2B	12	50625872	50626387	516	-1.01774	0.0369628	0.685873	other intron
ENPEP	4	110492509	110493125	617	-1.06975	0.0372164	0.685873	other intron
SLC4A4	4	71243084	71243508	425	-1.01787	0.0372498	0.685873	other intron
IRAIN	15	98612680	98613182	503	-1.0698	0.0373339	0.685873	intergenic
ENSG00000248161	4	102449699	102450057	359	-1.01787	0.0375869	0.687587	promoter-tss
KIF14	1	200558649	200559121	473	-1.06973	0.0384056	0.693418	other intron
MTND1P18	10	37667685	37668195	511	-1.23479	0.0386847	0.694644	intergenic
LINC00297	13	29872595	29873088	494	-1.23477	0.0386906	0.694644	other exon
TCF4	18	55275541	55275916	376	-1.2348	0.0388735	0.695293	promoter-tss
ENSG00000229395	2	192491584	192492055	472	-1.01784	0.0388937	0.695388	intergenic
BBS9	7	33520469	33520765	297	1.01249	0.0402065	0.700726	other intron
RPSAP29	3	110698131	110698677	547	1.04034	0.0406191	0.70356	intergenic
MAPK8	10	48345629	48346146	518	1.04027	0.0406268	0.70356	1st intron
ATOSA	15	52697169	52697618	450	1.07211	0.041031	0.705552	1st intron
EIF3H	8	116676377	116677096	720	1.07211	0.0410317	0.705552	other intron
SAMD12	8	118575625	118576452	828	1.07207	0.0410359	0.705552	other intron
KIFBP	10	69009450	69009851	402	1.10891	0.0411897	0.706941	other intron
THSD7B	2	137382308	137382938	631	1.01234	0.0414564	0.708102	other intron
NRCAM	7	108226848	108227119	272	1.01246	0.0417649	0.710085	other intron
ENSG00000264503	18	10621875	10622040	166	-1.14767	0.0417925	0.710085	promoter-tss
ERC1	12	1277870	1278264	395	-1.14768	0.0417972	0.710085	other intron
ENSG00000233290	1	82177271	82177947	677	1.15165	0.0418313	0.710085	intergenic
ENSG00000226097	7	20281060	20281220	161	-1.41318	0.0428264	0.713869	intergenic
FAP	2	162254391	162254634	244	-1.14767	0.0432309	0.715012	intergenic
ENSG00000271358	14	96011491	96012007	517	-1.07748	0.0442497	0.719193	intergenic
FGF13	X	138775644	138775904	261	-1.07755	0.0442499	0.719193	other intron
VWA8	13	41833966	41834325	360	-1.07755	0.0442528	0.719193	other intron
SIPA1L1	14	71432446	71432844	399	1.26192	0.0449181	0.720764	other intron
PLS3	X	115594238	115594530	293	1.20209	0.0451775	0.721491	promoter-tss
ENSG00000256564	12	16573667	16574029	363	-1.01969	0.0469892	0.730364	other exon
TRDN	6	123529913	123530148	236	-1.27264	0.0485395	0.738543	other intron
LINC02511	4	137124390	137124551	162	-1.27259	0.0485447	0.738543	1st intron
